# Supplementary material for: CEACAM1 as a mediator of B-cell receptor signaling in mantle cell lymphoma
Source: Nat Commun. 2025 May 29;16:4967. doi: 10.1038/s41467-025-60208-3 (PMC12120064; doi:10.1038/s41467-025-60208-3)
Supplement: Supplementary file 3 — Supplementary Data 1 [file 41467_2025_60208_MOESM3_ESM.xlsx]

## Sheet: Supplementary Data 1
Supplementary Data 1: JEKO-1 CRISPR screen results
Gene	sgRNA	JEKO1_beta score	JEKO1_Zscore	JEKO1_fdr	JEKO1_p.value	JEKO1_wald.fdr	JEKO1_wald.p.value	LFC
A1BG	6	0.04522	0.50751	0.99828	0.98623	0.79525	0.6118	-0.051437
A1CF	6	0.35698	1.4648	0.92789	0.35959	0.43207	0.14298	0.46364
A2M	6	0.49279	2.1689	0.83209	0.13857	0.29901	0.030091	0.60141
A2ML1	6	0.071214	0.57457	0.99804	0.98415	0.76282	0.56558	0.38546
A3GALT2	6	0.02881	0.16826	0.99243	0.86586	0.93625	0.86638	0.16652
A4GALT	6	0.54538	2.2091	0.76547	0.07845	0.29551	0.027166	0.92973
A4GNT	6	-0.24354	-1.2165	0.90926	0.3086	0.50985	0.22381	-0.65601
AAAS	6	0.4913	2.1055	0.81146	0.11936	0.3091	0.035248	0.93903
AACS	6	0.042933	0.23452	0.99243	0.87415	0.91181	0.81458	-0.15474
AADAC	6	0.014677	0.13484	0.99225	0.86065	0.94947	0.89274	0.34024
AADACL2	6	-0.18819	-0.78799	0.93111	0.40188	0.66841	0.4307	-0.040037
AADACL3	6	0.032874	0.1655	0.99271	0.88497	0.93764	0.86855	0.35391
AADACL4	6	0.42905	1.4288	0.88481	0.2195	0.44422	0.15307	0.87184
AADAT	6	0.095338	0.16496	0.99243	0.87267	0.93771	0.86897	0.25641
AAED1	6	-0.107	-0.85071	0.93361	0.40879	0.64276	0.39493	-0.81981
AAGAB	6	-0.091901	-0.7606	0.96544	0.54017	0.68089	0.4469	-0.47578
AAK1	6	0.38521	1.3636	0.91125	0.31491	0.46413	0.17269	0.56398
AAMDC	6	-0.19799	-1.3242	0.92829	0.36429	0.47697	0.18544	-0.24191
AAMP	6	-0.61208	-2.6072	0.65603	0.03759	0.20628	0.0091294	-1.0253
AANAT	6	0.14476	0.55868	0.98782	0.7916	0.77092	0.57638	-0.53835
AAR2	6	0.10755	0.50964	0.99542	0.97079	0.79413	0.6103	-0.31852
AARD	6	0.33	1.4953	0.93889	0.42395	0.42377	0.13483	0.37396
AARS	6	-0.53668	-1.9768	0.70654	0.049613	0.32486	0.048062	-1.5489
AARS2	6	-0.20764	-1.4349	0.90554	0.27557	0.44218	0.15131	-0.38533
AARSD1	6	0.23288	1.6285	0.96284	0.52741	0.3858	0.10342	0.43007
AASDH	6	-0.098053	-0.51268	0.96246	0.52317	0.79274	0.60817	-0.74792
AASDHPPT	6	0.18381	0.69198	0.99328	0.894	0.71084	0.48895	-0.0057995
AASS	6	0.24961	1.5503	0.94545	0.4655	0.40831	0.12107	0.17627
AATF	6	-0.6225	-2.3026	0.65877	0.038419	0.27648	0.021304	-1.2569
AATK	6	-0.17982	-0.95424	0.93566	0.41312	0.60116	0.33996	-0.43842
ABAT	6	0.64151	1.7522	0.74963	0.070757	0.35704	0.079744	0.59191
ABCA1	6	-0.28214	-1.6243	0.86149	0.17219	0.38735	0.10432	-0.68832
ABCA10	6	0.2028	1.2041	0.97685	0.64718	0.51354	0.22855	0.30037
ABCA12	6	0.16021	0.63871	0.98126	0.73392	0.73343	0.52301	-0.41504
ABCA13	6	-0.033795	-0.28676	0.97711	0.65059	0.89002	0.7743	-0.35085
ABCA2	6	-0.095325	-0.46126	0.96486	0.53759	0.81557	0.64461	-0.46925
ABCA3	6	0.78277	2.4203	0.53571	0.015893	0.25991	0.015509	1.272
ABCA4	6	0.44324	2.0814	0.85152	0.16247	0.31268	0.0374	0.80818
ABCA5	6	-0.1194	-0.79005	0.96284	0.52658	0.66792	0.4295	-0.3082
ABCA6	6	-0.025753	-0.14094	0.98378	0.74604	0.94708	0.88792	0.15385
ABCA7	6	-0.11602	-0.42047	0.95212	0.48088	0.83215	0.67414	-0.39669
ABCA8	6	0.53376	2.3704	0.80399	0.11019	0.26822	0.017768	0.69982
ABCA9	6	-0.05742	-0.22981	0.97847	0.66819	0.91316	0.81824	-0.35903
ABCB1	6	0.86322	1.9796	0.47859	0.0087525	0.32401	0.047748	0.69848
ABCB10	6	0.19563	1.1449	0.98063	0.71766	0.53677	0.25226	0.19175
ABCB11	6	0.65307	2.0459	0.69426	0.047863	0.3152	0.04077	0.68605
ABCB4	6	0.063709	0.2481	0.99431	0.90985	0.90659	0.80406	0.19381
ABCB5	6	0.045933	0.18158	0.99213	0.84959	0.93115	0.85591	-0.21137
ABCB6	6	0.3294	1.991	0.92644	0.35328	0.3224	0.046483	0.63705
ABCB7	6	-0.32987	-1.3026	0.85097	0.16118	0.48311	0.1927	-0.25555
ABCB8	6	-0.072898	-0.88345	0.96003	0.51456	0.62793	0.37699	-0.23381
ABCB9	6	-0.012164	-0.12172	0.98126	0.73369	0.95489	0.90312	-0.28673
ABCC1	6	-0.10485	-0.93001	0.93991	0.44652	0.61042	0.35236	0.18244
ABCC10	6	-0.016444	-0.44096	0.97527	0.63907	0.82436	0.65924	-0.093086
ABCC11	6	0.14799	0.60583	0.9919	0.84591	0.74752	0.54463	0.17916
ABCC12	6	0.13195	0.58479	0.99306	0.88903	0.75838	0.55869	0.07234
ABCC2	6	-0.0094019	-0.098331	0.98063	0.71821	0.96486	0.92167	-1.0053
ABCC3	6	0.54261	1.7477	0.79173	0.10245	0.35793	0.080512	0.45368
ABCC4	6	0.37466	1.9819	0.90149	0.26419	0.32344	0.047486	0.69422
ABCC5	6	-0.048349	-0.22603	0.97951	0.69578	0.91481	0.82117	0.080834
ABCC6	6	-0.1822	-1.1289	0.9096	0.31177	0.54164	0.25895	-0.64789
ABCC8	6	0.28988	1.7364	0.95293	0.48305	0.35968	0.082495	0.54386
ABCC9	6	-0.11589	-0.34514	0.97404	0.60849	0.86494	0.72999	-0.34727
ABCD1	6	0.22883	0.68011	0.97437	0.6183	0.71551	0.49643	-1.097
ABCD2	6	0.10973	0.81656	0.98803	0.80136	0.65625	0.41418	0.34038
ABCD3	6	0.35591	2.4025	0.90554	0.27501	0.2613	0.016284	0.47572
ABCD4	6	0.074976	0.25047	0.99531	0.94136	0.90579	0.80223	-0.73631
ABCE1	6	-0.12029	-1.3604	0.93081	0.38502	0.46487	0.1737	-0.45103
ABCF1	6	-0.2512	-1.3215	0.90926	0.30026	0.47768	0.18634	-0.15232
ABCF2	6	0.013612	-0.17129	0.98063	0.71444	0.93489	0.86399	0.011953
ABCF3	6	0.39882	2.5105	0.89835	0.25424	0.23426	0.012057	0.42992
ABCG1	6	0.0422	0.29488	0.99472	0.91086	0.88661	0.76809	-0.09726
ABCG2	6	0.044252	0.24735	0.99243	0.8747	0.90687	0.80464	0.19112
ABCG4	6	0.059154	0.42648	0.99531	0.94071	0.83014	0.66975	0.10617
ABCG5	6	0.60153	1.3597	0.77077	0.081306	0.46512	0.17392	0.49393
ABCG8	6	0.059448	0.20151	0.99328	0.89327	0.92291	0.8403	-0.050948
ABHD1	6	-0.26672	-1.6208	0.89092	0.23742	0.38813	0.10505	-0.4536
ABHD10	6	-0.010043	0.0053518	0.98782	0.79432	0.99863	0.99573	-0.38372
ABHD11	6	-0.29935	-1.8623	0.87418	0.20228	0.3381	0.062566	-0.69393
ABHD12	6	0.42037	1.7003	0.90098	0.26202	0.36732	0.08908	0.66636
ABHD12B	6	0.16268	1.2747	0.98126	0.73729	0.49185	0.2024	0.29175
ABHD13	6	0.24999	1.1474	0.97458	0.62346	0.5361	0.25122	0.14608
ABHD14A	6	-0.092812	-0.34194	0.97129	0.59292	0.86633	0.7324	-0.098988
ABHD14B	6	-0.14509	-0.64334	0.95278	0.48245	0.73167	0.52	-0.92536
ABHD15	6	-0.075339	-0.17772	0.97923	0.68671	0.93289	0.85894	-0.058657
ABHD16A	6	-0.38497	-1.8772	0.84182	0.15197	0.3356	0.06049	-1.002
ABHD16B	6	-0.015999	-0.14573	0.98126	0.73263	0.94489	0.88413	-0.35399
ABHD17A	6	-0.79986	-3.1699	0.49899	0.010042	0.070839	0.0015247	-0.55026
ABHD17B	6	0.050258	0.22422	0.99514	0.92275	0.91517	0.82259	-0.20937
ABHD17C	6	-0.049791	-0.26702	0.97847	0.66814	0.89868	0.78945	-0.041307
ABHD2	6	0.31682	1.3905	0.93954	0.42998	0.45535	0.16439	0.20496
ABHD3	6	0.29031	1.5998	0.95405	0.48567	0.39466	0.10965	0.22652
ABHD4	6	0.23021	1.3897	0.96948	0.57219	0.45539	0.16463	0.44453
ABHD5	6	-0.14741	-0.75663	0.95177	0.47996	0.6824	0.44927	-0.26686
ABHD6	6	-0.27756	-1.4923	0.90278	0.26764	0.42456	0.13563	-0.22352
ABHD8	6	0.26557	2.0985	0.93954	0.43085	0.30976	0.035861	0.29658
ABI1	6	0.60614	2.1652	0.76547	0.076377	0.29901	0.030374	0.70162
ABI2	6	0.22752	1.0841	0.97437	0.61825	0.5568	0.27833	0.45583
ABI3	6	0.78932	1.7825	0.51389	0.013543	0.35084	0.074667	1.2204
ABI3BP	6	-0.19402	-0.81453	0.93081	0.39036	0.65695	0.41534	-0.92548
ABL1	6	-0.085129	-0.6026	0.9657	0.55201	0.74909	0.54677	-0.17731
ABL2	6	-0.19189	-1.2917	0.92192	0.34319	0.48648	0.19647	-0.41655
ABLIM1	6	0.54999	1.8834	0.80477	0.1148	0.33452	0.059648	0.44742
ABLIM2	6	0.71821	1.806	0.64182	0.031647	0.34794	0.070913	0.94454
ABLIM3	6	-0.13474	-0.7479	0.94438	0.46195	0.68623	0.45452	-0.33494
ABO	6	-0.09271	-0.53234	0.96544	0.54132	0.7837	0.59449	-0.52924
ABP1	6	0.28283	1.3807	0.97002	0.57923	0.45896	0.16736	0.22735
ABR	6	-0.5463	-2.11	0.74367	0.063617	0.3081	0.034857	-0.67028
ABRA	6	0.59683	2.0334	0.72208	0.05293	0.31702	0.042016	0.79451
ABRACL	6	0.16226	1.0205	0.97847	0.6668	0.57701	0.30751	0.59105
ABT1	6	-0.94732	-3.2907	0.35685	0.0039617	0.054922	0.00099937	-1.2822
ABTB1	6	-0.89864	-4.0143	0.41869	0.005574	0.0087453	5.9623e-05	-1.2277
ABTB2	6	0.27402	1.102	0.96219	0.5228	0.55042	0.27047	0.080989
ACAA1	6	0.67109	2.2672	0.65391	0.036715	0.28293	0.023377	1.0563
ACAA2	6	0.60206	1.821	0.76547	0.078542	0.34527	0.068611	0.78392
ACACA	6	0.04081	0.56155	0.99619	0.97637	0.76939	0.57442	-0.028751
ACACB	6	0.21061	2.2957	0.97418	0.61512	0.27724	0.021691	0.33323
ACAD10	6	0.37791	1.4367	0.90642	0.27999	0.44141	0.1508	0.42095
ACAD11	6	-0.016314	-0.029918	0.98782	0.78252	0.98963	0.97613	-0.059289
ACAD8	6	0.20597	0.94094	0.9657	0.55136	0.60647	0.34674	-0.35408
ACAD9	6	0.30204	1.4503	0.93454	0.41022	0.43686	0.14697	0.51665
ACADL	6	0.34946	1.6277	0.91273	0.31855	0.38604	0.1036	0.35926
ACADM	6	-0.14176	-0.44032	0.96556	0.54344	0.82446	0.65971	-0.26995
ACADS	6	0.19779	0.89417	0.98063	0.70628	0.62349	0.37123	-0.010378
ACADSB	6	0.4797	1.681	0.86208	0.18357	0.37241	0.092761	0.59433
ACADVL	6	-0.28576	-0.93794	0.90554	0.27405	0.60764	0.34827	-1.2801
ACAN	6	-0.23205	-1.4485	0.90642	0.28718	0.43734	0.14747	-0.19019
ACAP1	6	0.11282	0.70618	0.99015	0.82108	0.70425	0.48007	0.17082
ACAP2	6	0.13966	0.94079	0.98815	0.8103	0.60656	0.34681	0.53895
ACAP3	6	0.074388	0.32917	0.99871	0.99535	0.87164	0.74203	-0.29168
ACAT1	6	0.2918	1.4887	0.97418	0.61047	0.42523	0.13656	0.18624
ACAT2	6	0.59812	2.4693	0.72201	0.052884	0.24509	0.013537	1.0776
ACBD3	6	-0.092714	-0.42996	0.96486	0.53764	0.82902	0.66723	-0.42758
ACBD4	6	-0.41419	-2.4102	0.83209	0.13723	0.26107	0.015944	-0.92416
ACBD5	6	0.20426	1.0494	0.98063	0.70426	0.56759	0.29399	0.21106
ACBD6	6	0.078753	0.36162	0.99542	0.9572	0.858	0.71763	0.20631
ACBD7	6	-0.25127	-2.029	0.89954	0.25898	0.31772	0.042458	-0.42904
ACCS	6	0.20157	1.0293	0.98063	0.70048	0.57394	0.30334	-0.056301
ACCSL	6	0.2119	0.94288	0.97847	0.67477	0.60552	0.34574	0.39441
ACD	6	0.082328	0.29208	0.99542	0.96112	0.88788	0.77022	-0.18066
ACE	6	0.30055	1.438	0.93784	0.42178	0.44109	0.15044	0.14938
ACE2	6	0.007703	0.23414	0.99363	0.904	0.91187	0.81488	0.27683
ACER1	6	0.37239	1.3389	0.92125	0.34245	0.47193	0.18059	0.0019162
ACER2	6	0.48087	1.8531	0.81402	0.12456	0.33938	0.063865	0.37752
ACER3	6	0.073241	-0.02465	0.98782	0.78372	0.99152	0.98033	-0.2213
ACHE	6	0.33146	0.89887	0.94438	0.46098	0.6212	0.36872	-0.0084077
ACIN1	6	0.60673	2.2707	0.74237	0.062788	0.28123	0.023163	0.57357
ACKR2	6	-0.045575	-0.3444	0.97847	0.67846	0.86529	0.73055	-0.087074
ACKR3	6	0.40921	2.3973	0.89741	0.25267	0.26271	0.016517	0.88509
ACKR4	6	-0.075131	-0.41842	0.97407	0.60895	0.83306	0.67564	-0.061092
ACLY	6	-0.38171	-2.121	0.85178	0.16427	0.30557	0.033924	-0.39955
ACMSD	6	0.15004	0.80079	0.99156	0.83343	0.66239	0.42326	-0.11144
ACN9	6	0.29039	1.6067	0.93081	0.38958	0.39254	0.10811	0.45229
ACO1	6	0.59583	1.8839	0.76745	0.07951	0.33447	0.059582	0.46253
ACO2	6	-0.41747	-1.9735	0.78126	0.088124	0.32486	0.048443	-1.0262
ACOT1	6	0.15462	1.2603	0.97158	0.59471	0.49619	0.20757	0.51254
ACOT11	6	0.32561	1.6412	0.91409	0.32334	0.38277	0.10075	0.36814
ACOT12	6	0.29717	1.1221	0.9457	0.46605	0.54313	0.26181	0.064613
ACOT13	6	0.56968	1.8454	0.77135	0.082136	0.34111	0.064975	0.94599
ACOT2	6	0.15064	0.86373	0.99213	0.85102	0.63687	0.38774	0.26998
ACOT4	6	0.26896	0.73211	0.96556	0.54703	0.69274	0.4641	0.45869
ACOT6	6	0.31452	1.3439	0.93991	0.44403	0.46996	0.17897	-0.015028
ACOT7	6	0.4794	1.8507	0.8506	0.16072	0.34014	0.064215	0.57926
ACOT8	6	-0.15441	-0.88734	0.93361	0.40879	0.62605	0.3749	-0.18805
ACOT9	6	-0.1077	-0.86291	0.94913	0.47268	0.63719	0.38819	-0.63143
ACOX1	6	-0.056373	-0.22487	0.97847	0.67588	0.91512	0.82208	-0.33142
ACOX2	6	-0.40456	-2.2295	0.83209	0.13741	0.29091	0.025783	-0.87467
ACOX3	6	0.29421	1.3454	0.95487	0.48927	0.46976	0.1785	0.066073
ACOXL	6	-0.44959	-1.9792	0.85167	0.16358	0.32411	0.047794	-0.52206
ACP1	6	0.13145	0.52108	0.99503	0.91321	0.78857	0.60231	-0.26947
ACP2	6	-0.04138	-0.2646	0.97759	0.65897	0.89951	0.79132	0.056286
ACP5	6	-0.38772	-1.7501	0.81224	0.12106	0.35731	0.080109	-0.60327
ACP6	6	-0.025282	-0.24427	0.9793	0.69076	0.90787	0.80702	-0.26917
ACPL2	6	0.23886	1.206	0.96556	0.54768	0.51305	0.2278	-0.060341
ACPP	6	0.016937	0.14254	0.99243	0.86627	0.94629	0.88666	0.14689
ACPT	6	0.053644	0.3262	0.99542	0.9619	0.8729	0.74427	-0.58064
ACR	6	-0.29027	-1.1041	0.90709	0.29178	0.54989	0.26954	-0.45601
ACRBP	6	0.53473	1.8108	0.82074	0.13009	0.34686	0.070176	0.79414
ACRC	5	-0.38832	-2.467	0.84617	0.15584	0.24588	0.013626	-0.7032
ACRV1	6	0.23232	1.2588	0.95575	0.49507	0.49676	0.20812	0.40346
ACSBG1	6	0.17383	0.97598	0.98642	0.77271	0.59273	0.32907	0.15096
ACSBG2	6	0.20543	0.81661	0.98063	0.7131	0.65625	0.41415	0.12339
ACSF2	6	-0.26606	-1.9987	0.90423	0.26939	0.32202	0.045636	-0.51535
ACSF3	6	0.05444	0.22453	0.99344	0.89939	0.91517	0.82235	-0.29966
ACSL1	6	0.31071	1.1587	0.96861	0.56841	0.53145	0.24658	0.68855
ACSL3	6	0.42771	1.736	0.87878	0.20591	0.35968	0.082563	0.41257
ACSL4	6	0.41016	1.3877	0.90676	0.29118	0.45614	0.16523	0.23892
ACSL5	6	0.49307	1.8334	0.85196	0.16644	0.34301	0.066738	0.42474
ACSL6	6	0.032784	0.13747	0.99213	0.85084	0.94842	0.89066	0.052615
ACSM1	6	-0.53327	-2.7398	0.67308	0.041367	0.16426	0.0061476	-0.92217
ACSM2A	6	-0.18645	-1.8364	0.90926	0.30569	0.34268	0.066293	-0.58058
ACSM2B	6	-0.22766	-1.556	0.89361	0.24903	0.40637	0.1197	-0.62812
ACSM3	6	-0.53272	-2.5422	0.67308	0.041644	0.22624	0.011016	-1.2041
ACSM4	6	-0.13397	-1.0314	0.93991	0.44366	0.57309	0.30236	-0.28088
ACSM5	6	-0.29228	-1.586	0.86208	0.17915	0.3986	0.11273	-0.71505
ACSS1	6	0.11297	0.52901	0.99542	0.95711	0.78541	0.5968	0.36789
ACSS2	6	0.72621	2.5351	0.62883	0.029344	0.22912	0.011243	0.92697
ACSS3	6	-0.10273	-0.38406	0.95837	0.50871	0.84734	0.70093	-0.73366
ACTA1	6	0.2212	0.94444	0.97751	0.65446	0.6051	0.34495	-0.046923
ACTA2	6	0.099972	0.52603	0.99852	0.99424	0.78665	0.59887	-0.083129
ACTB	6	-0.82675	-2.7853	0.45902	0.0070942	0.15236	0.005348	-2.1897
ACTBL2	6	0.24139	1.8714	0.97305	0.60369	0.33723	0.061292	0.36832
ACTC1	6	-0.13151	-0.87697	0.94438	0.45965	0.63069	0.3805	-0.44826
ACTG1	6	0.37198	2.2845	0.90709	0.29261	0.27856	0.022341	0.56187
ACTG2	6	0.56471	1.7112	0.79447	0.10452	0.36472	0.087039	1.0647
ACTL10	6	0.12592	0.40798	0.99514	0.92035	0.83792	0.68329	-0.53363
ACTL6A	6	-0.34695	-2.0677	0.86208	0.18062	0.31381	0.038665	-0.33085
ACTL6B	6	0.016843	-0.1397	0.98119	0.72738	0.94753	0.88889	-0.12564
ACTL7A	6	0.10292	0.20069	0.99306	0.88935	0.92342	0.84094	-0.16726
ACTL7B	6	0.32866	1.3337	0.96067	0.51727	0.47367	0.1823	0.3609
ACTL8	6	0.07978	0.31182	0.99852	0.99175	0.87825	0.75518	-1.1333
ACTL9	6	0.21359	0.59094	0.97923	0.68841	0.7549	0.55456	-0.30164
ACTN1	6	-0.72744	-3.5638	0.52421	0.014465	0.02983	0.00036553	-1.4414
ACTN2	6	0.26336	0.77189	0.9657	0.55063	0.67587	0.44018	0.082872
ACTN4	6	-0.038183	0.0025052	0.98782	0.79275	0.99931	0.998	0.15326
ACTR10	6	-0.80088	-2.8811	0.50916	0.012806	0.12716	0.0039634	-1.6376
ACTR1A	6	-0.085719	-0.4467	0.96486	0.53874	0.82211	0.65509	-0.31103
ACTR1B	6	0.065114	0.1985	0.99511	0.91662	0.92428	0.84266	0.095292
ACTR2	6	0.038191	0.074366	0.99213	0.8478	0.97393	0.94072	-0.79697
ACTR3	6	-0.24036	-1.5092	0.90623	0.27824	0.41976	0.13124	-0.40819
ACTR3B	5	-0.050377	-0.49277	0.97305	0.60512	0.80256	0.62218	0.13274
ACTR3C	6	0.052939	0.049511	0.98851	0.81168	0.98247	0.96051	0.15941
ACTR5	6	0.098077	0.50556	0.99935	0.99839	0.79587	0.61317	-0.065922
ACTR6	6	-0.072407	-0.25793	0.9766	0.64561	0.90266	0.79646	0.14672
ACTR8	6	-0.8294	-3.6593	0.48371	0.0088907	0.023665	0.00025292	-1.0608
ACTRT1	6	-0.088808	-0.60525	0.96003	0.51225	0.74791	0.54501	-0.23776
ACTRT2	6	0.045815	0.27917	0.99514	0.9198	0.89283	0.78011	-0.019397
ACTRT3	6	0.043873	0.2226	0.99531	0.93993	0.91578	0.82384	-0.23355
ACVR1	6	0.11127	0.51589	0.99511	0.9163	0.79116	0.60593	0.046451
ACVR1B	6	-0.067419	-0.22229	0.98063	0.72079	0.91578	0.82409	0.095232
ACVR1C	6	-0.079867	-0.36295	0.97129	0.59287	0.8576	0.71664	-0.61521
ACVR2A	6	0.43965	2.3324	0.88289	0.21241	0.2719	0.019681	0.57607
ACVR2B	6	0.36659	1.6473	0.90823	0.2963	0.38106	0.099495	0.34126
ACVRL1	6	0.53208	2.2869	0.78126	0.089368	0.2784	0.022201	0.9496
ACY1	6	0.39067	1.1222	0.90098	0.26271	0.54313	0.26179	-0.15441
ACY3	6	0.057894	0.18737	0.99363	0.90598	0.92952	0.85137	-0.081239
ACYP1	5	0.3801	1.1857	0.92853	0.36687	0.52094	0.23576	0.2232
ACYP2	6	0.42552	1.5467	0.8992	0.25829	0.40975	0.12193	0.033459
ADA	6	0.30005	1.1875	0.95106	0.47623	0.52016	0.23502	0.44481
ADAD1	6	0.78928	2.0241	0.61301	0.025567	0.31866	0.042964	1.0567
ADAD2	6	0.14165	0.87159	0.97644	0.6434	0.63317	0.38343	0.031918
ADAL	6	0.19359	1.2265	0.98063	0.72296	0.5057	0.22002	-0.039774
ADAM10	6	0.42984	1.4802	0.89212	0.24143	0.4273	0.13883	0.55357
ADAM11	6	0.20622	1.6313	0.97129	0.5907	0.38474	0.10283	0.32818
ADAM12	6	0.46635	1.6392	0.87295	0.20034	0.38288	0.10117	0.74605
ADAM15	6	-0.098647	-0.61004	0.96003	0.51239	0.74562	0.54183	-0.16543
ADAM17	6	0.0064083	-0.059465	0.9857	0.7553	0.97983	0.95258	-0.0010873
ADAM18	6	0.21603	1.3973	0.96421	0.53321	0.45381	0.16233	0.28649
ADAM19	6	0.44122	1.6401	0.88481	0.2201	0.38277	0.10098	0.49811
ADAM2	6	0.014201	0.17902	0.99521	0.93565	0.93254	0.85792	-0.052085
ADAM20	6	-0.41052	-1.9243	0.8032	0.10867	0.32824	0.054312	-0.99783
ADAM21	6	0.39972	1.5129	0.90642	0.28883	0.41882	0.13031	0.064532
ADAM22	6	-0.17078	-1.2126	0.93081	0.38097	0.51082	0.22529	-0.26568
ADAM23	6	0.58719	1.8173	0.77087	0.081675	0.34586	0.069178	0.66403
ADAM28	6	0.20025	1.2108	0.96926	0.57076	0.51118	0.22597	0.4215
ADAM29	6	-0.15055	-0.94329	0.91461	0.32781	0.60529	0.34553	-0.5634
ADAM30	6	-0.30395	-2.1902	0.87295	0.1991	0.2989	0.028507	-0.3816
ADAM32	6	0.36836	1.8693	0.89799	0.25345	0.33764	0.06158	0.83032
ADAM33	6	-0.1292	-0.87863	0.94254	0.45292	0.6301	0.3796	-0.28793
ADAM7	6	0.13659	0.76362	0.98126	0.73005	0.67964	0.44509	0.15628
ADAM8	6	0.27606	1.1433	0.96399	0.53188	0.53741	0.25293	-0.1882
ADAM9	6	-0.028292	0.052867	0.99015	0.8226	0.98129	0.95784	0.052829
ADAMDEC1	6	0.24401	1.4691	0.94763	0.47006	0.4302	0.14182	0.18955
ADAMTS1	6	0.25354	1.5249	0.96399	0.53261	0.41483	0.12727	0.2375
ADAMTS10	6	-0.42206	-2.1201	0.78907	0.09895	0.30571	0.033996	-0.83303
ADAMTS12	6	0.30169	1.0735	0.93991	0.44279	0.56044	0.28306	0.18089
ADAMTS13	6	-0.02441	-0.17536	0.97941	0.69306	0.93366	0.8608	-0.53961
ADAMTS14	6	-0.048545	-0.31584	0.97458	0.62949	0.87703	0.75213	-0.5033
ADAMTS15	6	-0.12593	-0.35739	0.97084	0.582	0.85945	0.7208	-0.43417
ADAMTS16	6	0.72129	2.2897	0.55572	0.017643	0.27801	0.022039	1.4405
ADAMTS17	6	0.22049	0.80145	0.97751	0.65404	0.66205	0.42287	0.78886
ADAMTS18	6	-0.18477	-1.0835	0.92829	0.36263	0.55703	0.27857	-0.73245
ADAMTS19	6	0.22584	1.3922	0.97458	0.6323	0.45479	0.16387	0.45459
ADAMTS2	6	0.35894	1.5965	0.92431	0.34923	0.3951	0.11037	0.8405
ADAMTS20	6	-0.084674	-0.33231	0.97847	0.67966	0.87041	0.73966	-0.093628
ADAMTS3	6	0.17295	0.72992	0.98782	0.78925	0.69389	0.46544	-0.10602
ADAMTS4	6	0.14858	0.54046	0.99213	0.84863	0.77957	0.58888	-0.40852
ADAMTS5	6	0.32437	1.325	0.93081	0.38424	0.47653	0.18517	0.3452
ADAMTS6	6	-0.030662	-0.16034	0.97923	0.68929	0.93915	0.87261	-0.23918
ADAMTS7	6	-0.30297	-1.2366	0.87418	0.20228	0.5023	0.21622	-1.1408
ADAMTS8	6	-0.09456	-0.33821	0.97759	0.6551	0.86809	0.73521	-0.48239
ADAMTS9	6	0.69175	2.3496	0.63137	0.029666	0.26964	0.018793	0.90538
ADAMTSL1	6	0.044607	0.57257	0.99785	0.98203	0.76365	0.56693	-0.24893
ADAMTSL2	6	0.11927	0.55863	0.99521	0.93173	0.77092	0.57642	-0.086255
ADAMTSL3	6	0.04558	0.14143	0.99243	0.87622	0.94671	0.88753	-0.47926
ADAMTSL4	6	0.054044	0.1742	0.99328	0.89059	0.9338	0.86171	-0.08734
ADAMTSL5	6	-0.12822	-0.72042	0.94343	0.45628	0.69775	0.47127	-0.36888
ADAP1	6	-0.45448	-2.4201	0.75806	0.074719	0.25991	0.015517	-1.2828
ADAP2	6	0.082264	0.52631	0.99344	0.89879	0.78648	0.59867	-0.023721
ADAR	6	-0.12349	-0.7586	0.94438	0.46204	0.68169	0.44809	-0.776
ADARB1	6	-0.03938	-0.14809	0.98063	0.71278	0.94449	0.88228	-0.54586
ADARB2	6	0.19243	1.0402	0.96399	0.53238	0.57002	0.29824	-0.17509
ADAT1	6	-0.18372	-0.97244	0.92829	0.36438	0.59413	0.33083	-0.17077
ADAT2	6	-0.18486	-0.85858	0.94438	0.46117	0.63919	0.39057	-0.28384
ADAT3	6	0.31341	1.2746	0.94163	0.44813	0.49188	0.20247	0.55435
ADC	6	0.25292	1.014	0.96399	0.53086	0.57975	0.31057	0.22665
ADCK1	6	0.034942	0.14734	0.99173	0.83895	0.94452	0.88286	0.20265
ADCK2	6	0.086891	0.31873	0.99363	0.90054	0.87557	0.74993	-0.11803
ADCK3	6	0.40052	1.3121	0.90642	0.28473	0.48099	0.18949	0.63908
ADCK4	6	-0.091107	-0.68452	0.96284	0.52704	0.71392	0.49365	-0.043339
ADCK5	6	0.060041	0.57328	0.99521	0.93399	0.76348	0.56646	0.00056515
ADCY1	6	-0.62247	-3.3405	0.61642	0.02658	0.048935	0.00083631	-0.89212
ADCY10	6	0.59999	2.2588	0.76886	0.079924	0.28446	0.023897	0.926
ADCY2	6	0.20753	1.0476	0.96548	0.54247	0.56769	0.2948	0.27881
ADCY3	6	0.26293	1.0238	0.96643	0.55956	0.57573	0.30593	0.14994
ADCY4	6	-0.19915	-0.68392	0.93081	0.3806	0.71405	0.49403	-0.45954
ADCY5	6	0.25741	1.2736	0.95794	0.50143	0.49216	0.20279	0.024523
ADCY6	6	-0.39908	-1.9844	0.80399	0.113	0.32322	0.047214	-0.89462
ADCY7	6	0.17788	0.78663	0.98641	0.76313	0.66893	0.4315	-0.31622
ADCY8	6	0.078057	1.0062	0.99278	0.88659	0.58196	0.31433	0.0083586
ADCY9	6	0.2695	1.595	0.96034	0.51529	0.3957	0.11071	0.52618
ADCYAP1	6	0.51129	2.0158	0.83805	0.14584	0.31995	0.043816	0.44898
ADCYAP1R1	6	0.7405	2.0014	0.61642	0.027317	0.32174	0.045353	1.0093
ADD1	6	-0.31905	-1.4932	0.86208	0.18053	0.42454	0.13539	-1.1718
ADD2	6	0.060674	0.25478	0.99363	0.90119	0.9038	0.79889	0.044438
ADD3	6	0.24811	1.3685	0.97129	0.59172	0.46248	0.17116	0.15531
ADH1A	6	-0.20938	-1.0087	0.91409	0.32389	0.58116	0.3131	-0.93752
ADH1B	6	0.45902	2.206	0.8739	0.20168	0.29551	0.027381	0.60979
ADH4	6	0.56102	2.4067	0.7924	0.10351	0.26129	0.016096	0.6156
ADH5	6	0.34614	1.7755	0.9302	0.37355	0.35164	0.075822	0.44566
ADH6	6	0.35545	1.5459	0.92682	0.35591	0.41001	0.12213	0.5185
ADH7	6	0.39884	2.5937	0.90709	0.29266	0.21073	0.0094959	0.60721
ADHFE1	6	-0.46137	-2.1781	0.80405	0.11341	0.2989	0.0294	-0.78522
ADI1	6	-0.20124	-1.3877	0.91409	0.32278	0.45614	0.16522	-0.49589
ADIG	6	0.23268	1.371	0.97458	0.63548	0.46174	0.17038	0.29808
ADIPOQ	6	0.011584	0.11086	0.9919	0.84591	0.95965	0.91173	0.35913
ADIPOR1	6	-0.45018	-2.5295	0.77963	0.086051	0.23045	0.011423	-0.61617
ADIPOR2	6	-0.043212	-0.35517	0.97527	0.63824	0.86029	0.72247	-0.23337
ADIRF	6	0.22384	1.0855	0.97418	0.61295	0.55642	0.2777	-0.036074
ADK	6	0.0025469	-0.064053	0.98487	0.75249	0.97779	0.94893	-0.25495
ADM	6	-0.05732	-0.64252	0.97418	0.61374	0.73194	0.52053	-0.19063
ADM2	6	-0.24056	-0.77668	0.93081	0.37562	0.67351	0.43735	-0.68985
ADM5	6	0.16207	0.551	0.98641	0.77032	0.77499	0.58163	-0.11649
ADNP	6	0.21679	0.83107	0.97847	0.67851	0.65029	0.40593	0.33571
ADNP2	6	0.33523	1.1372	0.93443	0.40943	0.53832	0.25546	-0.2517
ADO	6	0.24627	0.75775	0.97305	0.60139	0.68195	0.4486	0.14256
ADORA1	6	0.23032	1.0017	0.97481	0.63631	0.58355	0.31649	-0.12214
ADORA2A	6	-0.081391	-0.21405	0.97941	0.69371	0.91889	0.8305	0.077313
ADORA2B	6	0.36658	2.1993	0.88481	0.22102	0.29792	0.027855	0.79599
ADORA3	6	-0.23635	-0.99558	0.90554	0.27511	0.58548	0.31945	-1.2819
ADPGK	6	0.4646	2.0149	0.87187	0.1955	0.31995	0.043918	0.59602
ADPRH	6	-0.43805	-2.5177	0.80399	0.1101	0.23309	0.011812	-0.57889
ADPRHL1	6	0.037039	0.03707	0.98803	0.80159	0.98691	0.97043	-0.027966
ADPRHL2	6	-0.30762	-2.2293	0.88481	0.21771	0.29091	0.025797	-0.32966
ADPRM	6	0.51764	1.6079	0.79173	0.10171	0.39227	0.10786	0.98193
ADRA1A	6	0.075848	0.48404	0.99328	0.89474	0.80537	0.62836	0.43063
ADRA1B	6	0.18225	0.69783	0.98254	0.74129	0.70828	0.48528	-0.057793
ADRA1D	6	0.10456	0.50447	0.99804	0.98406	0.79635	0.61393	0.10411
ADRA2A	6	0.4	1.4595	0.90642	0.28823	0.43391	0.14442	0.47211
ADRA2B	6	0.18056	0.70275	0.98641	0.77124	0.70576	0.48221	0.31451
ADRA2C	6	-0.32379	-1.6809	0.86208	0.17625	0.37241	0.092786	-0.58461
ADRB1	6	0.49397	2.2064	0.85178	0.16542	0.29551	0.027354	0.70518
ADRB2	6	0.20932	0.94916	0.97847	0.67348	0.60343	0.34254	-0.045912
ADRB3	6	0.46139	1.4594	0.86208	0.17436	0.43395	0.14445	0.45427
ADRBK1	6	0.28101	1.5416	0.95837	0.50917	0.41113	0.12317	0.28987
ADRBK2	6	-0.17642	-0.737	0.95212	0.48051	0.69083	0.46112	-0.44854
ADRM1	6	0.064489	0.26736	0.99416	0.90888	0.8985	0.78919	-0.32493
ADSL	6	-0.10337	-0.74385	0.94254	0.45338	0.68773	0.45697	-0.60022
ADSS	6	-0.2287	-0.80575	0.90642	0.28413	0.66054	0.42039	-0.22205
ADSSL1	6	0.092649	0.35907	0.99837	0.98876	0.85915	0.71955	-0.41343
ADTRP	6	0.28562	1.3621	0.93991	0.44472	0.46464	0.17316	0.31109
AEBP1	6	-0.0053046	-0.13385	0.98063	0.72139	0.94993	0.89352	0.18589
AEBP2	6	-0.15427	-1.0479	0.96207	0.5223	0.56769	0.2947	0.045459
AEN	6	-0.069405	-0.43783	0.97129	0.59181	0.82557	0.66151	-0.38626
AES	6	-0.26474	-1.5352	0.89212	0.23858	0.4121	0.12474	-0.99025
AFAP1	6	0.36741	1.3714	0.92209	0.3449	0.46171	0.17024	0.60478
AFAP1L1	6	-0.056318	-0.32904	0.97458	0.6317	0.87166	0.74213	-0.47974
AFAP1L2	6	0.36082	1.6993	0.92644	0.35305	0.36744	0.089268	0.53359
AFF1	6	0.41816	1.6055	0.8992	0.257	0.39284	0.10839	0.55942
AFF2	6	0.45247	1.7643	0.87187	0.1932	0.3538	0.077677	0.54897
AFF3	6	0.37908	1.4253	0.91409	0.32394	0.44562	0.15408	0.35087
AFF4	6	0.33908	1.3059	0.93081	0.38207	0.48259	0.19159	0.32437
AFG3L2	6	0.24313	1.0443	0.97158	0.59476	0.56867	0.29633	0.2532
AFM	6	0.19206	0.93693	0.98126	0.73779	0.60811	0.34879	-0.0011797
AFMID	6	-0.33733	-1.8749	0.87187	0.1903	0.33632	0.060811	-0.71104
AFP	6	0.62714	2.0682	0.74714	0.066243	0.31381	0.038625	0.94969
AFTPH	6	0.024544	0.054306	0.98851	0.81196	0.98124	0.95669	-0.25649
AGA	6	0.45306	1.5285	0.90642	0.2881	0.41419	0.12638	0.74412
AGAP1	6	0.018397	0.14282	0.99243	0.8782	0.94623	0.88643	0.11093
AGAP11	6	0.20937	0.83553	0.97941	0.69477	0.64843	0.40342	0.38039
AGAP2	6	0.17444	0.2556	0.99521	0.92883	0.90361	0.79826	0.28728
AGAP3	6	-0.089377	-0.93831	0.95233	0.48134	0.60756	0.34808	-0.21477
AGAP4	6	-0.87689	-5.0518	0.41608	0.0054358	0.00023499	4.3774e-07	-1.4464
AGAP5	2	-0.27973	-0.89832	0.96067	0.51686	0.62124	0.36902	-0.31364
AGAP6	3	-1.2235	-4.0782	0.55572	0.01709	0.0071381	4.5377e-05	-1.8188
AGAP9	2	-1.0654	-3.2145	0.78147	0.089644	0.06502	0.0013069	-1.5496
AGBL1	6	0.38198	1.8549	0.90937	0.31062	0.33911	0.063616	0.28021
AGBL2	6	0.21895	1.4375	0.97759	0.65732	0.44114	0.15059	0.49591
AGBL3	6	0.50682	2.1151	0.80055	0.10706	0.30709	0.034422	1.0318
AGBL4	6	0.39995	1.8068	0.88401	0.21416	0.34781	0.070786	0.34687
AGBL5	6	-0.1227	-1.0044	0.94763	0.47001	0.58267	0.31518	-0.066927
AGER	6	-0.25988	-1.7711	0.90642	0.28823	0.35214	0.076548	-0.36158
AGFG1	6	0.41642	1.6716	0.88481	0.22001	0.37474	0.094597	0.68917
AGFG2	6	0.20819	0.69846	0.98641	0.76193	0.70801	0.48489	-0.12875
AGGF1	6	-0.16629	-0.82414	0.93111	0.40059	0.6531	0.40986	-0.53717
AGK	6	0.71204	2.1764	0.67308	0.041459	0.2989	0.029524	0.92421
AGL	6	0.10422	0.62845	0.99015	0.82324	0.73815	0.52971	0.023668
AGMAT	6	0.36109	1.9847	0.91273	0.31928	0.32316	0.047173	0.37083
AGMO	6	0.25819	1.1256	0.97129	0.58706	0.54199	0.26034	0.33183
AGO1	6	-0.10751	-0.67395	0.96481	0.53501	0.71786	0.50035	-0.050714
AGO2	6	0.17183	1.0077	0.98365	0.74535	0.5816	0.3136	0.28655
AGO3	6	0.34604	1.915	0.92505	0.35153	0.3293	0.055486	0.58012
AGO4	6	-0.031961	-0.12331	0.98063	0.71296	0.95409	0.90186	-0.50412
AGPAT1	6	0.53146	1.8087	0.79447	0.10452	0.34764	0.070495	0.69266
AGPAT2	6	-0.055781	-0.26664	0.97458	0.62922	0.89871	0.78975	-0.30726
AGPAT3	6	0.036443	0.21433	0.99363	0.90451	0.91879	0.83029	-0.1333
AGPAT4	6	-0.037998	0.0077797	0.98793	0.79584	0.99778	0.99379	-0.050108
AGPAT5	6	0.13986	0.75997	0.98641	0.77101	0.68103	0.44727	0.32628
AGPAT6	6	0.29486	1.4129	0.92913	0.3694	0.44912	0.15767	0.43187
AGPAT9	6	0.35701	1.9443	0.92829	0.36337	0.32782	0.05186	0.41478
AGPHD1	5	-0.24364	-1.4576	0.91409	0.3249	0.43482	0.14494	-0.34759
AGPS	6	-0.16927	-0.80748	0.93361	0.40842	0.66005	0.41939	-0.18302
AGR2	6	0.11661	0.80334	0.99542	0.96223	0.6615	0.42178	0.080287
AGR3	6	-0.21337	-1.1569	0.90926	0.29952	0.53199	0.2473	-0.096887
AGRN	6	-0.20722	-1.7869	0.92644	0.35452	0.35067	0.073952	-0.12013
AGRP	6	0.54946	2.2869	0.80607	0.11613	0.2784	0.022203	0.72503
AGT	6	0.78365	1.9572	0.55572	0.017137	0.32687	0.050323	0.77351
AGTPBP1	6	0.36982	1.9409	0.91546	0.33172	0.32782	0.052268	0.36558
AGTR1	6	0.34581	1.2842	0.91546	0.32997	0.4897	0.19908	0.0014433
AGTR2	6	0.34074	1.2936	0.93132	0.40358	0.48559	0.19582	-0.039472
AGTRAP	6	0.34477	1.8806	0.92272	0.34761	0.33488	0.060023	0.2929
AGXT	6	0.51442	1.5084	0.80607	0.11609	0.4198	0.13146	1.0804
AGXT2	6	0.28122	1.1305	0.95479	0.48811	0.54123	0.25827	0.62895
AGXT2L1	6	0.57691	2.1815	0.82676	0.13433	0.2989	0.029147	0.58862
AGXT2L2	6	0.032692	0.1396	0.99213	0.84642	0.94753	0.88898	0.17629
AHCTF1	6	-0.58763	-2.8326	0.65391	0.03524	0.13961	0.0046176	-0.82585
AHCY	6	-0.47845	-3.851	0.74963	0.070896	0.013956	0.00011765	-0.76488
AHCYL1	6	-0.096499	-0.53712	0.95886	0.5111	0.78123	0.59119	-0.28576
AHCYL2	6	-0.1197	-0.4463	0.97129	0.58591	0.82223	0.65538	-0.14188
AHDC1	6	0.088057	0.44136	0.99542	0.96338	0.82433	0.65895	-0.2448
AHI1	6	-0.017137	0.13459	0.99213	0.85194	0.94963	0.89294	0.14097
AHNAK	6	-0.22366	-1.1366	0.90926	0.2992	0.53863	0.2557	-0.55446
AHNAK2	6	-0.16989	-0.58612	0.93081	0.38382	0.75773	0.5578	-0.80029
AHR	6	0.46244	1.5256	0.88289	0.2113	0.41479	0.12712	0.088515
AHRR	6	0.1073	0.23659	0.99521	0.93514	0.91122	0.81298	-0.0076043
AHSA1	6	0.37651	1.5636	0.91461	0.32808	0.40478	0.11791	0.70454
AHSA2	6	-0.44715	-2.4474	0.7801	0.087019	0.25298	0.014387	-0.8759
AHSG	6	0.27877	1.0911	0.94438	0.46236	0.55478	0.27524	0.5893
AHSP	6	0.10905	0.64193	0.98806	0.80758	0.73211	0.52092	0.34764
AICDA	6	-0.31632	-1.5649	0.88481	0.21752	0.40434	0.1176	-0.59059
AIDA	6	-0.083354	-0.42539	0.96718	0.56182	0.83052	0.67056	-0.84261
AIF1	6	-0.018894	-0.018193	0.98782	0.78566	0.99412	0.98548	-0.39393
AIF1L	6	0.33451	2.226	0.93081	0.39594	0.29158	0.026015	0.41232
AIFM1	6	-0.050505	-0.4752	0.97158	0.59508	0.809	0.63465	-0.16374
AIFM2	6	0.87758	1.8208	0.45902	0.007693	0.34527	0.068633	0.7837
AIFM3	6	-0.30394	-1.5715	0.86208	0.18284	0.40236	0.11607	-1.0594
AIG1	6	0.082341	0.49659	0.99243	0.87756	0.80074	0.61948	0.046508
AIM1	6	-0.29788	-1.0956	0.90423	0.27055	0.55265	0.27327	-0.38153
AIM2	6	-0.13658	-0.78568	0.94163	0.44808	0.66903	0.43206	-0.40142
AIMP1	6	-0.042653	-0.42501	0.96421	0.5334	0.83056	0.67083	-0.72019
AIMP2	6	-0.14606	-0.92717	0.93516	0.41192	0.61175	0.35384	-0.20942
AIP	6	0.16572	0.8179	0.98803	0.79736	0.6558	0.41341	0.1898
AIPL1	6	-0.34045	-2.0878	0.88103	0.20877	0.31202	0.036816	-0.31697
AIRE	6	0.22294	0.79461	0.97158	0.59619	0.66536	0.42684	0.016488
AJAP1	6	0.25363	0.97209	0.96421	0.53367	0.59428	0.33101	0.19472
AJUBA	6	0.43678	1.3043	0.87353	0.2014	0.48304	0.19214	0.33573
AK1	6	-0.34985	-1.4575	0.84617	0.15575	0.43485	0.14499	-1.0067
AK2	6	-0.021096	-0.089679	0.98487	0.75221	0.96819	0.92854	-0.44355
AK3	6	-0.28318	-1.2426	0.90709	0.2928	0.50073	0.214	-0.63714
AK4	6	-0.19251	-0.74547	0.93965	0.435	0.68716	0.45599	-0.73716
AK5	6	-0.0035899	0.1712	0.99243	0.87935	0.93489	0.86406	-0.13357
AK6	6	-0.12199	-0.37441	0.95837	0.50751	0.85254	0.7081	-0.55973
AK7	6	-0.064404	-0.24531	0.97129	0.59319	0.90746	0.80621	-0.22713
AK8	6	0.14645	1.0671	0.99213	0.84715	0.56167	0.28592	-0.077521
AK9	6	0.37414	1.6256	0.90926	0.30385	0.38679	0.10402	0.37861
AKAP1	6	-0.21658	-1.2288	0.92209	0.34531	0.50496	0.21915	-0.39649
AKAP10	6	-0.31333	-1.454	0.90554	0.27524	0.43567	0.14595	-0.58325
AKAP11	6	-0.21482	-1.4742	0.90636	0.27902	0.42875	0.14041	-0.581
AKAP12	6	0.21387	1.9422	0.96544	0.53989	0.32782	0.05211	0.42447
AKAP13	6	0.010679	-0.017634	0.98782	0.78768	0.99417	0.98593	-0.077149
AKAP14	6	-0.1786	-1.2027	0.92272	0.34688	0.51416	0.22911	-0.22332
AKAP17A_X	6	0.019612	0.1888	0.9919	0.84305	0.92885	0.85025	0.053306
AKAP2	6	0.44986	1.6106	0.90642	0.28704	0.39179	0.10728	0.24006
AKAP3	6	0.13383	0.35833	0.99363	0.90174	0.8594	0.7201	0.086361
AKAP4	6	0.058452	0.34144	0.99542	0.96771	0.86649	0.73277	-0.71729
AKAP5	6	-0.024671	-0.24176	0.97941	0.69214	0.90874	0.80896	-0.089735
AKAP6	6	-0.024988	-0.1419	0.9857	0.75502	0.94654	0.88716	-0.24801
AKAP7	6	0.085274	0.78544	0.99243	0.87005	0.6691	0.43219	0.21188
AKAP8	6	0.26949	1.2795	0.93843	0.42339	0.49112	0.20071	0.44268
AKAP8L	6	0.13245	0.87523	0.98413	0.74843	0.63132	0.38145	0.35865
AKAP9	6	0.34263	1.9876	0.90926	0.29786	0.32316	0.046858	0.30421
AKIP1	6	0.62917	1.7459	0.74467	0.064354	0.35813	0.080837	0.88957
AKIRIN1	6	-0.082261	-0.34949	0.97305	0.60503	0.86271	0.72672	-0.43847
AKIRIN2	6	-0.28674	-1.1612	0.90642	0.28215	0.53042	0.24555	-0.53377
AKNA	6	0.48474	2.2993	0.89108	0.23779	0.27648	0.02149	0.61733
AKNAD1	6	0.23883	1.0008	0.97458	0.62972	0.58355	0.3169	0.16873
AKR1A1	6	0.14535	1.1054	0.98063	0.71766	0.54937	0.26898	0.25384
AKR1B1	6	0.022151	0.30286	0.99531	0.94693	0.88283	0.762	-0.18784
AKR1B10	6	0.29878	1.5194	0.92913	0.36834	0.41613	0.12866	0.27959
AKR1B15	6	0.086697	0.53219	0.99243	0.87272	0.78379	0.59459	0.44411
AKR1C1	6	0.01503	-0.015208	0.98782	0.78699	0.99548	0.98787	0.099769
AKR1C2	5	-0.21083	-1.2138	0.9285	0.3665	0.51059	0.22481	-0.6036
AKR1C3	6	0.31242	1.5349	0.94024	0.44716	0.4122	0.12481	-0.01844
AKR1C4	6	0.32089	1.7523	0.93954	0.43109	0.35704	0.079723	0.59744
AKR1D1	6	0.0048982	0.21807	0.99363	0.90151	0.91735	0.82738	-0.080635
AKR1E2	6	0.14622	0.62721	0.99233	0.86189	0.73857	0.53052	0.10038
AKR7A2	6	0.2196	1.4355	0.97418	0.61595	0.44195	0.15113	0.37184
AKR7A3	6	0.30887	1.2289	0.93663	0.41492	0.50496	0.21911	0.52686
AKT1	6	0.38542	1.3626	0.9097	0.3127	0.4646	0.17301	0.45417
AKT1S1	6	0.012167	0.19025	0.99521	0.92662	0.92843	0.84911	-0.33981
AKT2	6	0.22834	1.6065	0.97751	0.65368	0.39254	0.10816	0.15469
AKT3	6	0.2475	0.8481	0.97233	0.599	0.64358	0.39638	0.26596
AKTIP	6	-0.45033	-2.0891	0.78126	0.089092	0.31158	0.036702	-0.67113
ALAD	6	0.42383	1.3858	0.91546	0.33039	0.45732	0.1658	0.23374
ALAS1	6	-0.10778	-0.61163	0.96643	0.55952	0.7449	0.54078	-0.63224
ALAS2	6	0.020504	0.29063	0.99521	0.92915	0.88814	0.77133	-0.11759
ALB	6	0.32555	1.3207	0.93817	0.42215	0.47809	0.18661	-0.38935
ALCAM	6	0.016094	0.16475	0.99233	0.86102	0.93771	0.86914	0.22173
ALDH16A1	6	-0.15273	-0.53264	0.96276	0.524	0.78347	0.59428	-0.23919
ALDH18A1	6	-0.14532	-0.71032	0.93775	0.42123	0.70252	0.4775	-0.20576
ALDH1A1	6	0.23008	1.8749	0.97458	0.62977	0.33632	0.06081	0.20546
ALDH1A2	6	0.0074137	-0.047743	0.98667	0.77741	0.98307	0.96192	-0.36342
ALDH1A3	6	-0.19944	-1.2175	0.92085	0.3396	0.50964	0.2234	-0.48931
ALDH1B1	6	0.27158	1.1414	0.96247	0.52336	0.53773	0.25369	0.22711
ALDH1L1	6	0.096656	0.4872	0.99511	0.91851	0.80456	0.62611	-0.15731
ALDH1L2	6	-0.31922	-2.3786	0.88289	0.212	0.26798	0.01738	-0.56171
ALDH2	6	-0.22332	-0.92358	0.92122	0.34153	0.61271	0.35571	-0.27383
ALDH3A1	6	0.07143	0.85437	0.99213	0.85692	0.64127	0.3929	0.14589
ALDH3A2	6	0.22364	1.208	0.94969	0.47356	0.51244	0.22704	0.3147
ALDH3B1	6	0.75106	2.0687	0.60325	0.023816	0.31381	0.03857	0.68524
ALDH3B2	6	-0.15155	-0.81623	0.93818	0.42229	0.65638	0.41437	-0.79207
ALDH4A1	6	0.085869	0.44766	0.99562	0.97347	0.82195	0.6544	0.13006
ALDH5A1	6	0.23188	1.3211	0.96861	0.56583	0.47792	0.18648	0.37119
ALDH6A1	6	-0.33065	-1.946	0.86085	0.17049	0.32782	0.051658	-0.66723
ALDH7A1	6	-0.015017	-0.13328	0.98126	0.72992	0.95007	0.89397	0.18859
ALDH8A1	6	0.28993	1.5217	0.93081	0.37931	0.41569	0.1281	0.19136
ALDH9A1	6	-0.22056	-1.0173	0.90926	0.30242	0.57834	0.30899	-0.79191
ALDOA	6	0.031674	0.1465	0.99243	0.87	0.94483	0.88353	0.11025
ALDOB	6	0.11341	0.32194	0.99511	0.91833	0.87449	0.7475	0.32417
ALDOC	6	0.45217	1.891	0.84961	0.15847	0.33348	0.058621	0.37251
ALG1	6	-0.42585	-1.6917	0.84	0.14985	0.36898	0.090703	-0.6708
ALG10	6	-0.015303	0.10248	0.9919	0.84209	0.96367	0.91837	-0.17013
ALG10B	6	0.12047	0.62725	0.98641	0.77188	0.73857	0.53049	0.32132
ALG11	6	-0.16763	-0.75669	0.92644	0.35443	0.68239	0.44924	-0.288
ALG12	6	-0.19088	-0.50554	0.9457	0.46614	0.79587	0.61318	-0.7426
ALG13	6	-0.58368	-3.0291	0.65354	0.034411	0.094964	0.0024526	-1.1465
ALG14	6	-0.43742	-1.977	0.81853	0.12696	0.32486	0.048042	-0.71212
ALG1L	6	0.024742	0.17063	0.99306	0.88935	0.93507	0.86451	0.16749
ALG2	6	-0.22937	-1.2561	0.88873	0.22669	0.49789	0.20909	-0.37651
ALG3	6	0.10864	0.61601	0.99328	0.89133	0.74325	0.53789	-0.17202
ALG5	6	0.26594	0.97715	0.97158	0.59678	0.59201	0.3285	0.18024
ALG6	6	-0.14598	-0.50779	0.96284	0.52672	0.79525	0.6116	-0.75768
ALG8	6	0.22673	0.9899	0.98803	0.80394	0.58755	0.32222	0.18858
ALG9	6	-0.52101	-2.7449	0.6563	0.037912	0.16324	0.0060533	-0.80346
ALK	6	0.12863	0.69016	0.99482	0.9116	0.71159	0.49009	0.2329
ALKBH1	6	0.1383	0.63845	0.99243	0.88226	0.73358	0.52318	0.050979
ALKBH2	6	0.46804	2.3659	0.85167	0.16317	0.26822	0.017985	0.68456
ALKBH3	6	0.041378	0.19126	0.99243	0.8665	0.92787	0.84832	0.26112
ALKBH4	6	0.28184	0.9076	0.96196	0.52184	0.61878	0.36409	0.043597
ALKBH5	6	0.19847	2.0416	0.96399	0.53179	0.31563	0.041187	0.3747
ALKBH6	6	0.12477	0.64514	0.98641	0.76898	0.73104	0.51884	0.48385
ALKBH7	6	0.092878	0.39634	0.99638	0.97687	0.84271	0.69185	0.085509
ALKBH8	6	0.14175	0.43878	0.99828	0.98678	0.82505	0.66082	-0.13096
ALLC	6	-0.13754	-0.8854	0.93965	0.43468	0.62694	0.37594	-0.18294
ALMS1	6	0.51356	1.9232	0.83996	0.14833	0.32824	0.054458	0.76963
ALOX12	6	0.17743	0.95057	0.97736	0.6522	0.60293	0.34182	0.58774
ALOX12B	6	0.13092	0.89583	0.97847	0.67938	0.62258	0.37034	0.55132
ALOX15	6	-0.15158	-0.49443	0.95837	0.50972	0.80162	0.621	-0.57429
ALOX15B	6	0.32553	1.921	0.90554	0.27727	0.32824	0.054734	0.38152
ALOX5	6	0.043242	0.20444	0.99243	0.86516	0.92209	0.83801	-0.24787
ALOX5AP	6	-0.32623	-1.6881	0.86208	0.1756	0.36985	0.091388	-0.472
ALOXE3	6	0.25921	1.2725	0.93081	0.3894	0.49234	0.2032	0.31154
ALPI	6	0.047889	0.41375	0.99542	0.95545	0.83522	0.67906	0.31633
ALPK1	6	0.4571	1.7319	0.87295	0.19914	0.36098	0.083295	0.55322
ALPK2	6	0.15259	0.84483	0.99173	0.83808	0.64428	0.39821	-0.037959
ALPK3	6	0.38352	1.2401	0.90926	0.30841	0.50149	0.21494	0.54733
ALPL	6	0.038899	0.22553	0.99344	0.89953	0.91481	0.82157	-0.32609
ALPP	6	0.50949	1.8452	0.81224	0.12286	0.34111	0.065007	0.35581
ALPPL2	6	0.39459	1.4342	0.896	0.25161	0.44234	0.15153	0.57945
ALS2	6	0.14297	1.0098	0.99213	0.85489	0.58079	0.31258	0.23752
ALS2CL	6	0.43033	1.5083	0.87927	0.20633	0.4198	0.13147	0.44283
ALS2CR11	6	0.81846	2.1058	0.50649	0.012576	0.3091	0.035218	1.105
ALS2CR12	6	0.22987	1.1394	0.97458	0.62613	0.5382	0.25452	0.48016
ALS2CR8	6	0.15499	0.70539	0.98803	0.8062	0.70469	0.48057	-0.46347
ALX1	6	0.16516	0.63193	0.98126	0.73093	0.73663	0.52743	-0.2285
ALX3	6	0.35108	1.4802	0.93081	0.38502	0.42729	0.13881	0.44037
ALX4	6	0.47952	1.724	0.86208	0.17786	0.36216	0.084701	0.53515
ALYREF	6	0.17527	0.98101	0.98063	0.71089	0.59059	0.32659	-0.31584
AMACR	6	0.53309	1.4006	0.81146	0.11936	0.45284	0.16133	0.32952
AMBN	6	0.29409	1.0988	0.95487	0.48908	0.55137	0.27184	0.12915
AMBP	6	0.30694	1.0423	0.96926	0.5708	0.56953	0.29726	0.31633
AMBRA1	6	0.037266	0.10281	0.99213	0.85627	0.96362	0.91812	0.17158
AMD1	6	-0.042537	-0.0098652	0.98782	0.788	0.99742	0.99213	-0.20947
AMDHD1	6	0.29778	1.1978	0.93914	0.42441	0.51557	0.23099	0.24682
AMDHD2	6	-0.17504	-1.1009	0.93081	0.39612	0.55081	0.27095	-0.25889
AMELX	6	-0.29849	-1.3096	0.90098	0.26115	0.48232	0.19032	-0.517
AMELY	5	0.35727	1.1139	0.89239	0.24618	0.54591	0.26531	1.0148
AMER1	6	-0.11206	-0.66178	0.96284	0.52603	0.72376	0.50811	-0.085805
AMER2	6	0.52628	1.9534	0.81224	0.12226	0.3273	0.050768	0.70824
AMER3	6	0.18698	0.49455	0.98063	0.70628	0.80162	0.62092	0.046703
AMFR	6	0.66487	1.6329	0.70449	0.049198	0.38439	0.10249	0.16262
AMH	6	0.47275	1.7463	0.87187	0.19302	0.35813	0.080753	0.7115
AMHR2	6	0.087292	0.78361	0.99243	0.87175	0.66993	0.43327	-0.042779
AMICA1	6	0.00036434	0.20848	0.99344	0.89948	0.92052	0.83485	0.20556
AMIGO1	6	0.13975	0.38909	0.99328	0.89096	0.84535	0.69721	-0.16708
AMIGO2	6	-0.011155	-0.14429	0.98063	0.71218	0.94558	0.88527	-0.52089
AMIGO3	6	0.18689	0.84002	0.97847	0.67777	0.64666	0.40089	-0.59889
AMMECR1	6	-0.07558	-0.62176	0.96556	0.54579	0.74094	0.5341	-0.32333
AMMECR1L	6	-0.016032	-0.12528	0.98063	0.72499	0.95312	0.9003	0.039326
AMN	6	0.082194	0.38887	0.99542	0.96061	0.84549	0.69737	0.01141
AMN1	6	0.26614	1.8731	0.96544	0.54077	0.33684	0.061059	0.26729
AMOT	6	-0.054267	-0.37298	0.97305	0.60079	0.85298	0.70916	-0.057763
AMOTL1	6	0.3147	1.3814	0.9657	0.55279	0.45883	0.16717	0.12162
AMOTL2	6	0.040673	0.15988	0.99521	0.92892	0.93949	0.87297	-1.385
AMPD1	6	-0.032565	-0.3744	0.97847	0.67238	0.85254	0.70811	-0.021153
AMPD2	6	0.28038	0.87842	0.96399	0.53017	0.63014	0.37972	0.25757
AMPD3	6	0.24573	1.2199	0.97205	0.59766	0.50849	0.22249	0.3153
AMPH	6	0.10227	0.43021	0.99935	0.99816	0.82891	0.66704	-0.11181
AMT	6	0.042396	0.17308	0.99521	0.93132	0.93438	0.86259	-1.1497
AMTN	6	0.24424	1.3386	0.97305	0.60531	0.47197	0.1807	0.39525
AMY1A	5	0.38587	2.1039	0.91546	0.32951	0.3091	0.035391	0.5235
AMY1B	1	-0.43956	-1.9286	0.97458	0.62125	0.32782	0.053782	-0.63087
AMY1C	2	0.16777	0.35747	0.9909	0.82767	0.85944	0.72074	0.0099597
AMY2A	4	-0.17819	-1.2749	0.95136	0.47747	0.49185	0.20234	-0.35032
AMY2B	3	-0.64211	-1.5479	0.84	0.14916	0.40917	0.12164	-1.9299
AMZ1	6	-0.24192	-1.5256	0.89986	0.25954	0.41479	0.12712	-0.47709
AMZ2	6	0.053416	0.2762	0.99542	0.94988	0.89397	0.78239	-0.055817
ANAPC1	6	-0.45159	-3.1956	0.80996	0.11761	0.067774	0.0013952	-0.46203
ANAPC10	6	-0.29217	-1.4129	0.85097	0.16183	0.44912	0.15769	-0.64577
ANAPC11	6	-0.29875	-0.97579	0.89092	0.23199	0.59275	0.32917	-1.7372
ANAPC13	6	0.018101	0.22981	0.99243	0.86968	0.91316	0.81824	0.059567
ANAPC15	6	-0.41995	-2.15	0.79173	0.103	0.30107	0.031558	-1.0047
ANAPC16	6	0.11216	0.3415	0.99542	0.95942	0.86649	0.73273	-0.30271
ANAPC2	6	-0.082077	-0.36906	0.96861	0.56726	0.85483	0.71208	-0.84638
ANAPC4	6	-0.3468	-1.889	0.84968	0.15962	0.33348	0.058898	-0.95088
ANAPC5	6	-0.22369	-0.80843	0.90926	0.30399	0.65962	0.41884	0.30119
ANAPC7	6	0.48371	2.0049	0.83996	0.1487	0.32084	0.044978	0.87195
ANG	6	0.11201	0.52719	0.99243	0.87894	0.78598	0.59806	-0.3469
ANGEL1	6	0.41145	1.5849	0.90554	0.27405	0.3991	0.113	0.5447
ANGEL2	6	0.069471	0.21492	0.99521	0.93684	0.91849	0.82983	-0.62493
ANGPT1	6	0.050345	0.39773	0.99542	0.96453	0.84206	0.69083	-0.098305
ANGPT2	6	-0.019554	0.019085	0.98803	0.79795	0.99385	0.98477	-0.0027353
ANGPT4	6	-0.15845	-0.95781	0.93081	0.39925	0.60018	0.33816	-0.2275
ANGPTL1	6	0.30227	0.98231	0.94895	0.47185	0.59028	0.32595	-0.0058073
ANGPTL2	6	0.043082	0.18885	0.99233	0.86424	0.92885	0.85021	-0.041314
ANGPTL3	6	0.1296	0.68329	0.98641	0.76493	0.71415	0.49442	0.405
ANGPTL4	6	0.26675	1.0257	0.96572	0.55662	0.5754	0.30502	-0.10303
ANGPTL5	6	0.25632	0.78367	0.98063	0.70937	0.66993	0.43323	-0.077287
ANGPTL6	6	0.92639	1.7306	0.3908	0.0046987	0.36125	0.083522	1.5126
ANGPTL7	6	-0.66597	-2.7212	0.60304	0.023724	0.17023	0.006504	-1.5564
ANHX	6	-0.26205	-1.5756	0.90261	0.26557	0.40124	0.11511	-0.3517
ANK1	6	0.49025	2.0435	0.80898	0.11705	0.31541	0.041003	0.6613
ANK2	6	0.034715	-0.12029	0.98063	0.72241	0.95539	0.90425	0.27058
ANK3	6	0.19239	0.89721	0.98126	0.73784	0.62169	0.36961	-0.43721
ANKAR	6	0.41259	2.3477	0.89835	0.2547	0.27011	0.018889	0.71351
ANKDD1A	6	0.1031	0.469	0.99542	0.97098	0.81196	0.63907	-0.060699
ANKDD1B	6	0.19861	0.96169	0.97847	0.67671	0.59863	0.3362	-0.37479
ANKEF1	6	0.21595	0.81013	0.97458	0.63253	0.65885	0.41787	-0.21999
ANKFN1	6	0.37468	1.5057	0.90709	0.29174	0.42062	0.13213	0.53126
ANKFY1	6	-0.32648	-1.5494	0.88786	0.22577	0.4088	0.12127	-0.92921
ANKH	6	0.36627	1.4752	0.91409	0.3238	0.42852	0.14016	0.61538
ANKHD1	6	0.28673	1.4533	0.95479	0.48835	0.43592	0.14615	0.12703
ANKHD1-EIF4EBP3	4	-0.35904	-1.7842	0.89835	0.25525	0.35084	0.074394	-0.40858
ANKIB1	6	-0.064315	-0.1747	0.98063	0.71978	0.9338	0.86132	-0.18307
ANKK1	6	0.31111	0.89143	0.98803	0.79971	0.62456	0.3727	0.24296
ANKLE2	6	-0.41334	-1.6535	0.80399	0.11235	0.37945	0.098236	-1.0753
ANKMY1	6	0.19827	1.098	0.97458	0.63069	0.55159	0.27221	0.17554
ANKMY2	6	0.53731	2.1523	0.82074	0.13129	0.30107	0.031375	0.51498
ANKRA2	6	0.12672	0.79869	0.99328	0.89635	0.66329	0.42447	0.20901
ANKRD1	6	0.52127	1.774	0.83646	0.14373	0.35199	0.076059	0.44721
ANKRD10	6	0.091098	0.26618	0.99542	0.94864	0.89886	0.7901	0.41483
ANKRD11	6	-0.10387	-0.50759	0.96067	0.5176	0.79525	0.61174	-0.33595
ANKRD12	6	0.67851	1.6551	0.67308	0.041828	0.379	0.097911	0.65757
ANKRD13A	6	0.022311	0.20402	0.99243	0.88074	0.9222	0.83834	-0.18024
ANKRD13B	6	-0.64645	-2.4139	0.64433	0.033214	0.26107	0.015784	-1.5527
ANKRD13C	6	0.069126	0.49633	0.99521	0.93233	0.80081	0.61966	-0.29239
ANKRD13D	6	0.455	1.608	0.88056	0.20785	0.39227	0.10784	0.42232
ANKRD16	6	0.39531	1.2889	0.90926	0.29763	0.4873	0.19742	1.0424
ANKRD17	6	0.17049	0.92494	0.98782	0.79542	0.61234	0.355	0.3633
ANKRD18A	6	0.68501	1.6358	0.66379	0.039018	0.38384	0.10188	0.49958
ANKRD18B	6	0.082829	0.48122	0.9971	0.98042	0.80689	0.63036	0.074583
ANKRD2	6	0.21093	0.76401	0.97953	0.69633	0.67948	0.44486	0.2034
ANKRD20A1	5	-0.1986	-1.3258	0.93081	0.38751	0.47621	0.1849	-0.40405
ANKRD20A2	1	-0.97016	-2.481	0.91877	0.33554	0.24185	0.013101	-1.4003
ANKRD20A3	1	-0.13911	-1.2956	0.99243	0.86802	0.48491	0.1951	-0.19787
ANKRD22	6	0.49537	1.9968	0.85223	0.16657	0.32202	0.045844	0.47672
ANKRD23	6	0.06293	0.19548	0.99363	0.90524	0.92565	0.84502	-0.053331
ANKRD24	6	0.11632	0.49691	0.99531	0.94735	0.80058	0.61925	-0.060201
ANKRD26	6	0.75708	2.1653	0.59567	0.022757	0.29901	0.030362	0.97245
ANKRD27	6	0.25574	1.2315	0.93991	0.4421	0.50442	0.21815	0.14159
ANKRD28	6	0.073302	0.57902	0.99804	0.98443	0.76077	0.56257	0.34462
ANKRD29	6	0.35316	1.1215	0.92829	0.3606	0.54341	0.26207	0.15513
ANKRD30A	6	0.44642	2.0552	0.88481	0.22052	0.31403	0.039856	0.98236
ANKRD30B	6	0.17224	0.87283	0.98667	0.77557	0.63239	0.38276	0.002397
ANKRD32	6	0.17731	1.0762	0.9857	0.75511	0.55924	0.28184	-0.0028618
ANKRD33	6	-0.050493	-0.13057	0.98641	0.76253	0.95121	0.89611	0.063112
ANKRD33B	6	0.0006088	-0.017446	0.98782	0.78423	0.99428	0.98608	-0.20622
ANKRD34A	6	0.20709	0.82666	0.97941	0.69371	0.65216	0.40843	0.4307
ANKRD34B	6	-0.049881	-0.52692	0.97644	0.64317	0.78608	0.59825	-0.079447
ANKRD34C	6	0.15187	0.69537	0.99156	0.83347	0.70911	0.48682	0.0038063
ANKRD35	6	0.33285	1.6797	0.93132	0.40395	0.37284	0.093009	0.49536
ANKRD36	6	0.10659	0.43241	0.99643	0.97706	0.82787	0.66544	0.18801
ANKRD37	6	-0.13543	-1.275	0.92644	0.35425	0.49185	0.2023	-0.8009
ANKRD39	6	0.75856	1.751	0.59567	0.022803	0.3572	0.079946	0.96951
ANKRD40	6	-0.45246	-2.1129	0.78907	0.09766	0.30743	0.034612	-1.0061
ANKRD42	6	-0.16109	-1.4021	0.9096	0.31205	0.45245	0.16088	-0.18487
ANKRD44	6	-0.010881	-0.21522	0.98126	0.73581	0.91848	0.8296	-0.054664
ANKRD45	6	0.23976	1.2984	0.97418	0.6113	0.48456	0.19416	0.1998
ANKRD46	6	0.20489	1.1705	0.96643	0.55906	0.5275	0.24178	0.58537
ANKRD49	6	0.5815	2.038	0.82074	0.12995	0.31607	0.041555	0.49193
ANKRD50	6	0.075505	0.071531	0.99015	0.82371	0.97512	0.94297	0.29871
ANKRD52	6	0.01551	-0.026159	0.98782	0.78298	0.99091	0.97913	-0.010647
ANKRD53	6	0.15794	0.63408	0.99122	0.83172	0.73549	0.52603	0.1398
ANKRD54	6	0.078992	0.7711	0.99271	0.88401	0.67606	0.44065	0.19211
ANKRD55	6	-0.069901	-0.55116	0.97129	0.58794	0.77499	0.58152	-0.21158
ANKRD6	6	-0.061573	-0.19968	0.98126	0.733	0.92378	0.84173	-0.28481
ANKRD61	6	-0.65148	-2.3023	0.61301	0.025474	0.27648	0.021321	-1.7495
ANKRD62	6	0.47422	1.7045	0.86007	0.17017	0.36632	0.08829	0.62376
ANKRD65	6	0.47025	2.0775	0.86085	0.17095	0.31351	0.037752	0.42303
ANKRD66	6	-0.00037203	-0.002113	0.98782	0.79114	0.99941	0.99831	-0.13568
ANKRD7	6	0.55656	1.8146	0.75682	0.07412	0.34622	0.069586	0.7783
ANKRD9	6	-0.09906	-0.44642	0.96073	0.51838	0.82223	0.6553	-0.97522
ANKS1A	6	-0.36839	-2.2425	0.85097	0.16211	0.28859	0.024932	-0.855
ANKS1B	6	0.027798	-0.26605	0.9793	0.69062	0.89886	0.7902	-0.052407
ANKS3	6	-0.053852	0.0032342	0.98782	0.79353	0.99921	0.99742	-0.044379
ANKS4B	6	0.35929	1.7948	0.91546	0.33043	0.349	0.072692	0.40621
ANKS6	6	0.22061	0.73516	0.98782	0.78952	0.69155	0.46224	0.10588
ANKZF1	6	0.55885	1.5958	0.7801	0.087111	0.39544	0.11053	0.41061
ANLN	6	0.067429	0.38923	0.99363	0.90483	0.84535	0.6971	-0.068319
ANO1	6	-0.26929	-2.2344	0.89092	0.23646	0.29038	0.025455	-0.4843
ANO10	6	0.88452	2.1732	0.41608	0.0053897	0.29901	0.029762	1.0293
ANO3	6	0.36019	1.7295	0.92342	0.34826	0.36136	0.083713	0.61949
ANO4	6	0.075171	0.76543	0.98782	0.79114	0.67909	0.44402	0.37025
ANO5	6	0.41582	1.3308	0.90098	0.26078	0.47455	0.18326	0.41899
ANO6	6	0.051905	0.37017	0.99542	0.96577	0.85445	0.71125	-0.13025
ANO7	6	-0.18634	-0.8208	0.93663	0.41662	0.65458	0.41176	-0.28628
ANO8	6	-0.12716	-0.4272	0.97002	0.57688	0.83006	0.66923	-0.32114
ANO9	6	-0.097704	-0.97237	0.96284	0.52718	0.59413	0.33087	-0.2347
ANP32A	6	0.37402	1.3346	0.9143	0.32633	0.47349	0.182	0.043401
ANP32B	6	0.079282	0.094215	0.99096	0.82836	0.96671	0.92494	-0.045295
ANP32D	6	0.02027	-0.0060226	0.98782	0.79003	0.99855	0.99519	-0.4112
ANP32E	6	0.99306	1.8826	0.32768	0.0026718	0.33452	0.059761	1.104
ANPEP	6	0.2345	0.85919	0.97422	0.6177	0.63892	0.39023	0.026869
ANTXR1	6	2.4823e-05	-0.090294	0.98378	0.7459	0.96797	0.92805	-0.8014
ANTXR2	6	0.16476	0.70013	0.98821	0.81076	0.70725	0.48385	-0.59722
ANXA1	6	0.20085	1.2517	0.98063	0.70352	0.49848	0.21067	0.25344
ANXA10	6	0.21266	0.81142	0.98782	0.78547	0.65816	0.41712	0.009321
ANXA11	6	-0.010859	-0.19943	0.98063	0.72001	0.92383	0.84193	-0.24786
ANXA13	6	-0.026342	-0.23262	0.97847	0.66966	0.91234	0.81605	-0.76079
ANXA2	6	-0.16467	-0.97962	0.93081	0.3987	0.59079	0.32727	-0.53154
ANXA2R	6	0.41493	1.3436	0.89835	0.25479	0.47011	0.17909	0.25622
ANXA3	6	0.13892	0.68789	0.99243	0.88184	0.71261	0.49152	0.52163
ANXA4	6	0.52054	1.6375	0.83635	0.14262	0.38334	0.10152	0.84921
ANXA5	6	0.26897	1.2378	0.97759	0.65861	0.50222	0.2158	0.51363
ANXA6	6	-0.072232	-0.56283	0.97129	0.59351	0.76875	0.57355	-0.29074
ANXA7	6	0.61096	1.7902	0.75806	0.074581	0.35009	0.073427	1.4115
ANXA8	5	0.032341	0.46784	0.99328	0.89534	0.81214	0.6399	0.040076
ANXA8L1	3	0.91084	1.6638	0.68057	0.043486	0.37621	0.096153	1.4586
ANXA8L2	2	-0.19555	-0.48931	0.97458	0.62134	0.80399	0.62462	-0.31676
ANXA9	6	-0.2367	-1.6952	0.90554	0.27736	0.36861	0.090039	-0.3541
AOAH	6	0.40922	1.592	0.90642	0.2863	0.3967	0.11138	0.57774
AOC2	6	-0.21338	-1.5395	0.93081	0.3846	0.41147	0.12369	-0.41155
AOC3	6	-0.20965	-0.75308	0.93081	0.39059	0.68396	0.4514	-0.50458
AOX1	6	-0.21395	-1.0351	0.91273	0.31744	0.57191	0.30063	-0.45599
AP1AR	4	0.37077	1.097	0.93478	0.41105	0.55202	0.27265	0.50606
AP1B1	6	0.73875	2.1028	0.53566	0.01557	0.3091	0.03548	1.3937
AP1G1	6	0.4285	1.7926	0.89239	0.24641	0.34937	0.073036	0.44641
AP1G2	6	-0.19165	-1.0896	0.93081	0.39377	0.55544	0.27588	-0.2895
AP1M1	6	0.2299	1.4301	0.95837	0.50792	0.44385	0.15269	0.22308
AP1M2	6	0.025578	0.028875	0.98803	0.80602	0.98993	0.97696	-0.31003
AP1S1	6	-0.22499	-1.2441	0.8992	0.2582	0.50027	0.21347	-0.38458
AP1S2	6	0.2984	1.3081	0.95513	0.49291	0.48234	0.19085	0.3866
AP1S3	6	0.39981	1.5302	0.89239	0.24291	0.41328	0.12596	0.33068
AP2A1	6	-0.33326	-1.7586	0.8897	0.22757	0.35582	0.078653	-0.48221
AP2A2	6	0.17115	0.74688	0.98782	0.78303	0.6866	0.45514	-0.38098
AP2B1	6	0.38523	1.4777	0.89108	0.23779	0.42814	0.13949	0.53211
AP2M1	6	-0.86624	-3.7426	0.45342	0.0067256	0.019011	0.00018216	-1.5392
AP2S1	6	-1.0737	-4.5359	0.24219	0.001428	0.0018869	5.7367e-06	-2.3096
AP3B1	6	-0.31191	-1.2031	0.87187	0.19583	0.51382	0.22893	-1.0063
AP3B2	6	0.26515	1.4754	0.96556	0.54519	0.4285	0.14011	0.4651
AP3D1	6	-0.032247	-0.27995	0.97847	0.66552	0.89278	0.77952	-0.033101
AP3M1	6	0.14893	0.56977	0.99213	0.85724	0.76507	0.56883	-0.060857
AP3M2	6	0.038336	0.4853	0.99972	0.99959	0.80531	0.62746	-0.16146
AP3S1	6	-0.17516	-0.99556	0.93081	0.38728	0.58548	0.31947	-0.21317
AP3S2	6	0.23493	1.7864	0.97418	0.6165	0.35083	0.074041	0.12966
AP4B1	6	-0.29316	-1.558	0.88167	0.21006	0.40598	0.11922	-0.30638
AP4E1	6	0.0042945	-0.044194	0.98641	0.76981	0.98453	0.96475	0.1063
AP4M1	6	0.18593	0.69298	0.99015	0.82315	0.71042	0.48832	0.11645
AP4S1	6	-0.25675	-1.689	0.90642	0.28478	0.3696	0.091223	-0.57842
AP5B1	6	-0.04904	-0.24866	0.97527	0.63861	0.90659	0.80363	-0.19497
AP5M1	6	0.44138	1.5384	0.84961	0.15911	0.41152	0.12395	0.70241
AP5S1	6	0.5988	1.7135	0.77191	0.082781	0.36388	0.08663	0.2184
AP5Z1	6	-0.16226	-1.1316	0.93081	0.38424	0.54099	0.25782	-0.64357
APAF1	6	-0.01499	-0.021772	0.98668	0.77787	0.99264	0.98263	-0.27031
APBA1	6	0.3254	1.434	0.92505	0.35153	0.44234	0.15158	0.51734
APBA2	6	-0.022912	-0.18533	0.98063	0.70334	0.93033	0.85297	-0.2138
APBA3	6	0.19214	0.89648	0.98216	0.74037	0.62214	0.37	0.18352
APBB1	6	-0.51082	-2.5576	0.73948	0.058918	0.22216	0.010541	-1.0779
APBB1IP	6	0.59187	1.537	0.7801	0.086558	0.41157	0.1243	0.37498
APBB2	6	0.6476	2.0038	0.73133	0.055924	0.32106	0.045095	1.2957
APBB3	6	0.012774	0.0092456	0.98803	0.79966	0.99745	0.99262	0.024358
APC	6	0.4876	1.5694	0.85178	0.16602	0.40313	0.11654	0.47261
APC2	6	-0.034744	-0.20592	0.97771	0.65985	0.92145	0.83685	-0.6325
APCDD1	6	0.38102	1.0775	0.9096	0.31173	0.55915	0.28125	0.074845
APCDD1L	6	-0.1379	-0.92046	0.93991	0.43717	0.61334	0.35733	-0.2387
APCS	6	0.57155	1.8483	0.78907	0.098167	0.34025	0.064564	0.58225
APEH	6	0.46133	1.9016	0.86142	0.1721	0.33172	0.057228	1.0314
APEX1	6	0.28213	1.1206	0.94254	0.45283	0.54366	0.26247	0.31381
APEX2	6	0.34008	1.0579	0.90926	0.30634	0.56473	0.29009	-0.45672
APH1A	6	0.1733	1.0257	0.98782	0.78146	0.5754	0.30503	0.29605
APH1B	6	-0.22192	-1.6214	0.90926	0.3021	0.38808	0.10494	-0.47857
API5	6	0.092731	0.36786	0.99935	0.99788	0.85524	0.71298	0.42755
APIP	6	0.58891	2.3735	0.77689	0.085176	0.26798	0.017619	0.81795
APITD1	6	0.044546	0.27358	0.99511	0.91662	0.8954	0.78441	-0.027617
APITD1-CORT	2	-0.15449	-0.3289	0.98008	0.6979	0.87171	0.74223	-1.2717
APLF	6	0.5922	1.8429	0.7801	0.087617	0.34144	0.065346	0.56219
APLN	6	0.049136	0.10841	0.99185	0.84098	0.96068	0.91367	-0.25835
APLNR	6	-0.051456	-0.29117	0.97458	0.63308	0.88803	0.77092	-0.72602
APLP1	6	0.67467	2.4607	0.62312	0.028561	0.24834	0.013866	0.97176
APLP2	6	0.028767	0.30054	0.99542	0.96881	0.88417	0.76377	-0.57564
APMAP	6	-0.12238	-0.75806	0.94763	0.47006	0.68186	0.44842	-0.71534
APOA1	6	-0.3221	-1.3925	0.89212	0.24152	0.45463	0.16378	-0.71367
APOA1BP	6	0.28516	1.2896	0.96061	0.51571	0.4873	0.19719	0.40596
APOA2	6	0.28491	1.4375	0.95814	0.50309	0.44114	0.15059	0.1166
APOA4	6	0.05683	0.71013	0.99531	0.94767	0.7026	0.47762	0.17896
APOA5	6	0.31713	1.7406	0.91546	0.32923	0.3593	0.081748	0.33014
APOB	6	-0.15345	-1.2085	0.93478	0.41114	0.51235	0.22684	-0.28186
APOBEC1	6	0.56722	2.0445	0.77244	0.083011	0.3152	0.040901	0.82687
APOBEC2	6	-0.098259	-1.0911	0.90554	0.27501	0.55478	0.27522	-0.99283
APOBEC3A	6	0.20951	1.4897	0.96556	0.548	0.42495	0.13631	0.46096
APOBEC3A_B	2	-0.28663	-1.4881	0.97002	0.5779	0.42534	0.13673	-0.34876
APOBEC3B	6	0.23174	1.3911	0.95634	0.49645	0.45496	0.16421	0.40764
APOBEC3C	6	0.080897	0.723	0.99243	0.87871	0.69691	0.46968	0.061225
APOBEC3D	6	-0.24686	-1.1557	0.92505	0.3513	0.53251	0.24778	-0.30204
APOBEC3F	6	0.53149	1.7212	0.78126	0.08817	0.36302	0.085219	0.2014
APOBEC3G	6	0.66018	2.5204	0.6403	0.031325	0.23214	0.011721	0.83583
APOBEC3H	6	0.82361	1.9798	0.45902	0.0075548	0.32398	0.047728	0.77853
APOBEC4	6	0.17934	0.66232	0.98641	0.76423	0.72355	0.50776	0.68499
APOBR	6	0.067559	0.32315	0.99542	0.96347	0.8741	0.74658	0.026346
APOC1	6	-0.43355	-1.7355	0.78147	0.091717	0.35968	0.082645	-1.2051
APOC2	6	-0.0056803	-0.17585	0.98063	0.7213	0.93351	0.86041	-0.057003
APOC3	6	-0.12607	-0.47129	0.97129	0.58601	0.81091	0.63743	-0.28762
APOC4	6	-0.033324	-0.22138	0.97746	0.65285	0.91608	0.82479	-0.26037
APOD	6	0.13084	0.70425	0.99157	0.83462	0.70524	0.48127	-0.0038344
APOE	6	0.40913	1.3159	0.90642	0.28547	0.47935	0.1882	0.50759
APOF	6	0.20385	1.2465	0.98063	0.7125	0.50008	0.21259	0.36835
APOH	6	-0.22879	-1.0183	0.91409	0.32449	0.57791	0.30854	-0.59532
APOL1	6	0.00090978	0.20883	0.99363	0.90091	0.92035	0.83458	0.30428
APOL2	6	-0.1304	-0.95764	0.97002	0.57721	0.60018	0.33824	-0.1187
APOL3	6	0.11676	0.87318	0.98763	0.78004	0.63233	0.38256	0.10159
APOL4	6	0.41057	1.914	0.87187	0.19509	0.32962	0.055617	0.61747
APOL5	6	0.075603	0.64375	0.99328	0.89313	0.73153	0.51974	0.08774
APOL6	6	0.024715	0.32877	0.99542	0.9637	0.87171	0.74233	0.2352
APOLD1	6	0.22455	0.80677	0.96067	0.51589	0.66022	0.4198	-0.82025
APOM	6	0.06179	0.39611	0.99866	0.99498	0.84281	0.69203	-0.25662
APOO	6	0.052482	0.10496	0.99213	0.84715	0.96238	0.91641	-0.53353
APOOL	6	0.11318	0.42674	0.99837	0.98747	0.83007	0.66957	0.084364
APOPT1	6	-0.19199	-1.3086	0.92209	0.34485	0.48234	0.19065	0.010435
APP	6	0.72588	2.2931	0.61086	0.024691	0.27747	0.021845	1.3953
APPBP2	6	0.35428	1.7619	0.91409	0.32407	0.35478	0.078089	0.28051
APPL1	6	-0.050387	-0.19838	0.97941	0.69403	0.92428	0.84275	-0.67473
APPL2	6	0.11351	0.57585	0.99243	0.86996	0.76222	0.56472	0.17749
APRT	6	-0.072434	-0.50443	0.97129	0.58485	0.79635	0.61396	0.18496
APTX	6	0.094986	0.37544	0.99804	0.9854	0.85191	0.70733	0.5458
AQP1	6	0.13434	0.47717	0.99488	0.91206	0.80838	0.63324	0.16864
AQP10	6	-0.052399	-0.51376	0.97418	0.61512	0.79231	0.60742	-0.21572
AQP11	6	0.98622	2.0649	0.38996	0.0046527	0.31391	0.038932	1.4109
AQP12B	6	-0.12043	-0.4262	0.96556	0.54786	0.83021	0.66996	-0.97583
AQP2	6	0.47595	1.8862	0.87187	0.19223	0.33378	0.059274	0.77381
AQP3	6	0.34051	1.3455	0.93081	0.37922	0.46976	0.17847	0.63403
AQP4	6	0.55914	2.1876	0.79533	0.10508	0.2989	0.028697	0.73867
AQP5	6	0.39918	1.5594	0.90926	0.29754	0.40545	0.11889	0.56763
AQP6	6	-0.11885	-0.68565	0.94795	0.47066	0.71352	0.49293	-0.48919
AQP7	6	0.36414	1.7313	0.92003	0.33706	0.36098	0.0834	0.73403
AQP8	6	-0.067749	-0.40242	0.97458	0.6235	0.84004	0.68738	-0.19158
AQP9	6	-0.17247	-0.99663	0.93081	0.38548	0.58506	0.31894	-0.3989
AQPEP	6	-0.22595	-1.1663	0.90926	0.30169	0.52833	0.24348	-0.66866
AQR	4	0.63954	1.5233	0.81224	0.12074	0.41502	0.12767	0.98728
AR	6	0.25438	0.84361	0.97408	0.60941	0.64504	0.39889	0.48938
ARAF	6	-0.1679	-1.2603	0.95141	0.4789	0.49619	0.20756	-0.065793
ARAP1	6	0.30477	1.5609	0.94438	0.46066	0.40537	0.11854	0.30196
ARAP2	6	0.32125	1.1229	0.93832	0.42325	0.54279	0.26149	0.54605
ARAP3	6	-0.034787	-0.22138	0.97847	0.68182	0.91608	0.8248	0.18123
ARC	6	-0.47909	-2.6985	0.79173	0.10314	0.17684	0.0069651	-0.59549
ARCN1	6	-0.61456	-2.7262	0.68057	0.043624	0.16856	0.0064069	-0.75984
AREG	6	-0.29152	-1.7903	0.88126	0.20923	0.35009	0.073409	-0.16909
AREL1	6	-0.062327	-0.32443	0.97527	0.63889	0.87371	0.74561	-0.2875
ARF1	6	-0.44982	-2.3672	0.7801	0.087249	0.26822	0.017922	-0.87641
ARF3	6	0.04515	0.14883	0.99213	0.85462	0.94407	0.88169	-0.40246
ARF4	6	-0.33375	-2.0713	0.87187	0.19523	0.31381	0.038329	-0.52547
ARF5	6	0.48511	1.9364	0.81683	0.12608	0.32782	0.052818	0.44426
ARF6	6	0.039813	0.29231	0.99521	0.92671	0.88788	0.77005	-0.20356
ARFGAP1	6	0.35424	1.2043	0.9302	0.37364	0.51353	0.22847	0.52105
ARFGAP2	6	0.35902	1.6613	0.92488	0.35024	0.37727	0.096662	0.36283
ARFGAP3	6	0.11201	0.75535	0.98782	0.79303	0.68294	0.45004	0.055095
ARFGEF1	6	0.35361	1.3701	0.90423	0.2723	0.46201	0.17067	0.8322
ARFGEF2	6	0.18211	1.174	0.98641	0.76732	0.52645	0.24038	0.038453
ARFIP1	6	-0.014499	-0.36023	0.97129	0.59268	0.85862	0.71868	-0.35459
ARFIP2	6	0.48875	1.429	0.86142	0.17187	0.44413	0.15299	0.50548
ARFRP1	6	-0.27812	-1.4011	0.88481	0.22195	0.45271	0.16117	-0.62237
ARG1	6	-0.20745	-1.1418	0.93663	0.41865	0.53773	0.25353	-0.35835
ARG2	6	0.10598	0.54033	0.99542	0.96868	0.77959	0.58897	-0.098127
ARGFX	6	0.40784	1.9432	0.89092	0.23438	0.32782	0.051989	0.54247
ARGLU1	6	-1.1441	-4.8599	0.2069	0.00082919	0.00054234	1.1742e-06	-2.0462
ARHGAP1	6	0.1093	0.82718	0.99542	0.952	0.652	0.40814	-0.076285
ARHGAP10	4	0.29787	1.015	0.97712	0.65096	0.57949	0.3101	0.12959
ARHGAP11A	6	0.013364	-0.002864	0.98782	0.79081	0.99929	0.99771	-0.37819
ARHGAP11B	3	-0.65452	-2.6573	0.74951	0.070619	0.19089	0.0078759	-1.1971
ARHGAP12	6	0.14293	0.57726	0.99233	0.86249	0.76164	0.56376	0.16226
ARHGAP15	6	-0.01165	-0.15003	0.98324	0.74337	0.9437	0.88074	0.02957
ARHGAP17	6	0.49143	1.9604	0.84446	0.15381	0.32636	0.04995	1.0957
ARHGAP18	6	-0.38943	-1.7779	0.85914	0.16971	0.35164	0.07542	-0.59972
ARHGAP19	6	0.3239	1.6908	0.93954	0.43095	0.36911	0.090867	0.34513
ARHGAP20	6	-0.28872	-1.418	0.84961	0.15897	0.44735	0.1562	-0.86312
ARHGAP21	6	-0.14953	-1.0015	0.93679	0.41989	0.58355	0.31657	-0.22728
ARHGAP22	6	0.16117	1.182	0.98896	0.81638	0.52283	0.23722	0.083505
ARHGAP23	6	-0.071399	-0.27467	0.97923	0.68998	0.89482	0.78357	-0.099334
ARHGAP24	6	0.040227	0.15054	0.99213	0.85015	0.94346	0.88034	-0.19285
ARHGAP25	6	0.099798	0.4326	0.99866	0.99484	0.82784	0.66531	-0.011537
ARHGAP26	6	0.28075	1.8702	0.95681	0.50009	0.33745	0.061459	0.42689
ARHGAP27	6	-0.035118	-0.045786	0.98641	0.77225	0.98409	0.96348	-0.078422
ARHGAP28	6	0.051746	0.16138	0.99328	0.89262	0.93886	0.87179	-0.30994
ARHGAP29	6	0.076171	0.68966	0.99363	0.9028	0.71171	0.49041	0.16643
ARHGAP30	6	0.05461	0.17735	0.99328	0.89405	0.93299	0.85924	0.074104
ARHGAP31	6	0.16055	0.87729	0.98152	0.73899	0.63057	0.38033	0.38858
ARHGAP32	6	0.052539	0.39567	0.99542	0.96996	0.84298	0.69235	0.11261
ARHGAP33	6	0.39245	1.3628	0.88481	0.22268	0.4646	0.17295	-0.071129
ARHGAP35	6	0.20027	1.394	0.98115	0.72655	0.45406	0.16331	0.22647
ARHGAP36	6	0.041776	0.19091	0.99363	0.90257	0.92807	0.84859	-0.3534
ARHGAP39	6	-0.016483	0.10415	0.99213	0.85918	0.9628	0.91705	0.36945
ARHGAP4	6	0.074534	0.39395	0.99542	0.96582	0.84364	0.69362	-0.027549
ARHGAP40	6	0.17982	0.78663	0.98641	0.77087	0.66893	0.4315	0.13192
ARHGAP44	6	0.23096	1.4379	0.93991	0.4461	0.4411	0.15047	0.41799
ARHGAP5	6	0.060577	0.34728	0.99591	0.97522	0.86393	0.72838	-0.15444
ARHGAP6	6	-0.095059	-0.46977	0.97527	0.63949	0.81171	0.63852	-0.40243
ARHGAP8	6	0.51187	2.0763	0.79066	0.099871	0.31374	0.037864	0.6846
ARHGAP9	6	-0.041487	-0.80154	0.93931	0.42528	0.66205	0.42282	-0.5225
ARHGDIA	6	0.10901	0.65164	0.99306	0.88907	0.72794	0.51463	-0.31401
ARHGDIB	6	0.038855	0.71796	0.99935	0.99862	0.69898	0.47278	-0.079037
ARHGDIG	6	0.55684	2.2233	0.74951	0.070297	0.29195	0.026199	0.92103
ARHGEF1	6	0.51672	2.2182	0.83996	0.14829	0.29362	0.026538	0.79075
ARHGEF10	6	-0.044049	-0.08905	0.98133	0.73844	0.96827	0.92904	-0.63424
ARHGEF10L	6	-0.059328	-0.29975	0.97736	0.65179	0.88448	0.76437	-0.05464
ARHGEF11	6	0.24528	0.83762	0.97418	0.61037	0.64732	0.40225	0.48626
ARHGEF12	6	0.21148	1.3754	0.96556	0.54344	0.46081	0.16899	0.40502
ARHGEF15	6	0.24565	1.2558	0.93646	0.41418	0.49789	0.2092	0.62095
ARHGEF16	6	-0.059091	-0.3093	0.97751	0.65423	0.87944	0.7571	-0.25656
ARHGEF17	6	0.17515	0.64064	0.98668	0.77787	0.73242	0.52176	-0.36081
ARHGEF18	6	0.0088855	-0.05439	0.98641	0.76479	0.98124	0.95662	-0.16458
ARHGEF19	6	-0.27309	-1.0548	0.89874	0.25567	0.56576	0.29154	-0.84501
ARHGEF2	6	0.257	1.1667	0.97084	0.58204	0.52828	0.24333	-0.030289
ARHGEF25	6	0.0070621	-0.50581	0.96187	0.52101	0.79586	0.61299	-0.17473
ARHGEF26	6	0.059966	0.44066	0.99662	0.9789	0.82439	0.65946	-0.22279
ARHGEF28	6	-0.17748	-1.0697	0.93081	0.38198	0.56128	0.28476	-0.12355
ARHGEF3	6	0.02441	0.49202	0.99542	0.96983	0.80302	0.6227	0.16132
ARHGEF33	6	0.156	0.62183	0.99185	0.84103	0.74094	0.53405	0.23758
ARHGEF35	6	0.11275	0.37887	0.99542	0.96757	0.85016	0.70479	-0.24845
ARHGEF37	6	0.1149	0.69668	0.99521	0.92606	0.70857	0.486	0.14102
ARHGEF38	6	0.012791	-0.30637	0.97786	0.66114	0.88085	0.75933	0.10766
ARHGEF39	6	-0.020179	-0.27836	0.98063	0.71692	0.893	0.78073	-0.09335
ARHGEF4	6	0.1127	0.38726	0.99521	0.93726	0.84618	0.69856	0.033943
ARHGEF40	6	0.32611	1.2111	0.92913	0.36867	0.51118	0.22588	0.29405
ARHGEF5	6	0.025853	-0.13107	0.98317	0.74295	0.9511	0.89572	-0.14663
ARHGEF6	6	-0.32483	-1.7377	0.87187	0.19495	0.35945	0.082262	-0.71187
ARHGEF7	6	0.13724	0.56906	0.99521	0.93113	0.76544	0.56932	-0.41053
ARHGEF9	6	-0.35437	-2.0146	0.8342	0.14036	0.31995	0.043942	-0.72487
ARID1A	6	-0.50767	-1.9382	0.74951	0.068178	0.32782	0.052599	-1.2693
ARID1B	6	0.046269	0.28461	0.9971	0.98028	0.89077	0.77595	0.32648
ARID2	6	-0.20862	-1.1525	0.90948	0.31099	0.53397	0.24913	-0.32093
ARID3A	6	0.092298	0.72245	0.99213	0.84738	0.69712	0.47001	0.23874
ARID3B	6	0.47433	1.7662	0.86208	0.18353	0.35334	0.077364	0.39341
ARID3C	6	0.1947	1.4358	0.98063	0.71163	0.44192	0.15105	-0.045993
ARID4A	6	0.24251	1.4297	0.95086	0.47586	0.44393	0.1528	0.21264
ARID4B	6	-0.60625	-2.7438	0.64182	0.032108	0.16358	0.0060737	-1.1602
ARID5A	6	0.11351	0.55496	0.99542	0.95794	0.77275	0.57892	0.075344
ARID5B	6	0.24827	1.0329	0.97158	0.59605	0.57256	0.30165	0.13179
ARIH1	6	-0.084001	-0.45426	0.96643	0.55929	0.81872	0.64964	-0.15189
ARIH2	6	0.13956	1.0853	0.98803	0.80136	0.55642	0.27779	0.18788
ARIH2OS	6	0.20187	0.82612	0.97847	0.66911	0.65229	0.40874	0.1669
ARL1	6	0.38275	1.7946	0.90486	0.27294	0.349	0.072715	0.89988
ARL10	6	-0.05785	-0.3987	0.97458	0.62544	0.84153	0.69012	-0.15478
ARL11	6	-0.090735	-0.55648	0.95651	0.49751	0.77193	0.57788	-0.17615
ARL13A	6	-0.20272	-1.1422	0.90926	0.3091	0.53759	0.25337	-1.0334
ARL13B	6	0.15246	0.60995	0.98641	0.76612	0.74564	0.5419	0.021151
ARL14	6	0.54505	2.0977	0.78907	0.097936	0.30976	0.035931	1.0317
ARL14EP	6	0.083462	0.32736	0.9961	0.97595	0.8724	0.7434	0.38649
ARL14EPL	6	0.30367	1.5347	0.94166	0.44988	0.4122	0.12485	0.48704
ARL15	6	0.3772	1.9483	0.91352	0.32163	0.32782	0.051378	0.21658
ARL16	6	0.12792	0.66417	0.99173	0.83757	0.72277	0.50658	-0.00081172
ARL17A	5	0.19695	0.28992	0.99542	0.95255	0.88848	0.77188	-0.25084
ARL17B	2	-0.16146	-2.2411	0.96003	0.51281	0.28901	0.025018	-0.43567
ARL2	6	-0.47089	-2.5833	0.76547	0.0767	0.21474	0.0097854	-0.76611
ARL2BP	6	0.016927	-0.0012764	0.98782	0.79114	0.99944	0.99898	-0.89589
ARL3	6	0.051188	0.11476	0.99243	0.87175	0.95807	0.90864	-0.04549
ARL4A	6	0.91815	1.901	0.41869	0.005574	0.33198	0.057303	1.2725
ARL4C	6	0.23807	0.96195	0.96547	0.5422	0.59854	0.33607	0.3406
ARL4D	6	-0.20857	-0.9888	0.93081	0.39299	0.58804	0.32276	-0.41511
ARL5A	6	0.49077	2.0473	0.84608	0.15483	0.3152	0.040631	0.58241
ARL5B	6	0.55356	2.1266	0.80399	0.11272	0.30463	0.033455	0.58701
ARL5C	6	-0.061409	-0.13549	0.98063	0.71536	0.94925	0.89222	-0.061164
ARL6	6	0.15069	0.8133	0.98641	0.77128	0.65754	0.41605	-0.05315
ARL6IP1	6	0.049665	0.011199	0.98803	0.79837	0.99713	0.99106	-0.096671
ARL6IP5	6	0.49918	1.6888	0.82711	0.13465	0.3696	0.091256	0.70361
ARL6IP6	6	0.13575	0.64032	0.99213	0.84844	0.73244	0.52196	-0.3786
ARL8A	6	0.62057	2.0467	0.74951	0.068638	0.3152	0.040692	0.74139
ARL8B	6	0.061672	0.28585	0.99804	0.98314	0.89025	0.77499	0.14695
ARL9	6	0.21982	0.90704	0.97845	0.66257	0.61889	0.36438	-0.060342
ARMC1	6	-0.10244	-0.32125	0.97644	0.64322	0.87485	0.74802	-0.1429
ARMC10	6	0.020124	0.0022548	0.98782	0.79275	0.99941	0.9982	-0.28673
ARMC12	6	-0.10753	-0.58366	0.96643	0.55919	0.75865	0.55945	-0.61899
ARMC2	6	0.54345	1.7224	0.76886	0.080109	0.36272	0.084996	0.64002
ARMC3	6	0.50671	1.5368	0.84261	0.15266	0.41157	0.12435	-0.19495
ARMC4	6	-0.24278	-1.1371	0.90315	0.26806	0.53832	0.2555	-1.0434
ARMC5	6	-0.42184	-1.3767	0.83424	0.14087	0.46029	0.16862	-1.4021
ARMC6	6	0.095016	0.93065	0.99213	0.85065	0.61032	0.35204	-0.12514
ARMC7	6	-0.014274	-0.025784	0.98782	0.78192	0.99107	0.97943	-0.28937
ARMC8	6	0.17914	0.99934	0.97941	0.69435	0.58418	0.31763	0.16345
ARMC9	6	0.55144	1.7344	0.78147	0.091579	0.36018	0.082844	0.84277
ARMCX1	6	-0.17555	-1.2905	0.92644	0.35443	0.48675	0.19687	-0.13609
ARMCX2	6	-0.23617	-1.6962	0.90098	0.26281	0.36846	0.089856	-0.23561
ARMCX3	6	-0.057117	-0.4554	0.97129	0.58453	0.81831	0.64882	-0.584
ARMCX4	6	0.043134	0.10196	0.99121	0.83071	0.96376	0.91879	0.12126
ARMCX5	6	0.16755	0.80748	0.9915	0.83287	0.66005	0.41939	0.22198
ARMCX5-GPRASP2	6	-0.091534	-0.76563	0.9585	0.51069	0.67908	0.4439	-0.26758
ARMCX6	6	-0.29322	-1.2979	0.87187	0.19666	0.48456	0.19431	-0.62776
ARMS2	6	0.21692	1.174	0.97847	0.67044	0.52645	0.2404	0.20445
ARNT	6	0.5667	1.9181	0.79173	0.10171	0.3291	0.055093	0.69467
ARNT2	6	0.50558	1.9488	0.84182	0.1511	0.32782	0.051318	0.16412
ARNTL	6	0.056553	0.21248	0.99416	0.9093	0.91936	0.83173	-0.66494
ARNTL2	6	-0.1633	-1.0414	0.93132	0.4034	0.56977	0.29771	-0.18047
ARPC1A	6	0.28827	1.3375	0.96643	0.55924	0.47231	0.18106	0.36732
ARPC1B	6	-0.24375	-1.5732	0.89092	0.23498	0.40184	0.11567	-0.57028
ARPC2	6	-0.11457	-0.37356	0.9657	0.55404	0.85283	0.70873	-1.2447
ARPC3	6	-0.11824	-0.83145	0.96486	0.53842	0.65009	0.40572	-0.22997
ARPC4	6	0.14025	1.253	0.98803	0.79768	0.49818	0.21019	-0.084379
ARPC4-TTLL3	3	0.065246	0.44595	0.99804	0.98544	0.82235	0.65563	0.036023
ARPC5	6	-0.11328	-0.68672	0.95568	0.49466	0.71311	0.49226	-0.10288
ARPC5L	6	0.42365	1.2963	0.92085	0.33909	0.48484	0.19486	0.10213
ARPP19	6	0.19111	1.0402	0.98126	0.72955	0.57002	0.29823	0.35239
ARPP21	6	0.33699	1.5503	0.92209	0.34531	0.40831	0.12107	0.3887
ARR3	6	0.25235	0.74496	0.97418	0.6142	0.68726	0.45629	0.042505
ARRB1	6	-0.1388	-1.116	0.8992	0.25765	0.54522	0.26442	-1.0759
ARRB2	6	-0.072808	-0.2066	0.97923	0.68827	0.92123	0.83632	-0.1492
ARRDC1	6	0.44606	1.3083	0.88481	0.21674	0.48234	0.19079	-0.0036013
ARRDC2	6	-0.24445	-0.99018	0.92477	0.34996	0.58749	0.32208	-0.11505
ARRDC3	6	-0.026377	-0.25159	0.98063	0.70347	0.90533	0.80136	-0.031504
ARRDC4	6	-0.34876	-1.5236	0.84961	0.15884	0.41502	0.1276	-0.81531
ARRDC5	6	0.40885	1.1746	0.90636	0.27879	0.52641	0.24014	0.59834
ARSA	6	0.097697	0.97449	0.98868	0.81297	0.59327	0.32981	0.29733
ARSB	6	0.43607	1.8368	0.8897	0.22881	0.34268	0.066241	0.6417
ARSD	6	-0.16189	-0.6767	0.95487	0.48968	0.71651	0.49859	-0.48639
ARSE	6	0.44429	2.0615	0.85691	0.16874	0.31403	0.039259	0.61909
ARSF	6	-0.45575	-1.6647	0.80399	0.10982	0.37608	0.095978	-1.2873
ARSG	6	-0.072852	-0.37159	0.97458	0.63239	0.85375	0.7102	-0.39184
ARSH	6	0.60237	2.1795	0.72683	0.055279	0.2989	0.029291	0.56433
ARSI	6	-0.23648	-1.5163	0.90642	0.28602	0.4173	0.12945	-0.30108
ARSJ	6	0.46747	1.4592	0.89984	0.25949	0.43396	0.14451	-0.22292
ARSK	6	-0.15787	-0.89762	0.93663	0.41809	0.62165	0.36939	-0.45114
ART1	6	0.46273	1.4784	0.87295	0.1991	0.42797	0.13931	0.26803
ART3	6	0.1921	0.95842	0.98126	0.73765	0.60002	0.33785	-0.053823
ART4	6	0.12474	0.96786	0.98641	0.76294	0.59602	0.33312	-0.043729
ART5	6	0.0024657	-0.032459	0.98641	0.76391	0.98854	0.97411	-1.9953
ARTN	6	-0.27983	-0.99408	0.90642	0.28911	0.5862	0.32018	-1.3674
ARV1	6	0.09321	0.5014	0.99963	0.99945	0.79782	0.61609	0.040632
ARVCF	6	0.10181	0.32424	0.99562	0.97466	0.87371	0.74576	-0.20139
ARX	6	0.37372	1.7025	0.92789	0.35747	0.36693	0.088664	0.26267
AS3MT	6	0.15039	0.60657	0.99213	0.85918	0.74722	0.54413	0.12135
ASAH1	6	0.44208	1.1907	0.90098	0.2623	0.5187	0.23377	0.30417
ASAH2	6	-0.094803	-0.4954	0.96399	0.52888	0.80125	0.62032	-0.78552
ASAH2B	6	0.47368	1.577	0.87021	0.18841	0.40059	0.11479	0.33671
ASAP1	6	0.1324	1.1455	0.98152	0.73899	0.53649	0.25199	0.18563
ASAP2	6	0.59457	1.9657	0.7801	0.087756	0.32558	0.049333	0.41223
ASAP3	6	-0.29166	-1.7662	0.89092	0.23392	0.35334	0.077355	-0.56865
ASB1	6	0.24411	1.5447	0.9637	0.52833	0.41009	0.12241	0.63455
ASB10	6	0.29117	1.0111	0.96635	0.55818	0.58037	0.31197	-0.32818
ASB11	6	0.046739	0.54002	0.99852	0.99175	0.77978	0.58918	0.10635
ASB12	6	0.20875	0.90187	0.98063	0.72388	0.62034	0.36713	0.049235
ASB13	6	-0.24679	-1.6709	0.90098	0.26313	0.3751	0.094742	-0.14318
ASB14	6	0.39775	1.9372	0.89817	0.25355	0.32782	0.052723	0.59262
ASB15	6	0.13059	1.1682	0.9857	0.75571	0.52781	0.24271	0.25355
ASB16	6	0.26225	1.1154	0.94438	0.45974	0.54539	0.26468	0.58525
ASB17	6	0.31361	1.9842	0.92108	0.34139	0.32323	0.047231	0.79921
ASB18	6	0.47878	1.8267	0.84	0.14994	0.3444	0.06775	0.66771
ASB2	6	0.13219	0.41548	0.99344	0.89948	0.83457	0.67779	-0.035537
ASB3	6	0.1331	0.45379	0.99363	0.90584	0.81901	0.64998	-0.39582
ASB4	6	0.32236	1.288	0.91546	0.33071	0.4877	0.19775	0.43106
ASB5	6	0.16903	0.64184	0.99531	0.94113	0.73211	0.52097	0.18706
ASB6	6	0.56349	2.217	0.7924	0.10369	0.29408	0.02662	0.91523
ASB7	6	0.074137	0.33633	0.99542	0.95099	0.86846	0.73662	0.13617
ASB8	6	0.45745	2.1475	0.88452	0.21453	0.30107	0.031751	0.46139
ASB9	6	-0.055173	-0.07733	0.98317	0.74295	0.97259	0.93836	-0.54359
ASCC1	6	0.55113	1.5097	0.80607	0.1159	0.41967	0.13113	1.0909
ASCC2	6	0.64189	2.1506	0.65391	0.036715	0.30107	0.031508	1.1059
ASCC3	6	-0.54659	-2.5513	0.74873	0.066888	0.22447	0.010733	-0.88489
ASCL1	6	0.13603	0.92424	0.98806	0.80777	0.61248	0.35536	0.52718
ASCL2	6	0.21091	0.86132	0.97847	0.6797	0.63795	0.38906	0.15441
ASCL3	6	0.14545	1.0121	0.99225	0.86065	0.58011	0.31147	0.2652
ASCL4	6	0.7265	2.0683	0.59592	0.022895	0.31381	0.038612	1.119
ASCL5	6	0.15314	0.94633	0.99173	0.83868	0.60458	0.34398	0.22317
ASF1A	6	0.043234	0.42764	0.99837	0.98816	0.83	0.66892	0.091703
ASF1B	6	0.50937	1.3939	0.84548	0.15446	0.45406	0.16335	0.49911
ASGR1	6	-0.43571	-1.7184	0.81224	0.12336	0.36309	0.085721	-1.1356
ASGR2	6	0.27749	1.6501	0.93771	0.4209	0.3803	0.098921	0.47334
ASH1L	6	0.38146	1.1932	0.91419	0.32541	0.51795	0.2328	0.0066673
ASH2L	6	-0.50105	-2.4785	0.75402	0.073245	0.24222	0.013193	-0.88748
ASIC1	6	-0.17749	-1.0032	0.92829	0.36351	0.58309	0.31574	-0.47994
ASIC2	6	-0.16269	-0.47238	0.95487	0.4918	0.81045	0.63666	-1.1388
ASIC3	6	-0.032647	-0.41462	0.97305	0.60365	0.83502	0.67842	-0.25208
ASIC4	6	-0.049846	-0.17988	0.98063	0.70734	0.93206	0.85725	-0.60418
ASIC5	6	0.2335	0.90906	0.98358	0.74498	0.61805	0.36332	-0.041401
ASIP	6	0.44108	2.1633	0.89092	0.23199	0.29901	0.030515	0.90876
ASL	6	0.2376	1.0617	0.97458	0.6188	0.56322	0.28838	0.11659
ASMT_X	6	0.29675	1.9996	0.93991	0.44454	0.32202	0.045546	0.65481
ASMTL_X	6	0.11326	0.7613	0.99363	0.9052	0.6806	0.44648	0.013072
ASNA1	6	-0.1608	-0.78643	0.93081	0.39456	0.66895	0.43161	-0.63661
ASNS	6	-0.30861	-1.504	0.86959	0.18786	0.42085	0.13258	-1.051
ASNSD1	6	0.054945	0.22956	0.99514	0.92252	0.91316	0.81843	-0.076336
ASPA	6	0.52316	2.0575	0.78907	0.099088	0.31403	0.039638	0.78273
ASPDH	6	-0.28871	-0.78381	0.90642	0.28114	0.66993	0.43315	-2.7023
ASPG	6	0.33005	1.6224	0.93566	0.41275	0.38789	0.10471	0.22964
ASPH	6	0.046306	0.46765	0.99577	0.97503	0.81222	0.64004	0.016854
ASPHD1	6	-0.23619	-1.0242	0.90926	0.29819	0.57573	0.30572	-0.735
ASPHD2	6	-0.12182	-0.78229	0.93775	0.42123	0.67048	0.43404	-0.46108
ASPM	6	0.21418	1.0539	0.97923	0.68652	0.56577	0.29193	0.025941
ASPRV1	6	-0.35708	-2.7323	0.83993	0.14667	0.16674	0.006289	-0.54056
ASPSCR1	6	-0.51537	-2.8123	0.74873	0.06721	0.1447	0.0049193	-0.49122
ASRGL1	6	-0.13899	-0.73829	0.93991	0.44527	0.6903	0.46034	-0.0972
ASS1	6	-0.22173	-0.94661	0.90926	0.30012	0.60448	0.34384	-0.84818
ASTE1	6	-0.19221	-1.009	0.93081	0.39534	0.58107	0.31299	-0.70917
ASTL	6	0.42252	1.2638	0.90072	0.26036	0.49524	0.20632	0.84168
ASTN1	6	0.28421	1.2402	0.95814	0.50415	0.50149	0.21491	0.41025
ASTN2	6	0.15695	0.72926	0.97759	0.65916	0.69426	0.46584	0.34896
ASUN	6	-0.12079	-0.67899	0.95405	0.48563	0.71579	0.49714	-0.453
ASXL1	6	-0.013008	-0.15899	0.98063	0.7154	0.93997	0.87367	-0.2795
ASXL2	6	0.1153	0.46797	0.99542	0.94965	0.81212	0.63981	-0.10246
ASXL3	6	0.3128	1.0459	0.93991	0.43666	0.56815	0.29562	0.42068
ASZ1	6	0.096771	0.83745	0.99213	0.84858	0.64735	0.40234	-0.033904
ATAD1	6	-0.31678	-1.8017	0.86208	0.18307	0.34822	0.071598	-0.52721
ATAD2	6	0.46548	1.2628	0.87927	0.20633	0.49549	0.20665	-0.3175
ATAD2B	6	0.31128	1.4539	0.94167	0.45025	0.43567	0.14597	0.36895
ATAD3A	6	-0.015338	-0.037911	0.98641	0.76221	0.98653	0.96976	-0.85151
ATAD3B	6	0.62158	1.8433	0.73994	0.059241	0.34144	0.06529	0.5873
ATAD3C	6	-0.4107	-2.7693	0.81224	0.12129	0.15689	0.0056185	-0.54644
ATAD5	6	0.11133	1.1959	0.99004	0.81938	0.51639	0.23172	0.33014
ATAT1	6	0.5396	2.1924	0.79022	0.099641	0.2989	0.028347	0.79868
ATCAY	6	0.80613	1.8073	0.52727	0.014649	0.34777	0.07072	0.83139
ATE1	6	0.060676	0.26511	0.99416	0.90773	0.89911	0.79093	0.22963
ATF1	6	-0.31887	-2.2902	0.86208	0.17851	0.27791	0.022007	-0.50114
ATF2	6	-0.39372	-2.3197	0.82074	0.12935	0.27253	0.020358	-0.8273
ATF3	6	0.089578	0.35589	0.99852	0.99069	0.86003	0.72192	0.14527
ATF4	6	-0.46666	-1.7345	0.80399	0.10931	0.36018	0.082831	-0.65955
ATF5	6	0.049073	0.28454	0.99562	0.97388	0.89077	0.776	-0.29342
ATF6	6	0.14969	0.61407	0.9919	0.84549	0.74381	0.53917	-0.042067
ATF6B	6	-0.20037	-0.83485	0.93081	0.3882	0.64872	0.4038	-0.50823
ATF7	6	-0.15835	-0.61886	0.95837	0.50963	0.74214	0.53601	-0.57715
ATF7IP	6	0.05326	0.5485	0.99542	0.96163	0.776	0.58335	0.1018
ATF7IP2	6	0.12523	0.46733	0.99842	0.98987	0.81234	0.64026	0.2653
ATG10	6	-0.17886	-0.888	0.93081	0.37958	0.62576	0.37454	-0.82062
ATG12	6	-0.30301	-1.6817	0.8784	0.20532	0.37198	0.092636	-0.56142
ATG13	6	0.34653	1.9439	0.9302	0.37327	0.32782	0.051912	0.37841
ATG14	6	0.23267	0.8325	0.97458	0.62968	0.64958	0.40513	0.36113
ATG16L1	6	0.31551	1.7458	0.93081	0.37857	0.35813	0.080845	0.25002
ATG16L2	6	-0.18957	-0.90298	0.92505	0.35111	0.62009	0.36654	-0.71342
ATG2A	6	0.233	0.92902	0.97458	0.62355	0.61075	0.35288	0.51356
ATG2B	6	0.36503	1.352	0.92342	0.34826	0.46776	0.17638	0.63503
ATG3	6	0.32556	1.9375	0.92913	0.36839	0.32782	0.052685	0.36299
ATG4A	6	0.76381	1.6487	0.60258	0.023632	0.38072	0.09921	0.56631
ATG4B	6	-0.056152	-0.27424	0.98042	0.699	0.89497	0.7839	-0.36211
ATG4C	6	0.37208	1.938	0.8992	0.2565	0.32782	0.052624	0.4907
ATG4D	6	0.11217	0.50596	0.99542	0.96434	0.79586	0.61288	-0.014447
ATG5	6	-0.055152	-0.065569	0.9857	0.75553	0.97756	0.94772	-0.028793
ATG7	6	-0.011276	0.0056521	0.98782	0.79321	0.99863	0.99549	0.054745
ATG9A	6	0.11537	0.77881	0.99213	0.85655	0.67239	0.43609	0.36
ATHL1	6	-0.31158	-1.7447	0.87187	0.19292	0.35866	0.081041	-0.67544
ATIC	6	-0.1322	-0.61065	0.96067	0.5176	0.74525	0.54143	-0.02088
ATL1	6	-0.078186	-0.38692	0.97458	0.63009	0.84629	0.69881	-0.51156
ATL2	6	0.39097	1.4896	0.90926	0.30767	0.42495	0.13634	0.50318
ATL3	6	0.7565	2.0507	0.59364	0.022342	0.31489	0.040295	1.571
ATM	6	0.33309	1.4093	0.96003	0.51244	0.45012	0.15876	0.48779
ATMIN	6	0.60505	1.9279	0.75482	0.07389	0.32782	0.053867	0.59797
ATN1	6	0.33595	1.524	0.93174	0.40529	0.41501	0.1275	0.27952
ATOH1	6	-0.25305	-0.99958	0.90098	0.2617	0.58407	0.31751	-1.4297
ATOH7	6	0.0067401	-0.057719	0.98641	0.76285	0.98021	0.95397	-0.15387
ATOH8	6	-0.19004	-1.2205	0.92497	0.35098	0.50818	0.22227	-0.24386
ATOX1	6	-0.3985	-2.337	0.81224	0.12092	0.2719	0.019438	-0.6412
ATP10A	6	0.037478	0.13446	0.99213	0.8554	0.94964	0.89303	0.02745
ATP10B	6	0.37652	1.2226	0.91108	0.31389	0.50723	0.22146	0.52319
ATP10D	6	-0.017255	-0.23415	0.98063	0.71107	0.91187	0.81487	0.051278
ATP11A	6	-0.09231	-0.60438	0.95681	0.49972	0.74833	0.54559	-0.82593
ATP11B	6	0.19118	1.3131	0.97847	0.67242	0.48044	0.18914	0.13114
ATP11C	6	0.29298	2.1335	0.94164	0.44887	0.3036	0.03288	0.59645
ATP12A	6	0.67937	2.1892	0.68057	0.043763	0.2989	0.028583	0.7947
ATP13A1	6	0.41706	1.6421	0.87187	0.19173	0.38272	0.10056	0.23343
ATP13A2	6	0.27799	1.0413	0.95139	0.47872	0.56977	0.29775	0.38591
ATP13A3	6	0.023361	0.13972	0.99243	0.87198	0.94753	0.88888	0.051004
ATP13A4	6	0.13959	1.0366	0.98815	0.81044	0.57126	0.29994	0.2703
ATP13A5	6	0.27414	1.175	0.95119	0.47674	0.52636	0.23999	0.013987
ATP1A1	6	-0.111	-1.0017	0.95681	0.49834	0.58355	0.31648	-0.065446
ATP1A2	6	-0.1157	-1.1314	0.95487	0.49042	0.54099	0.25788	-0.1918
ATP1A3	6	-0.25944	-1.1364	0.89239	0.24268	0.53864	0.25578	-0.96796
ATP1A4	6	0.45351	1.4735	0.88289	0.21135	0.42875	0.14063	0.68325
ATP1B1	6	-0.16789	-1.1287	0.93081	0.39018	0.54164	0.25904	-0.75555
ATP1B2	6	-0.086276	-0.52786	0.97759	0.65506	0.78565	0.5976	-0.11839
ATP1B3	6	-0.62973	-2.3382	0.64182	0.032523	0.2719	0.019379	-1.4704
ATP1B4	6	0.30606	0.97562	0.95479	0.48835	0.5928	0.32925	0.56947
ATP2A1	6	0.34868	1.2386	0.92431	0.34932	0.50185	0.21551	0.19201
ATP2A2	6	-0.48198	-2.2766	0.77528	0.08407	0.28087	0.022811	-1.5143
ATP2A3	6	0.31316	1.1306	0.92644	0.35462	0.54123	0.25824	0.47103
ATP2B1	6	0.069415	0.53372	0.99871	0.99535	0.78287	0.59354	0.21466
ATP2B2	6	0.065735	0.62275	0.99852	0.99433	0.7405	0.53345	0.11257
ATP2B3	6	-0.11981	-0.61829	0.95635	0.49659	0.74237	0.53639	-0.65608
ATP2B4	6	-0.39581	-1.9968	0.81122	0.11857	0.32202	0.045848	-0.7521
ATP2C1	6	0.7102	2.3629	0.61642	0.026534	0.26928	0.01813	0.82498
ATP2C2	6	0.59918	1.5977	0.76628	0.079141	0.39503	0.1101	0.73692
ATP4A	6	0.3622	1.7601	0.90165	0.26474	0.35536	0.078396	0.78999
ATP4B	6	0.36577	1.3077	0.93081	0.37581	0.48234	0.19099	-0.010093
ATP5A1	6	-0.28208	-1.5541	0.88873	0.22697	0.40707	0.12016	-0.15253
ATP5B	6	-0.14556	-1.2412	0.91461	0.32739	0.50121	0.21454	-0.27398
ATP5C1	6	-0.01502	-0.1394	0.98063	0.71577	0.94754	0.88914	-0.083254
ATP5D	6	-0.60832	-3.1484	0.63506	0.030496	0.073794	0.0016419	-0.72446
ATP5E	4	0.090339	0.29849	0.99889	0.99645	0.88503	0.76533	-0.21112
ATP5F1	6	-0.39611	-2.067	0.80909	0.11724	0.31381	0.038736	-1.2318
ATP5G1	6	0.048009	0.40692	0.99521	0.93601	0.83854	0.68406	-0.036566
ATP5G2	6	0.31039	1.666	0.92342	0.34812	0.37577	0.095708	0.38806
ATP5G3	6	-0.0078864	-0.066343	0.98641	0.76589	0.97728	0.94711	-0.22468
ATP5H	6	-0.56879	-2.191	0.69277	0.047402	0.2989	0.028449	-1.1702
ATP5I	6	-0.51439	-2.9859	0.7304	0.055786	0.10357	0.0028275	-1.0556
ATP5J	6	-0.31502	-1.5729	0.88021	0.20711	0.40184	0.11573	-0.93155
ATP5J2	6	-0.12364	-0.96638	0.93675	0.41952	0.59678	0.33386	-0.41341
ATP5J2-PTCD1	5	0.18013	0.6455	0.9919	0.84536	0.73089	0.51861	0.3413
ATP5L	6	-0.34504	-1.2104	0.88481	0.21577	0.51138	0.22612	-0.65668
ATP5L2	6	0.099644	0.23688	0.99542	0.95025	0.91116	0.81275	-0.12304
ATP5O	6	-0.3727	-1.7222	0.84182	0.15211	0.36274	0.085034	-1.2903
ATP5S	6	-0.031871	-0.13636	0.98254	0.74125	0.94879	0.89154	-0.16179
ATP5SL	6	0.57183	1.8572	0.79173	0.10171	0.33858	0.063278	0.63151
ATP6AP1	6	-0.80066	-3.2326	0.48668	0.0091671	0.062808	0.0012268	-1.2475
ATP6AP1L	6	-0.080722	-0.36623	0.96938	0.57113	0.85596	0.71419	-0.85321
ATP6AP2	6	-0.72146	-2.6617	0.57846	0.020039	0.19004	0.0077738	-1.7042
ATP6V0A1	6	-0.083463	-0.30684	0.97712	0.65119	0.88059	0.75897	-0.2154
ATP6V0A2	6	-0.044652	-0.27207	0.97751	0.65455	0.8961	0.78557	-0.69057
ATP6V0A4	6	0.39334	1.9973	0.88481	0.22121	0.32202	0.045789	0.60886
ATP6V0B	6	-0.54732	-2.5068	0.74714	0.065368	0.2352	0.012181	-1.195
ATP6V0C	6	-0.97972	-2.9435	0.3399	0.0031325	0.11272	0.0032454	-2.0381
ATP6V0D1	6	-0.18091	-0.62029	0.92829	0.36438	0.74169	0.53506	-0.52712
ATP6V0D2	6	0.23076	1.6751	0.95653	0.4977	0.37407	0.093913	0.081973
ATP6V0E1	6	-0.12452	-0.73341	0.95318	0.48369	0.69229	0.46331	-0.26715
ATP6V0E2	6	0.033752	-0.043109	0.98641	0.76377	0.98473	0.96561	-0.87007
ATP6V1A	6	-0.0086536	0.011565	0.98803	0.79772	0.99702	0.99077	-0.12378
ATP6V1B1	6	0.24754	0.98741	0.97233	0.59858	0.58834	0.32344	0.67366
ATP6V1B2	6	-0.85609	-3.1547	0.45902	0.0074166	0.073077	0.0016068	-1.6083
ATP6V1C1	6	0.10685	0.84579	0.98803	0.80611	0.644	0.39767	0.13426
ATP6V1C2	6	0.17047	0.78655	0.98803	0.80468	0.66895	0.43154	0.70507
ATP6V1D	6	0.23768	0.91236	0.97418	0.61687	0.61697	0.36158	0.099217
ATP6V1E1	6	0.12679	0.38325	0.99542	0.95527	0.8477	0.70153	0.031642
ATP6V1E2	6	0.21865	1.027	0.97847	0.67629	0.57476	0.3044	0.29513
ATP6V1F	6	-0.34317	-1.5237	0.88181	0.21034	0.41502	0.12758	-0.27034
ATP6V1G1	6	-0.65977	-3.2618	0.5361	0.016077	0.058906	0.0011071	-0.96135
ATP6V1G2	6	0.26587	0.9919	0.95132	0.47692	0.58692	0.32125	-0.39557
ATP6V1G3	6	-0.023204	-0.21746	0.97849	0.68426	0.91764	0.82785	-0.1072
ATP6V1H	6	0.031683	0.52512	0.99804	0.9836	0.787	0.5995	0.034511
ATP7A	6	-0.027991	-0.26442	0.97711	0.65027	0.89962	0.79145	-0.28197
ATP7B	6	-0.038811	-0.29771	0.97408	0.60936	0.88536	0.76592	-0.20628
ATP8A1	6	0.09342	0.28747	0.99871	0.99572	0.88974	0.77375	-0.28993
ATP8A2	6	-0.24089	-0.89728	0.90423	0.2699	0.62169	0.36957	-1.423
ATP8B1	4	0.46949	1.1235	0.90636	0.27907	0.54279	0.26123	0.99477
ATP8B2	6	0.25969	1.0579	0.97002	0.5755	0.56473	0.29009	0.067561
ATP8B3	6	0.11208	0.4278	0.99542	0.96135	0.82991	0.6688	0.35293
ATP8B4	6	0.2642	1.2802	0.96556	0.54855	0.49092	0.20047	0.060907
ATP9A	6	0.3198	1.4075	0.93991	0.43624	0.45054	0.15927	0.17298
ATP9B	6	0.52093	2.2075	0.83795	0.14479	0.29551	0.027282	0.59604
ATPAF1	6	0.2074	1.2892	0.96736	0.56242	0.4873	0.19734	0.29568
ATPAF2	6	-0.24383	-1.1438	0.93081	0.38829	0.53725	0.25271	-0.70837
ATPBD4	5	0.23972	0.70833	0.97556	0.63999	0.70313	0.47874	-0.33701
ATPIF1	6	0.28036	1.3972	0.94763	0.47001	0.45385	0.16237	0.66228
ATR	6	-0.32992	-1.8435	0.87295	0.20071	0.34144	0.065257	-0.90537
ATRAID	6	-0.14916	-1.1845	0.93672	0.4192	0.52139	0.2362	-0.45027
ATRIP	6	0.30639	1.3093	0.93132	0.40381	0.48234	0.19045	0.57492
ATRN	6	-0.073913	-0.65907	0.96861	0.56707	0.72479	0.50985	0.045113
ATRNL1	6	0.0079711	-0.051844	0.98663	0.7734	0.98153	0.95865	-0.30916
ATRX	6	-0.19282	-0.78444	0.91409	0.32338	0.66971	0.43278	-1.3684
ATXN1	6	0.19293	1.0852	0.97847	0.66353	0.55642	0.27782	0.4478
ATXN10	6	-0.070346	-0.15564	0.98063	0.72112	0.94187	0.87632	0.084924
ATXN1L	6	0.089931	0.45944	0.99804	0.98498	0.81629	0.64592	0.095675
ATXN2	6	0.30683	1.5205	0.93111	0.40133	0.416	0.12838	0.3609
ATXN2L	6	-0.16711	-1.1469	0.93663	0.41565	0.53618	0.25144	-0.62196
ATXN3	6	0.16856	0.95394	0.98803	0.79975	0.6013	0.34011	0.030952
ATXN3L	6	0.66578	2.4085	0.64182	0.0322	0.26107	0.016017	1.0122
ATXN7	6	0.38294	2.1004	0.90384	0.26884	0.30972	0.035693	0.56879
ATXN7L1	6	-0.2692	-1.8101	0.87187	0.19306	0.34703	0.070275	-0.49032
ATXN7L2	6	0.078502	0.2234	0.99526	0.93846	0.91559	0.82322	0.13314
ATXN7L3	6	-0.24019	-1.3269	0.9204	0.33748	0.47595	0.18454	-0.39132
ATXN7L3B	6	-0.55359	-2.2383	0.68057	0.043671	0.28977	0.025202	-1.4806
AUH	6	0.11991	0.31813	0.99521	0.93362	0.87593	0.75039	0.096171
AUNIP	6	-0.29516	-1.1122	0.8897	0.23024	0.54658	0.26603	-1.1186
AUP1	6	-0.58136	-3.2201	0.65391	0.036991	0.064305	0.0012815	-0.59357
AURKA	6	-0.30896	-1.2471	0.87187	0.18984	0.50008	0.21237	-1.2476
AURKAIP1	6	0.14853	0.70898	0.98803	0.798	0.70313	0.47834	0.2021
AURKB	6	0.17485	0.73671	0.96917	0.5702	0.69098	0.4613	0.039755
AURKC	6	0.18266	0.88361	0.97418	0.61696	0.62786	0.37691	0.1511
AUTS2	6	0.023645	0.063981	0.98815	0.81007	0.97779	0.94899	0.051637
AVEN	6	0.2713	1.8285	0.96399	0.5328	0.34419	0.067481	0.31235
AVIL	6	0.031559	-0.4744	0.96977	0.57329	0.80945	0.63521	-0.34545
AVL9	6	0.41906	1.5976	0.90423	0.27239	0.39503	0.11013	0.40555
AVP	6	0.046638	0.117	0.99233	0.86157	0.95689	0.90686	-0.95359
AVPI1	6	0.28836	0.92269	0.95837	0.50765	0.6129	0.35617	0.47819
AVPR1A	6	0.25048	1.3195	0.97002	0.57647	0.47818	0.18701	0.53949
AVPR1B	6	0.15453	0.45314	0.99157	0.83453	0.81916	0.65045	-1.1322
AVPR2	6	0.43164	1.1664	0.8897	0.23015	0.52829	0.24344	0.3437
AWAT1	6	0.76631	2.0238	0.60047	0.023355	0.31866	0.042986	0.84846
AWAT2	6	-0.21533	-0.99014	0.90642	0.2875	0.58749	0.32211	-0.86037
AXDND1	6	0.30292	1.9114	0.90926	0.30827	0.33001	0.055959	0.38526
AXIN1	6	1.1309	1.6414	0.125	0.00041459	0.38277	0.10071	1.6779
AXIN2	6	0.60739	2.0148	0.74367	0.063617	0.31995	0.043925	1.1543
AXL	6	0.23173	0.93461	0.9766	0.64456	0.60902	0.34999	0.00057842
AZGP1	6	-0.060293	-0.53682	0.96556	0.54551	0.78123	0.5914	-0.025664
AZI1	6	0.54007	2.2509	0.79173	0.10287	0.28605	0.02439	0.87818
AZI2	6	0.1378	0.74034	0.98803	0.80422	0.68931	0.45909	0.28018
AZIN1	6	0.11895	0.76742	0.98642	0.77271	0.67807	0.44283	-0.021467
AZU1	6	0.42366	1.5781	0.86208	0.17933	0.4004	0.11454	0.89501
B2M	6	0.039773	0.13833	0.99213	0.85918	0.94802	0.88998	-0.31214
B3GALNT1	6	0.31286	2.1883	0.93081	0.39087	0.2989	0.028649	0.30305
B3GALNT2	6	0.18406	0.94443	0.98413	0.74839	0.6051	0.34495	0.32098
B3GALT1	6	0.20206	0.6926	0.97847	0.67551	0.71051	0.48856	0.029467
B3GALT2	6	0.4352	2.4701	0.89092	0.23595	0.24494	0.013506	0.6792
B3GALT4	6	-0.23749	-0.99984	0.91142	0.31518	0.58403	0.31739	-0.7331
B3GALT5	6	0.064038	0.52884	0.99542	0.96849	0.78541	0.59691	-0.18025
B3GALT6	6	0.28685	1.0102	0.94438	0.45757	0.58069	0.31241	0.29876
B3GALTL	6	0.17749	0.94419	0.98663	0.774	0.60518	0.34507	-0.24806
B3GAT1	6	-0.018284	0.088605	0.99213	0.85678	0.9684	0.9294	-0.16297
B3GAT2	6	0.066974	0.4873	0.99514	0.92003	0.80456	0.62605	0.41011
B3GAT3	6	-0.32774	-1.7683	0.86208	0.17731	0.35269	0.077012	-0.80924
B3GNT1	6	0.037882	0.102	0.99213	0.85526	0.96376	0.91876	-0.25703
B3GNT2	6	-0.031902	-0.22062	0.97847	0.67109	0.91635	0.82539	-0.49872
B3GNT3	6	-0.36599	-1.4055	0.87187	0.19002	0.451	0.15986	-0.68082
B3GNT4	6	0.079812	0.2779	0.99542	0.97098	0.89313	0.78109	0.18418
B3GNT5	6	0.26221	1.1077	0.95681	0.50009	0.54839	0.26797	0.058701
B3GNT6	6	-0.33264	-1.7198	0.81224	0.12005	0.36309	0.085461	-1.3728
B3GNT7	6	0.32681	1.6935	0.92789	0.35839	0.3687	0.090361	0.59852
B3GNT8	6	0.29542	1.5877	0.95513	0.49245	0.39838	0.11235	0.42386
B3GNT9	6	-0.16382	-0.6416	0.93081	0.39446	0.73221	0.52113	-1.3669
B3GNTL1	6	0.12503	0.56922	0.9919	0.84591	0.76539	0.56921	-0.044193
B4GALNT1	6	0.68165	1.37	0.78661	0.095771	0.46203	0.1707	0.38012
B4GALNT2	6	-0.30862	-1.4271	0.88481	0.21937	0.44472	0.15354	-0.85567
B4GALNT3	6	0.15282	0.76399	0.98806	0.80652	0.67948	0.44488	-0.038559
B4GALNT4	6	0.16464	1.0174	0.98803	0.80086	0.57834	0.30897	0.033921
B4GALT1	6	0.57059	1.911	0.78482	0.095264	0.3301	0.056006	0.59981
B4GALT2	6	-0.00017659	0.17778	0.99272	0.88525	0.93289	0.8589	-0.26375
B4GALT3	6	0.3268	0.90154	0.93662	0.41446	0.62034	0.3673	-0.044205
B4GALT4	6	-0.19935	-1.5242	0.93081	0.38566	0.41501	0.12746	-0.18491
B4GALT5	6	0.090013	0.3557	0.996	0.97563	0.86011	0.72207	-0.17755
B4GALT6	6	0.14647	0.61263	0.99213	0.84771	0.74449	0.54012	0.051623
B4GALT7	6	-0.32039	-1.799	0.86707	0.18629	0.34867	0.072017	-0.83318
B9D1	6	0.41586	1.4261	0.85691	0.16874	0.44523	0.15384	0.90928
B9D2	6	-0.066258	-0.64468	0.97084	0.58177	0.73124	0.51913	0.027465
BAALC	6	0.29583	1.568	0.9285	0.36567	0.40341	0.11689	0.34041
BAAT	6	0.2922	0.96419	0.97305	0.60351	0.5976	0.33495	-0.15553
BABAM1	6	0.21492	1.4762	0.96556	0.54321	0.42834	0.1399	0.1529
BACE1	6	-0.14579	-0.94946	0.96547	0.54224	0.60339	0.34239	-0.35073
BACE2	6	-0.21003	-0.96896	0.92488	0.35038	0.59571	0.33257	-0.71183
BACH1	6	0.099576	0.71029	0.99521	0.93228	0.70252	0.47753	-0.031315
BACH2	6	0.14836	0.84198	0.98063	0.70684	0.64579	0.3998	0.45772
BAD	6	0.50378	1.826	0.8438	0.15354	0.3444	0.067853	0.41579
BAG1	6	-0.15201	-0.80065	0.9395	0.42768	0.66247	0.42333	-0.54101
BAG2	6	0.47144	1.9262	0.8897	0.22849	0.32782	0.054085	0.7293
BAG3	6	0.24843	0.85288	0.97129	0.59126	0.64168	0.39373	0.27621
BAG4	6	0.58796	1.8555	0.75191	0.071955	0.33911	0.063526	0.89635
BAG5	6	-0.84844	-2.7452	0.43849	0.006311	0.16324	0.0060477	-2.4168
BAG6	6	-0.45048	-1.8457	0.7924	0.10369	0.34111	0.064932	-0.80041
BAGE	5	-0.59473	-2.1123	0.74714	0.065091	0.3075	0.03466	-0.0086659
BAGE2	5	0.17825	1.0163	0.98126	0.73825	0.57897	0.30946	0.36114
BAGE3	2	-0.41946	-1.1104	0.93132	0.40308	0.54746	0.26684	-1.0741
BAHCC1	6	0.14498	0.70821	0.98782	0.79114	0.70313	0.47881	0.0021515
BAHD1	6	-0.075804	-0.45855	0.97002	0.57472	0.81663	0.64655	-0.10508
BAI1	6	0.14442	0.89044	0.98063	0.70389	0.62496	0.37323	0.057781
BAI2	6	-0.096464	-0.45577	0.96938	0.57154	0.81827	0.64856	-0.023849
BAI3	6	0.090623	0.93147	0.99213	0.85429	0.61004	0.35161	0.066604
BAIAP2	6	-0.15569	-0.96137	0.94438	0.45845	0.59865	0.33637	-0.43357
BAIAP2L1	6	-0.056272	-0.9131	0.9657	0.55381	0.61675	0.36119	-0.10214
BAIAP2L2	6	0.2133	1.3199	0.96486	0.5387	0.4781	0.18688	-0.0013033
BAIAP3	6	0.24576	1.5101	0.94438	0.45845	0.41967	0.13102	0.15303
BAK1	6	0.010591	0.18167	0.99213	0.84706	0.93115	0.85584	-0.0035065
BAMBI	6	0.23997	1.6742	0.97407	0.60885	0.37427	0.094085	-0.20606
BANF1	6	-0.35871	-1.7098	0.84	0.14912	0.36478	0.087296	-0.43201
BANF2	6	0.28602	1.4753	0.95837	0.50779	0.4285	0.14012	0.24408
BANK1	6	0.38287	1.3858	0.91273	0.31749	0.45732	0.16582	0.47329
BANP	6	-0.57722	-2.338	0.66327	0.038926	0.2719	0.01939	-0.91118
BAP1	6	-0.19528	-1.3176	0.93081	0.38875	0.47879	0.18763	-0.3904
BARD1	6	-0.44993	-1.7115	0.79298	0.10397	0.3646	0.086984	-1.3675
BARHL1	6	0.23537	1.236	0.97418	0.61424	0.50247	0.21644	0.32499
BARHL2	6	0.28535	1.4452	0.93081	0.39483	0.43873	0.14839	0.49302
BARX1	6	-0.37905	-2.7332	0.78907	0.09789	0.16674	0.0062726	-1.1
BARX2	6	0.41831	1.8307	0.87187	0.19127	0.34351	0.06714	0.57497
BASP1	6	0.62107	2.4292	0.7436	0.062926	0.25667	0.015132	0.62829
BATF	6	-0.40998	-2.2599	0.80307	0.1083	0.2841	0.023828	-0.69319
BATF2	6	-0.20273	-0.81392	0.91593	0.33273	0.65728	0.41569	-0.64795
BATF3	6	0.12965	0.50319	0.99328	0.89608	0.797	0.61483	-0.036997
BAX	6	0.043734	0.46604	0.99842	0.98991	0.81316	0.64119	-0.002483
BAZ1A	6	0.46627	2.0668	0.85178	0.16556	0.31381	0.038752	0.64943
BAZ1B	6	-0.067581	-0.61448	0.97129	0.58789	0.74367	0.5389	-0.16726
BAZ2A	6	0.19354	0.73101	0.99278	0.88668	0.69319	0.46477	-0.15455
BAZ2B	6	-0.16825	-0.78784	0.93566	0.41317	0.66845	0.43079	-0.97775
BBC3	6	0.29406	1.0366	0.95674	0.49825	0.57126	0.29992	0.24362
BBIP1	6	0.034266	0.10022	0.99185	0.8408	0.96449	0.92017	-0.177
BBOX1	6	0.63542	2.3559	0.73994	0.060208	0.26964	0.018478	0.65898
BBS1	6	0.26509	1.5047	0.96556	0.5468	0.42066	0.13239	0.22236
BBS10	6	-0.10421	-0.64858	0.95814	0.50438	0.72931	0.51661	-0.34369
BBS12	6	0.3433	1.3719	0.95177	0.48001	0.46168	0.1701	0.2853
BBS2	6	-0.12664	-0.89394	0.94438	0.462	0.62356	0.37135	-0.46212
BBS4	6	0.54321	2.3046	0.81067	0.11816	0.27591	0.021188	0.68994
BBS5	6	-0.24348	-1.4409	0.90642	0.28524	0.44036	0.14961	-0.25657
BBS7	6	-0.15401	-0.89262	0.91546	0.33158	0.62393	0.37206	-1.0935
BBS9	6	-0.23274	-1.0311	0.90423	0.27174	0.57318	0.30247	-0.40242
BBX	6	0.51696	1.9137	0.81224	0.12032	0.32962	0.055653	0.53973
BCAM	6	-0.41641	-1.7188	0.79173	0.10052	0.36309	0.085642	-1.079
BCAN	6	0.094623	0.31354	0.99804	0.98512	0.87776	0.75387	-0.56796
BCAP29	6	0.039294	-0.11856	0.98439	0.74963	0.9561	0.90562	0.13703
BCAP31	6	0.16933	0.99963	0.98641	0.77055	0.58407	0.31749	0.088951
BCAR1	6	0.35849	1.2083	0.92644	0.35452	0.51244	0.22693	-0.31299
BCAR3	6	0.16199	1.0673	0.97847	0.67422	0.56167	0.28585	0.12834
BCAS1	6	0.063772	0.2788	0.99389	0.90695	0.89292	0.7804	-0.062791
BCAS2	6	-0.43854	-1.7558	0.78147	0.092593	0.35638	0.079115	-0.85293
BCAS3	6	-0.14055	-1.2733	0.95344	0.48484	0.4922	0.20291	-0.35838
BCAS4	6	-0.24693	-1.3803	0.9007	0.26027	0.45896	0.1675	-0.73777
BCAT1	6	-0.31387	-2.0128	0.87187	0.19251	0.31995	0.044136	-0.85604
BCAT2	6	-0.00036601	0.41181	0.99328	0.89202	0.83594	0.68048	-0.041784
BCCIP	6	0.29659	0.88838	0.95331	0.48443	0.62576	0.37434	0.47468
BCDIN3D	6	-0.2131	-1.0463	0.90926	0.30463	0.56815	0.29541	-0.071018
BCHE	6	0.42378	1.1764	0.88307	0.21324	0.52579	0.23942	0.92277
BCKDHA	6	-0.25134	-1.3412	0.89781	0.25295	0.47092	0.17986	-0.75964
BCKDHB	6	0.17034	0.90648	0.97644	0.64239	0.61915	0.36468	-0.25854
BCKDK	6	0.2497	1.2138	0.9657	0.55367	0.51059	0.22481	0.21207
BCL10	6	-0.61474	-2.1945	0.6774	0.042565	0.2988	0.028201	-1.301
BCL11A	6	0.28214	0.86185	0.96003	0.51359	0.63775	0.38877	-0.28784
BCL11B	6	0.11661	0.70978	0.99531	0.94431	0.70273	0.47784	0.20702
BCL2	6	-0.11085	-0.56096	0.95794	0.50157	0.76969	0.57482	-0.087243
BCL2A1	6	0.32513	1.9216	0.93615	0.41399	0.32824	0.054661	0.48743
BCL2L1	6	-0.44451	-2.1289	0.78126	0.088078	0.3042	0.033259	-0.76594
BCL2L10	6	-0.37745	-2.2404	0.82711	0.13465	0.28901	0.025063	-0.56524
BCL2L11	6	0.30656	2.4491	0.90149	0.26428	0.25235	0.014322	0.68764
BCL2L12	6	0.10796	0.57783	0.98815	0.80984	0.76127	0.56338	-0.11771
BCL2L13	6	0.17327	0.6719	0.99061	0.82592	0.71883	0.50165	-0.25341
BCL2L14	6	0.68458	2.4408	0.61606	0.025797	0.25486	0.014653	0.93971
BCL2L15	6	0.0015451	-0.082444	0.9862	0.75696	0.9706	0.93429	-0.019912
BCL2L2	6	-0.02844	-0.091698	0.98378	0.74604	0.96768	0.92694	-0.044219
BCL2L2-PABPN1	6	-0.75647	-2.818	0.52189	0.01428	0.14329	0.0048318	-1.8526
BCL3	6	0.016976	-0.041332	0.98674	0.77796	0.98509	0.96703	-0.089968
BCL6	6	0.14954	0.52296	0.98704	0.77875	0.78812	0.60101	0.24685
BCL6B	6	-0.0085029	0.15441	0.99213	0.84982	0.94241	0.87729	0.0206
BCL7A	6	0.013032	0.01271	0.98803	0.79731	0.99642	0.98986	-0.5379
BCL7B	6	-0.52733	-2.7258	0.7197	0.052423	0.16856	0.0064137	-0.54192
BCL7C	6	0.3178	1.1534	0.93174	0.40552	0.53374	0.24873	0.31102
BCL9	6	0.29179	2.0381	0.95487	0.4894	0.31607	0.04154	0.39513
BCL9L	6	0.40025	1.609	0.88056	0.20753	0.39227	0.10762	0.90688
BCLAF1	6	-0.30794	-1.7016	0.8992	0.25838	0.36718	0.088836	-0.79747
BCMO1	6	0.35562	1.3807	0.92644	0.35439	0.45896	0.16737	0.3861
BCO2	6	0.38019	1.33	0.97458	0.62069	0.47487	0.1835	-0.036479
BCOR	6	0.41023	1.5402	0.88026	0.20725	0.41133	0.1235	0.60986
BCORL1	6	0.6022	1.9893	0.78126	0.088769	0.32254	0.046669	0.7552
BCR	6	-0.081071	-0.14972	0.97941	0.69454	0.94379	0.88099	-0.2918
BCS1L	6	0.076977	0.48645	0.99542	0.96315	0.80483	0.62665	0.058107
BDH1	6	-0.20374	-1.0727	0.92932	0.36996	0.56048	0.28341	-0.91965
BDH2	6	-0.43525	-3.0961	0.78176	0.093468	0.082308	0.001961	-0.95836
BDKRB1	6	0.54955	1.8233	0.80607	0.11618	0.34482	0.068255	0.34493
BDKRB2	6	0.3883	1.2529	0.90926	0.30804	0.49818	0.21025	0.097183
BDNF	6	-0.057991	-0.33897	0.97458	0.62102	0.86783	0.73463	-0.25299
BDP1	6	0.0071349	-0.015846	0.98782	0.78446	0.99515	0.98736	-0.53975
BEAN1	6	0.37392	1.5046	0.91546	0.33167	0.42066	0.13242	0.3567
BECN1	6	0.55962	2.5209	0.76628	0.079141	0.23214	0.011707	0.91891
BEGAIN	6	0.074842	0.49975	0.99531	0.94104	0.7988	0.61725	-0.34162
BEND2	6	-0.18955	-1.1013	0.91419	0.32518	0.55069	0.27075	-0.59132
BEND3	6	0.065903	0.52194	0.99514	0.92408	0.78854	0.60171	0.41158
BEND4	6	0.17436	0.63548	0.98675	0.77847	0.73491	0.52512	-0.080646
BEND5	6	0.53723	1.7585	0.7801	0.087617	0.35582	0.078661	0.74797
BEND6	6	0.11823	0.38681	0.99676	0.97927	0.84629	0.6989	-0.040321
BEND7	6	0.3875	1.5504	0.90926	0.30708	0.40831	0.12104	0.43172
BEST1	6	0.18023	0.67492	0.98641	0.75866	0.71732	0.49973	-0.24682
BEST2	6	0.060162	0.18349	0.99328	0.89506	0.93083	0.85441	-0.078589
BEST3	6	0.22748	2.3054	0.95837	0.5099	0.27591	0.021145	0.46361
BEST4	6	-0.04497	-0.044769	0.98641	0.7722	0.98438	0.96429	-0.30402
BET1	6	-0.074333	-0.15399	0.97951	0.69573	0.94243	0.87761	0.18763
BET1L	6	-0.57501	-2.6736	0.66563	0.03934	0.18493	0.0075051	-1.4293
BET3L	4	0.31685	1.4057	0.93676	0.41966	0.451	0.1598	0.43095
BEX1	6	0.21092	1.1641	0.98063	0.71591	0.52917	0.24439	0.34828
BEX2	6	-0.013343	-0.21709	0.97923	0.68873	0.91775	0.82813	-0.26156
BEX4	6	0.64334	2.1206	0.74367	0.063617	0.30557	0.033952	0.97589
BEX5	6	-0.30369	-1.5667	0.86761	0.18657	0.40369	0.11718	-0.83714
BFAR	6	0.44674	1.5809	0.89984	0.25935	0.40001	0.1139	0.42108
BFSP1	6	0.1827	0.74243	0.98641	0.76308	0.6884	0.45783	0.15219
BFSP2	6	0.16225	1.8059	0.98133	0.73839	0.34794	0.070939	0.22708
BGLAP	6	0.30218	1.3074	0.95132	0.47706	0.48234	0.19106	0.45591
BGN	6	0.20024	0.86033	0.97923	0.69048	0.63825	0.38961	0.29489
BHLHA15	6	-0.48241	-2.2252	0.73994	0.059517	0.29171	0.02607	-1.1534
BHLHA9	6	-0.025763	0.036702	0.98806	0.80772	0.98692	0.97072	-0.025362
BHLHB9	6	-0.12995	-0.61335	0.93965	0.43486	0.74419	0.53965	-0.47036
BHLHE22	6	-0.033462	0.042162	0.98891	0.81357	0.98488	0.96637	0.0044998
BHLHE40	6	0.18502	1.294	0.97847	0.68039	0.48553	0.19566	0.06629
BHLHE41	6	-0.029487	-0.16727	0.97923	0.68938	0.93649	0.86716	-0.47397
BHMT	6	0.13607	0.4876	0.99243	0.87032	0.80456	0.62584	-0.63953
BHMT2	6	0.12066	0.5687	0.99511	0.91418	0.76562	0.56956	0.36795
BICC1	6	0.4791	2.1775	0.8631	0.18413	0.2989	0.029444	0.56457
BICD1	6	-0.038549	-0.013897	0.98782	0.7857	0.99575	0.98891	-0.24745
BICD2	6	0.077299	0.063354	0.99015	0.82292	0.97789	0.94948	-0.10163
BID	6	-0.075539	-0.6116	0.96481	0.53671	0.7449	0.5408	-0.22836
BIK	6	-0.19084	-0.59623	0.94248	0.45214	0.7524	0.55102	-1.3582
BIN1	6	0.35975	1.5975	0.92209	0.34614	0.39503	0.11015	0.68856
BIN2	6	0.27594	1.2508	0.96486	0.53865	0.49868	0.21099	-0.2637
BIN3	6	0.63306	1.9067	0.66589	0.039386	0.33028	0.056556	0.78199
BIRC2	6	0.056247	-0.063571	0.9857	0.7558	0.97787	0.94931	-0.14572
BIRC3	6	0.27995	0.91173	0.97711	0.65008	0.6172	0.36191	-0.41004
BIRC5	6	-1.024	-3.926	0.32768	0.0026718	0.011431	8.6359e-05	-1.858
BIRC6	6	0.59124	1.8592	0.78126	0.088631	0.33855	0.062993	0.99036
BIRC7	6	-0.10987	-0.6617	0.95487	0.49097	0.72376	0.50817	-0.34905
BIRC8	6	-0.16995	-0.63397	0.95448	0.48779	0.73549	0.5261	-0.55991
BIVM	6	-0.012309	0.060625	0.98896	0.81569	0.97936	0.95166	-0.066128
BIVM-ERCC5	2	0.34042	0.88008	0.96547	0.54233	0.62932	0.37881	0.056732
BLCAP	6	0.094203	0.73081	0.99852	0.99116	0.69327	0.46489	0.21354
BLID	6	0.060997	0.66168	0.99521	0.93532	0.72376	0.50818	0.28251
BLK	6	-0.2235	-0.98767	0.92644	0.35475	0.58828	0.32331	-0.78956
BLM	6	0.4335	1.3563	0.89092	0.23489	0.46639	0.175	0.89169
BLMH	6	0.04143	0.51945	0.99809	0.98567	0.78911	0.60345	-0.17718
BLNK	6	-0.9871	-3.6066	0.32778	0.0027179	0.026614	0.00031018	-2.4243
BLOC1S1	6	-0.094118	-0.74536	0.96186	0.52045	0.68718	0.45605	-0.26321
BLOC1S2	6	0.41093	2.06	0.90636	0.27907	0.31403	0.039396	0.62543
BLOC1S3	6	-0.27838	-1.6047	0.88481	0.21914	0.39296	0.10856	-0.81761
BLOC1S4	6	-0.53762	-3.2222	0.6998	0.048461	0.064178	0.0012721	-0.85286
BLOC1S5	6	0.48311	1.9465	0.84	0.14994	0.32782	0.051591	0.72403
BLOC1S6	6	0.38213	1.9324	0.9096	0.31191	0.32782	0.053304	0.34073
BLVRA	6	0.24922	0.79321	0.97393	0.60738	0.66613	0.42766	0.21531
BLVRB	6	-0.62369	-2.9735	0.61642	0.02681	0.10618	0.0029444	-1.3574
BLZF1	6	-0.19325	-1.1967	0.92209	0.34582	0.51622	0.23141	-0.58556
BMF	6	0.49682	2.0447	0.8506	0.16072	0.3152	0.040889	0.48086
BMI1	6	0.3068	1.1978	0.94343	0.45601	0.51557	0.231	0.1013
BMP1	6	-0.015283	0.0095822	0.98782	0.79547	0.99742	0.99235	0.22793
BMP10	6	-0.33195	-1.8142	0.85691	0.1686	0.34622	0.06965	-0.70107
BMP15	6	-0.11089	-0.5693	0.97305	0.60139	0.76539	0.56915	-0.44274
BMP2	6	0.18865	1.6723	0.9846	0.75083	0.37474	0.09447	0.16643
BMP2K	6	0.015428	-0.014618	0.98782	0.78745	0.99573	0.98834	-0.24315
BMP3	6	0.37335	1.5443	0.91645	0.33333	0.41017	0.12252	0.65303
BMP4	6	-0.084162	-0.44147	0.97418	0.61682	0.82433	0.65888	-0.31276
BMP5	6	0.78171	2.1491	0.60258	0.023678	0.30107	0.031625	1.0556
BMP6	6	0.80044	1.7396	0.50649	0.012161	0.35938	0.081926	0.92607
BMP7	6	-0.12692	-0.66541	0.94438	0.45845	0.72221	0.50579	-0.58677
BMP8A	5	0.37625	1.4258	0.90642	0.28787	0.44538	0.15394	0.027257
BMP8B	4	0.30778	1.0041	0.93991	0.44242	0.58267	0.31531	0.38206
BMPER	6	0.63528	1.8349	0.74714	0.065045	0.34268	0.066516	0.53205
BMPR1A	6	-0.039807	-0.25231	0.97709	0.64824	0.90503	0.8008	0.10311
BMPR1B	6	0.2186	1.0574	0.97759	0.6575	0.56473	0.29032	-0.1151
BMPR2	6	0.62716	1.8039	0.78126	0.088493	0.34818	0.071244	0.98128
BMS1	6	0.033026	0.10702	0.99173	0.83997	0.96131	0.91477	0.25762
BMX	6	0.0079604	0.20544	0.99363	0.90487	0.92154	0.83723	-0.18782
BNC1	6	0.056927	0.31031	0.99363	0.90547	0.8789	0.75632	-0.099604
BNC2	6	0.5289	1.9947	0.78147	0.08969	0.32202	0.046071	1.0153
BNIP1	6	-0.19742	-1.0829	0.92476	0.34992	0.55719	0.27886	-0.3079
BNIP2	6	0.021247	0.065172	0.98851	0.81122	0.97766	0.94804	0.091276
BNIP3	6	0.35998	1.7657	0.92789	0.35885	0.35338	0.077451	0.37002
BNIP3L	6	0.018618	0.32342	0.99531	0.9456	0.87391	0.74637	-0.16422
BNIPL	6	0.0038334	-0.063268	0.98641	0.76294	0.97789	0.94955	-0.16659
BOC	6	-0.15746	-0.83165	0.94438	0.45748	0.64995	0.40561	-0.10731
BOD1	6	0.06623	0.27068	0.99531	0.93984	0.89672	0.78664	-0.21951
BOD1L1	6	-0.44854	-2.0062	0.7801	0.086973	0.32056	0.044833	-1.0315
BOD1L2	6	-0.18535	-1.3737	0.92829	0.36028	0.46129	0.16953	-0.11911
BOK	6	-0.21218	-1.1284	0.92956	0.37138	0.54164	0.25917	-0.37867
BOLA1	6	0.47726	1.3264	0.86208	0.1833	0.47599	0.18469	0.60401
BOLA2	6	-0.4049	-2.6398	0.81224	0.12217	0.19658	0.008295	-0.84794
BOLA3	6	-0.37848	-2.5266	0.82074	0.13023	0.23099	0.011517	-0.47891
BOLL	6	0.26468	0.78325	0.96547	0.54224	0.67003	0.43348	-1.04
BOP1	6	-0.32009	-1.3022	0.89239	0.24581	0.48337	0.19283	-0.59012
BORA	6	-0.41763	-2.247	0.78147	0.092869	0.28744	0.024642	-0.30681
BPGM	6	0.62496	2.271	0.68057	0.043671	0.28123	0.023149	0.81408
BPHL	6	-0.10949	-0.63664	0.9657	0.55509	0.73451	0.52436	-0.23073
BPI	6	-0.205	-1.1666	0.91349	0.32154	0.52828	0.24338	-0.26379
BPIFA1	6	0.17693	0.98528	0.98675	0.77842	0.5893	0.32449	0.15588
BPIFA2	6	0.5007	1.5406	0.8506	0.16077	0.41126	0.12342	0.44564
BPIFA3	6	-0.028493	-0.27045	0.97847	0.67629	0.89683	0.78681	0.02081
BPIFB1	6	0.28192	1.0714	0.96067	0.51727	0.56061	0.28399	-0.18637
BPIFB2	6	0.1321	0.44759	0.99363	0.90229	0.82196	0.65445	0.13928
BPIFB3	6	0.43564	2.0221	0.89212	0.23931	0.31869	0.043161	0.427
BPIFB4	6	0.094338	0.4956	0.99852	0.99148	0.80116	0.62017	-0.44704
BPIFB6	6	0.018345	0.0016511	0.98782	0.7928	0.99941	0.99868	-0.10895
BPIFC	6	0.64996	2.1286	0.65354	0.034411	0.3042	0.033286	1.1385
BPNT1	6	0.060934	0.21593	0.99511	0.91837	0.91824	0.82904	-0.32925
BPTF	6	-0.053095	-0.28992	0.97847	0.67892	0.88848	0.77187	-0.33339
BPY2	5	0.046233	0.29321	0.99521	0.92906	0.88761	0.76936	-0.076976
BPY2C	1	0.20982	1.0006	0.98663	0.77326	0.58369	0.31704	0.30449
BRAF	6	0.53798	2.3058	0.84182	0.15077	0.27591	0.021125	0.50149
BRAP	6	0.15831	0.66523	0.98413	0.7482	0.72222	0.5059	0.026898
BRAT1	6	-0.29707	-1.3045	0.87187	0.19633	0.48304	0.19205	-1.3024
BRCA1	6	0.29373	1.2331	0.93081	0.39865	0.50375	0.21752	0.12033
BRCA2	6	0.15902	0.74675	0.99243	0.87641	0.68662	0.45521	-0.091212
BRCC3	6	0.0092607	-0.014193	0.98782	0.78478	0.99573	0.98868	-0.24761
BRD1	6	0.55622	1.9579	0.74951	0.068546	0.32672	0.050239	0.47558
BRD2	6	0.18232	0.92559	0.97923	0.68998	0.61219	0.35466	0.18725
BRD3	6	0.22029	0.94704	0.97793	0.66142	0.60439	0.34362	0.12242
BRD4	6	0.0044285	0.33417	0.99363	0.901	0.8696	0.73825	-0.24047
BRD7	6	0.29779	1.1872	0.94795	0.47052	0.52028	0.23516	0.83066
BRD8	6	-0.44939	-2.214	0.78147	0.089967	0.29521	0.026832	-1.2455
BRD9	6	0.20037	0.73815	0.98782	0.79422	0.6903	0.46042	0.23251
BRDT	6	-0.19994	-1.0823	0.9395	0.42763	0.5574	0.27914	-0.68158
BRE	6	0.34829	1.561	0.93081	0.37875	0.40537	0.11852	0.45004
BRF1	6	-0.92481	-3.6251	0.35685	0.0039156	0.025352	0.00028887	-1.4496
BRF2	6	0.065889	0.36519	0.99837	0.98839	0.85649	0.71497	-0.24376
BRI3	6	-0.26429	-1.1503	0.88289	0.21181	0.53493	0.25002	-1.0669
BRI3BP	6	0.2567	1.3088	0.96643	0.55887	0.48234	0.1906	0.29573
BRICD5	6	0.060772	0.46835	0.99542	0.949	0.81205	0.63953	-0.063024
BRINP1	4	0.32098	0.93289	0.95331	0.48438	0.60953	0.35088	-0.30509
BRINP2	6	0.1565	0.60271	0.98782	0.78547	0.74904	0.5467	0.5311
BRINP3	6	0.18193	0.82667	0.98063	0.71798	0.65216	0.40842	0.019261
BRIP1	6	0.48517	2.0788	0.84182	0.15114	0.31346	0.037631	0.77215
BRIX1	6	-0.48772	-3.1292	0.75402	0.073015	0.077267	0.0017531	-0.86114
BRK1	6	0.13263	0.68581	0.99004	0.81891	0.71352	0.49283	-0.091679
BRMS1	6	0.42929	1.4571	0.89239	0.24221	0.43487	0.1451	0.12937
BRMS1L	6	0.21725	1.3828	0.97233	0.59895	0.4584	0.16672	0.28713
BROX	6	0.083174	0.42397	0.99605	0.97577	0.83103	0.67158	0.14229
BRPF1	6	0.14867	0.68385	0.98663	0.77437	0.71405	0.49407	0.14413
BRPF3	6	-0.074931	-0.47454	0.97458	0.63474	0.80943	0.63511	-0.21685
BRS3	6	-0.069663	-0.35785	0.97458	0.62631	0.85941	0.72045	-0.0035554
BRSK1	6	0.42277	1.8879	0.86604	0.18583	0.33348	0.059035	0.53691
BRSK2	6	-0.27385	-1.8276	0.89092	0.23337	0.34434	0.067606	-0.55785
BRWD1	6	0.45007	1.6554	0.87187	0.19315	0.37889	0.097847	0.56172
BRWD3	6	0.28888	1.3312	0.96284	0.52718	0.47436	0.18311	0.39773
BSCL2	6	0.29125	1.6789	0.95408	0.48618	0.37299	0.093179	0.41305
BSDC1	6	-0.21464	-1.3916	0.92209	0.34453	0.45479	0.16404	-0.41442
BSG	6	0.040104	0.1395	0.99218	0.85959	0.94753	0.88906	-0.052914
BSN	6	0.21312	1.0268	0.97418	0.61171	0.5749	0.30451	0.025805
BSND	6	0.26945	1.7449	0.93946	0.42606	0.35857	0.081004	0.034892
BSPH1	5	0.56111	1.7411	0.78907	0.09895	0.35924	0.081668	0.092581
BSPRY	6	0.60516	2.1365	0.80399	0.11171	0.30321	0.032639	0.59183
BST1	6	-0.19423	-1.0898	0.92209	0.34384	0.55544	0.27581	-0.87422
BST2	6	-0.38059	-1.9743	0.86208	0.17625	0.32486	0.048352	-0.73638
BSX	6	-0.023929	0.09778	0.99173	0.83817	0.96506	0.92211	-0.057028
BTAF1	6	0.10079	0.44697	0.99912	0.99724	0.82204	0.65489	0.14674
BTBD1	6	0.1586	0.73451	0.98896	0.81481	0.692	0.46264	-0.074271
BTBD10	6	0.22224	1.3982	0.9766	0.64465	0.45339	0.16206	0.1058
BTBD11	6	0.37573	1.8164	0.90642	0.2834	0.3461	0.069314	0.6207
BTBD16	6	0.24525	1.3947	0.97233	0.59798	0.45406	0.16309	0.052311
BTBD17	6	0.12906	0.79812	0.99157	0.8343	0.66343	0.4248	0.24055
BTBD18	6	0.095615	0.51088	0.99852	0.99374	0.79334	0.60944	0.2484
BTBD2	6	-0.097311	-0.42141	0.96085	0.51898	0.83183	0.67346	-0.8235
BTBD3	6	0.2838	1.8395	0.96067	0.51631	0.34239	0.065835	0.23038
BTBD6	6	0.037299	0.08084	0.9919	0.84416	0.97123	0.93557	-0.034316
BTBD7	6	0.071862	0.21344	0.99521	0.9339	0.91908	0.83098	-0.054312
BTBD8	6	0.0013237	0.21007	0.99328	0.89184	0.91984	0.83361	-0.20608
BTBD9	6	-0.14194	-1.3468	0.88481	0.22254	0.46933	0.17804	-0.8108
BTC	6	0.088552	0.42558	0.996	0.97563	0.83043	0.67041	-0.0072252
BTD	6	0.00082148	0.053616	0.99015	0.82444	0.98124	0.95724	-0.47322
BTF3	6	-0.18342	-1.0447	0.92956	0.37092	0.56858	0.29616	-0.63839
BTF3L4	6	0.034065	0.30948	0.99577	0.97503	0.87938	0.75696	-0.27866
BTG1	6	0.023119	0.18383	0.99243	0.87493	0.93076	0.85415	0.26279
BTG2	6	0.24578	1.0767	0.97158	0.59683	0.55924	0.28162	0.35235
BTG3	6	0.049971	0.23596	0.99521	0.93205	0.91127	0.81346	0.22459
BTG4	6	0.26697	1.385	0.97923	0.68666	0.45749	0.16605	0.070246
BTK	6	0.30261	1.5553	0.95519	0.49392	0.40648	0.11988	0.39476
BTLA	6	0.018736	0.18977	0.99243	0.86876	0.92858	0.84949	-0.13741
BTN1A1	6	-0.013798	-0.012148	0.98782	0.78612	0.99669	0.99031	-0.51031
BTN2A1	6	-0.0057948	0.057216	0.98803	0.80509	0.98039	0.95437	0.064929
BTN2A2	6	0.0029509	0.074309	0.99096	0.82822	0.97393	0.94076	0.091533
BTN3A1	6	0.46123	1.433	0.86208	0.17252	0.44271	0.15187	0.47357
BTN3A2	6	0.10466	0.62329	0.99328	0.89773	0.7404	0.53309	0.20892
BTN3A3	6	0.21835	1.0157	0.97233	0.59854	0.57934	0.30979	-0.20636
BTNL3	6	0.33997	2.2735	0.9078	0.29519	0.28123	0.022998	0.69063
BTNL8	6	-0.017244	0.13508	0.99213	0.84982	0.94936	0.89255	-0.33038
BTNL9	6	-0.10104	-0.44262	0.96544	0.54054	0.82381	0.65804	-0.85157
BTRC	6	0.77553	2.3438	0.5781	0.019808	0.27106	0.01909	1.0467
BUB1	6	0.2338	1.8373	0.95576	0.49558	0.34268	0.066161	0.26632
BUB1B	6	-0.13256	-0.47803	0.94438	0.45739	0.80816	0.63263	0.18033
BUB3	6	0.26133	1.3278	0.96819	0.56486	0.47559	0.18423	0.344
BUD13	6	-0.036305	0.02266	0.98803	0.80505	0.99221	0.98192	-0.39513
BUD31	6	-1.2446	-4.553	0.10448	0.00032246	0.001794	5.289e-06	-2.2319
BVES	6	-0.34283	-1.6053	0.88481	0.2178	0.39284	0.10842	-0.26231
BYSL	6	0.012711	-0.20847	0.98063	0.70978	0.92052	0.83486	-0.008354
BZRAP1	6	0.21066	0.96897	0.97458	0.62664	0.59571	0.33256	0.39177
BZW1	6	0.23522	1.0744	0.97418	0.61245	0.55994	0.28265	-0.066974
BZW2	6	0.029365	0.036739	0.98806	0.80648	0.98692	0.97069	-0.12915
C10orf10	6	0.19706	0.76793	0.98063	0.71688	0.67791	0.44253	-0.024075
C10orf105	6	0.47661	1.8674	0.86959	0.18776	0.3377	0.061852	0.75749
C10orf107	6	-0.40708	-2.8621	0.80399	0.10954	0.13222	0.0042088	-0.9331
C10orf11	6	0.16926	0.89726	0.98803	0.80021	0.62169	0.36958	0.18147
C10orf111	6	0.40095	1.4897	0.90642	0.28704	0.42495	0.13629	0.38089
C10orf113	6	0.55297	1.5738	0.80399	0.11309	0.40175	0.11554	0.39748
C10orf114	6	0.29353	1.0815	0.95408	0.48609	0.55751	0.27947	0.23851
C10orf118	6	0.015695	0.00075036	0.98782	0.7921	0.99959	0.9994	-0.050238
C10orf12	6	-0.40673	-2.2057	0.80307	0.10839	0.29551	0.027403	-1.2672
C10orf120	6	0.09019	0.39236	0.99657	0.97821	0.84411	0.69479	-0.27876
C10orf128	6	0.047362	0.19354	0.99243	0.87346	0.92677	0.84653	0.12896
C10orf129	6	-0.069632	-0.92871	0.97002	0.57435	0.6109	0.35304	-0.28158
C10orf131	5	-0.79352	-3.1104	0.5781	0.0199	0.079877	0.0018685	-1.7616
C10orf137	6	0.22298	0.69513	0.97786	0.66128	0.70918	0.48697	0.23286
C10orf2	6	0.3616	1.3055	0.92789	0.35954	0.48269	0.19172	0.72499
C10orf25	6	-0.49917	-3.0532	0.74409	0.063755	0.090843	0.002264	-0.44071
C10orf32	6	-0.033973	-0.43949	0.97759	0.65745	0.8247	0.6603	-0.27789
C10orf35	6	0.24074	0.99028	0.97418	0.61563	0.58749	0.32204	0.32596
C10orf53	6	0.48943	1.8374	0.86085	0.17086	0.34268	0.066144	0.53357
C10orf54	6	0.17904	0.76092	0.98663	0.77345	0.68078	0.44671	-0.016024
C10orf55	5	0.31325	1.345	0.95487	0.48917	0.46977	0.17862	0.062978
C10orf62	6	0.024756	0.045173	0.98803	0.80325	0.98415	0.96397	0.14601
C10orf67	6	0.38784	1.8362	0.90926	0.30671	0.34268	0.066333	0.47753
C10orf68	6	0.4151	1.8796	0.93081	0.37866	0.33519	0.060168	0.55689
C10orf71	6	0.066013	0.18909	0.99514	0.92307	0.92885	0.85002	0.049436
C10orf76	6	-0.2587	-1.3773	0.89239	0.2436	0.46021	0.16841	-0.91026
C10orf82	6	0.40289	1.4224	0.90642	0.28423	0.44612	0.15491	0.11582
C10orf88	6	0.16781	0.81305	0.98803	0.80413	0.65759	0.41619	0.35169
C10orf90	6	0.70048	1.9871	0.65391	0.036899	0.32316	0.046913	0.90472
C10orf91	6	-0.036914	-0.35745	0.97759	0.65538	0.85944	0.72075	-0.10676
C10orf95	6	0.25968	1.1054	0.97002	0.5749	0.54937	0.269	0.15284
C10orf99	6	-0.098839	-0.61197	0.96067	0.51677	0.74485	0.54056	-0.55841
C11orf1	6	0.072753	0.00044581	0.98782	0.79215	0.99964	0.99964	-0.6321
C11orf16	6	0.097794	0.36784	0.99852	0.99438	0.85524	0.71299	0.53043
C11orf21	6	-0.042787	-0.22584	0.97713	0.65133	0.91481	0.82133	-0.80138
C11orf24	6	-0.15842	-1.3714	0.93162	0.40483	0.46171	0.17024	-0.21727
C11orf30	6	-0.29382	-1.5958	0.84097	0.1505	0.39544	0.11054	-0.87696
C11orf31	6	0.13595	0.4772	0.99243	0.87857	0.80838	0.63322	0.37019
C11orf35	6	-0.02607	-0.20028	0.97941	0.69343	0.9235	0.84127	-0.02952
C11orf40	6	0.40185	1.4406	0.90642	0.28331	0.44042	0.14971	0.2165
C11orf42	6	0.72891	1.8603	0.62159	0.028331	0.33827	0.062845	0.96952
C11orf45	6	0.06365	0.6614	0.99521	0.92809	0.72383	0.50836	0.21161
C11orf48	6	0.13412	0.39081	0.99271	0.88364	0.84493	0.69594	-0.40405
C11orf49	6	-0.1101	-0.74015	0.95837	0.50613	0.68934	0.45921	0.056845
C11orf52	6	0.3766	1.0344	0.97458	0.63018	0.57206	0.30094	0.35452
C11orf53	6	-0.22653	-1.2108	0.88481	0.22079	0.51118	0.22596	-1.0526
C11orf54	6	0.098508	0.28961	0.99243	0.8753	0.88857	0.77212	0.14405
C11orf57	6	0.29755	0.93426	0.99173	0.83693	0.60904	0.35017	0.20008
C11orf58	6	0.28839	1.2757	0.95448	0.48724	0.49179	0.20206	0.73456
C11orf63	6	-0.091135	-0.34098	0.97847	0.66833	0.86677	0.73312	-0.11482
C11orf65	6	0.23001	0.79988	0.98641	0.76737	0.66259	0.42378	0.2077
C11orf68	6	0.33436	1.5586	0.93081	0.39833	0.40571	0.11909	0.41589
C11orf70	6	0.12033	0.29991	0.99514	0.92137	0.88443	0.76424	0.11657
C11orf71	6	0.26019	2.1556	0.93965	0.43445	0.30047	0.031117	0.11201
C11orf73	6	-0.040323	-0.46489	0.96399	0.53275	0.81387	0.64201	-1.1431
C11orf74	6	0.39007	1.698	0.90926	0.29828	0.36786	0.089501	0.50015
C11orf80	6	0.20583	1.2858	0.97941	0.692	0.48889	0.1985	0.30856
C11orf82	6	0.43954	1.1214	0.90926	0.30744	0.54345	0.26211	-0.030625
C11orf83	6	-0.1157	-0.96943	0.95513	0.49272	0.59553	0.33233	0.0523
C11orf84	6	0.18536	1.2056	0.98358	0.74516	0.51308	0.22799	0.13352
C11orf85	6	-0.29837	-1.859	0.87949	0.20642	0.33855	0.063023	-0.49091
C11orf86	6	-0.22279	-0.97769	0.90926	0.30067	0.59169	0.32823	-0.74477
C11orf87	6	0.16978	0.42299	0.99521	0.9339	0.83135	0.6723	-0.084081
C11orf88	6	-0.13673	-1.0424	0.92209	0.34434	0.56953	0.29723	-0.19527
C11orf91	6	0.56616	1.5992	0.79022	0.099779	0.39483	0.10977	0.56349
C11orf93	6	0.25782	1.2327	0.98063	0.71048	0.50402	0.21767	0.38543
C11orf94	6	-0.10703	-0.92134	0.95947	0.51152	0.61326	0.35687	-0.18782
C11orf96	6	-0.30369	-2.4166	0.8739	0.20209	0.26041	0.015668	-0.31534
C12orf10	6	-0.47952	-2.31	0.78907	0.09895	0.27551	0.020891	-0.7144
C12orf23	6	-0.27038	-1.9782	0.90423	0.26972	0.32445	0.047901	-0.44623
C12orf29	6	0.11989	0.80937	0.99213	0.85475	0.65915	0.4183	0.42987
C12orf39	6	0.28425	1.2195	0.93081	0.39161	0.50872	0.22265	0.64782
C12orf4	6	-0.00078032	-0.080779	0.98216	0.74042	0.97123	0.93562	-0.083432
C12orf40	6	0.092216	0.8069	0.99213	0.85042	0.6602	0.41972	-0.032178
C12orf42	6	-0.188	-1.1488	0.93111	0.4022	0.53537	0.25064	-0.75666
C12orf43	6	-0.42607	-2.0164	0.79173	0.10222	0.31995	0.043763	-0.78302
C12orf44	6	0.17771	0.91912	0.97458	0.63124	0.61386	0.35803	-0.14804
C12orf45	6	-0.090368	-0.28793	0.97305	0.60268	0.88956	0.7734	-1.0485
C12orf49	6	0.54872	1.7547	0.80399	0.11272	0.35666	0.079312	0.50886
C12orf5	6	0.29481	1.2554	0.95487	0.49194	0.49789	0.20933	0.083013
C12orf50	6	0.5746	2.0521	0.76628	0.079141	0.3146	0.040159	0.57465
C12orf52	6	0.1377	0.84064	0.98803	0.80357	0.64643	0.40055	0.052129
C12orf54	4	0.22817	1.5358	0.98063	0.70228	0.41191	0.12459	0.26354
C12orf56	6	0.4873	1.9727	0.89212	0.23945	0.32486	0.048532	0.67322
C12orf57	6	-0.079411	-0.68926	0.9657	0.55408	0.71187	0.49066	-0.48324
C12orf60	6	0.71526	2.063	0.5781	0.019808	0.31403	0.039115	1.3423
C12orf61	6	0.052728	0.13251	0.99328	0.89783	0.95036	0.89458	-0.46372
C12orf65	6	0.5659	2.1483	0.78945	0.099272	0.30107	0.031687	0.61232
C12orf66	6	0.31011	2.2483	0.93991	0.44067	0.28696	0.024555	0.55596
C12orf68	6	0.4484	1.4199	0.88873	0.22632	0.44709	0.15565	0.12883
C12orf71	6	0.048896	0.16531	0.99278	0.88649	0.93764	0.8687	-0.59407
C12orf73	6	0.18713	1.0056	0.97847	0.67519	0.58211	0.31463	0.39
C12orf74	6	0.31616	1.0601	0.93081	0.39022	0.56388	0.28911	-0.21653
C12orf75	6	-0.49529	-1.9261	0.76547	0.077483	0.32782	0.054093	-0.91705
C12orf76	6	-0.29365	-1.5479	0.89212	0.24069	0.40917	0.12165	-0.29906
C12orf77	6	0.15723	0.60981	0.98896	0.81638	0.74564	0.54199	-0.093777
C12orf79	6	0.06051	0.31184	0.99542	0.94836	0.87825	0.75516	-0.084958
C13orf35	6	-0.35054	-2.0098	0.8342	0.14009	0.31995	0.044447	-0.51015
C13orf45	6	0.035853	0.28196	0.99271	0.88382	0.89195	0.77797	0.074088
C14orf1	6	-0.13319	-0.68266	0.94166	0.44988	0.71429	0.49482	-0.43064
C14orf105	6	0.43974	2.0697	0.85097	0.161	0.31381	0.03848	0.42871
C14orf119	6	0.062732	0.30149	0.99742	0.9813	0.8837	0.76304	-0.15705
C14orf132	6	-0.13579	-0.55095	0.93991	0.4444	0.77499	0.58166	-0.78706
C14orf142	6	0.10151	0.47421	0.99828	0.98687	0.80945	0.63535	0.30065
C14orf159	6	0.13042	0.37198	0.99363	0.90515	0.8535	0.70991	-1.5665
C14orf166	6	-0.6288	-2.5385	0.64221	0.032615	0.22819	0.011132	-0.90637
C14orf166B	6	0.16098	1.1586	0.99015	0.82108	0.53145	0.2466	0.28111
C14orf169	6	-0.5132	-2.5481	0.73666	0.057859	0.22469	0.010832	-0.76661
C14orf177	6	0.18747	0.90993	0.98413	0.74862	0.61785	0.36286	0.26484
C14orf178	6	0.46664	2.0231	0.87295	0.19818	0.31866	0.043059	0.80721
C14orf180	6	0.2924	0.77337	0.95487	0.49208	0.67528	0.4393	0.026271
C14orf182	6	-0.18838	-0.80573	0.93111	0.40114	0.66054	0.4204	-0.90924
C14orf183	6	0.20971	0.87598	0.97422	0.61784	0.63099	0.38104	0.030984
C14orf2	6	0.36106	1.4699	0.92644	0.35494	0.43007	0.14159	0.5121
C14orf28	6	-0.06267	-0.36161	0.97847	0.66575	0.858	0.71765	-0.26398
C14orf37	6	0.069015	0.60247	0.99511	0.91828	0.74912	0.54686	0.29521
C14orf39	6	0.32602	1.6783	0.91273	0.31841	0.37305	0.093281	0.63278
C14orf79	6	0.36242	1.2171	0.92644	0.35273	0.50977	0.22358	-0.24659
C14orf80	6	-0.53209	-2.5432	0.70812	0.050626	0.22591	0.010983	-1.2083
C14orf93	6	-0.56049	-2.2524	0.70664	0.050442	0.28581	0.024296	-1.3969
C15orf26	6	0.18323	0.93405	0.98413	0.7483	0.60909	0.35028	0.0068505
C15orf27	6	0.23085	1.1005	0.97458	0.62705	0.55081	0.27114	0.19919
C15orf32	6	0.48612	1.6853	0.86085	0.17114	0.37062	0.091939	0.66935
C15orf38	4	0.36515	1.4816	0.9395	0.42851	0.42694	0.13844	0.12206
C15orf38-AP3S2	2	-0.029576	-0.34498	0.99213	0.85337	0.86499	0.73011	-0.078526
C15orf39	6	-0.17903	-1.1624	0.93068	0.37539	0.5296	0.24506	-0.36026
C15orf40	6	0.32777	1.7463	0.9333	0.40801	0.35813	0.080759	0.60885
C15orf41	6	-0.36274	-2.0307	0.83805	0.14571	0.31754	0.042288	-0.47134
C15orf43	6	0.5801	1.9584	0.78147	0.091671	0.32672	0.050181	0.33264
C15orf48	6	0.29437	1.6055	0.95139	0.47876	0.39284	0.10839	0.37293
C15orf52	6	0.13406	0.50599	0.99278	0.88553	0.79586	0.61286	0.22839
C15orf53	6	0.060663	0.17668	0.99488	0.9127	0.93316	0.85976	-0.4402
C15orf54	6	0.11059	0.38578	0.99542	0.95264	0.84675	0.69966	-0.0097013
C15orf56	6	0.415	1.3936	0.90149	0.26373	0.45406	0.16344	-0.2726
C15orf57	6	0.4267	1.6046	0.89239	0.24641	0.39296	0.10859	0.67949
C15orf59	6	0.11462	0.49505	0.99521	0.93707	0.80143	0.62057	-0.28933
C15orf60	6	0.55461	1.727	0.80399	0.10987	0.36157	0.084163	0.64109
C15orf61	6	-0.075496	-0.42126	0.97002	0.57688	0.83192	0.67357	-0.1996
C15orf62	6	0.38911	1.4909	0.90926	0.30238	0.42467	0.13598	0.65763
C15orf65	6	0.32444	1.806	0.93081	0.39248	0.34794	0.070923	0.58514
C16orf11	6	0.12095	0.70699	0.98641	0.76294	0.7037	0.47957	0.14974
C16orf13	6	-0.39295	-1.9732	0.85917	0.16975	0.32486	0.048472	-0.87374
C16orf3	6	0.25754	0.75617	0.96678	0.56044	0.68263	0.44955	0.54013
C16orf45	6	0.26951	0.91304	0.97418	0.61622	0.61675	0.36122	0.63166
C16orf46	6	-0.14111	-0.80236	0.93991	0.4455	0.66197	0.42234	-0.58443
C16orf52	6	-0.16305	-0.82751	0.93832	0.42316	0.652	0.40795	-0.34377
C16orf54	6	0.10739	0.59026	0.99521	0.92547	0.75529	0.55502	0.28847
C16orf55	5	0.16279	0.93492	0.98896	0.81578	0.60902	0.34983	0.059949
C16orf58	6	0.0029986	0.19812	0.99363	0.90073	0.92441	0.84295	-0.60525
C16orf59	6	-0.44098	-2.2061	0.78907	0.097199	0.29551	0.027377	-0.94832
C16orf62	6	-0.0060939	-0.33411	0.97771	0.65989	0.86961	0.7383	0.11389
C16orf70	6	0.00024871	-0.089738	0.98439	0.74954	0.96819	0.9285	-0.16445
C16orf71	6	0.08826	1.0526	0.99015	0.82398	0.56617	0.29252	-0.064026
C16orf72	6	0.45852	1.3265	0.89212	0.24088	0.47596	0.18466	0.25629
C16orf74	6	0.033228	0.10002	0.9919	0.84508	0.96449	0.92033	-0.0064046
C16orf78	6	0.28845	1.192	0.95487	0.49203	0.51815	0.23325	-0.22507
C16orf80	6	-0.47177	-2.1858	0.75806	0.074719	0.2989	0.02883	-0.74928
C16orf86	6	0.25558	1.2294	0.97002	0.57721	0.50496	0.21894	0.047448
C16orf87	6	0.6637	1.8243	0.69426	0.047863	0.34443	0.0681	0.97739
C16orf89	6	0.43367	1.8939	0.84617	0.15556	0.33322	0.058234	0.64857
C16orf90	6	-0.011585	-0.10096	0.9846	0.75069	0.96431	0.91958	0.0089696
C16orf92	6	-0.83034	-2.8376	0.4607	0.0078312	0.13863	0.0045453	-2.2833
C16orf93	6	0.43286	1.7784	0.88481	0.22089	0.35164	0.075333	0.3763
C16orf95	6	0.31914	1.276	0.93931	0.42547	0.49164	0.20194	0.46018
C16orf96	6	0.41755	2.5783	0.86208	0.17275	0.21495	0.0099287	0.43602
C16orf97	6	-0.72853	-2.1334	0.53571	0.015893	0.3036	0.032889	-1.2815
C17orf100	6	0.15157	0.62724	0.98063	0.71614	0.73857	0.5305	-0.092081
C17orf102	6	0.48967	2.3493	0.81402	0.12406	0.26971	0.01881	0.59153
C17orf104	6	0.14524	1.0279	0.98358	0.74456	0.57433	0.304	0.18678
C17orf105	6	-0.21044	-1.1932	0.93081	0.38967	0.51794	0.23277	-0.37458
C17orf107	6	0.48009	1.8074	0.82657	0.13382	0.34777	0.070703	0.73632
C17orf112	6	0.0005825	0.03481	0.98868	0.81288	0.9877	0.97223	-0.36161
C17orf47	6	-0.080628	-0.23007	0.97418	0.6148	0.91316	0.81804	-0.95394
C17orf49	6	-0.10407	-0.41587	0.97418	0.6147	0.83454	0.67751	-0.269
C17orf50	6	-0.47186	-2.684	0.79173	0.10121	0.18212	0.0072737	-0.37326
C17orf51	6	-0.13013	-0.45316	0.97418	0.61659	0.81916	0.65043	-0.034435
C17orf53	6	-0.43128	-2.5172	0.81224	0.12355	0.23309	0.01183	-0.83841
C17orf58	6	0.095129	0.73852	0.99521	0.93399	0.69026	0.4602	0.24925
C17orf59	6	-0.23554	-1.0223	0.93663	0.41482	0.57624	0.30664	-0.42172
C17orf62	6	0.29122	1.3422	0.93991	0.43583	0.47051	0.17953	0.65966
C17orf64	6	0.24708	0.82699	0.96486	0.53879	0.65206	0.40824	-0.32967
C17orf66	6	0.5355	1.9872	0.78147	0.090658	0.32316	0.0469	0.68909
C17orf70	6	0.47769	1.9946	0.84723	0.15635	0.32202	0.046085	1.0062
C17orf72	6	0.33698	1.5385	0.92644	0.35379	0.41152	0.12393	0.42623
C17orf74	6	0.72704	1.7815	0.5781	0.019532	0.35102	0.074836	0.49109
C17orf75	6	0.12518	0.98222	0.98782	0.7804	0.59031	0.32599	0.21969
C17orf77	6	0.22393	0.75814	0.97129	0.58951	0.68183	0.44836	-0.072749
C17orf78	6	-0.17693	-0.61205	0.94438	0.4573	0.74485	0.5405	-0.59095
C17orf80	6	0.51592	1.7916	0.81224	0.1224	0.34963	0.073199	1.222
C17orf82	6	-0.099267	-0.48109	0.96917	0.57048	0.80689	0.63046	-0.36142
C17orf85	6	0.45293	1.8225	0.84961	0.15943	0.34515	0.068385	0.67815
C17orf89	6	-0.051673	-0.1634	0.97923	0.68795	0.93809	0.8702	0.043568
C17orf96	6	-0.3067	-1.3392	0.89305	0.24687	0.47185	0.18052	-0.81165
C17orf97	6	0.36306	1.6802	0.90423	0.27266	0.37274	0.092928	0.5181
C17orf98	6	0.078303	0.51711	0.99511	0.91842	0.79065	0.60508	-0.036641
C17orf99	6	-0.071779	-0.34383	0.97527	0.63949	0.86532	0.73097	-0.1907
C18orf21	6	-0.46475	-1.6353	0.76886	0.080293	0.38384	0.10198	-1.8266
C18orf25	6	0.22934	0.91832	0.97458	0.62991	0.61405	0.35845	0.046225
C18orf32	6	0.03301	0.12897	0.99173	0.83923	0.95193	0.89738	-0.0078827
C18orf42	6	0.017956	0.02633	0.98803	0.80556	0.99091	0.97899	-0.056538
C18orf54	6	0.35172	1.1392	0.92913	0.3683	0.5382	0.25461	-0.18034
C18orf63	6	0.11755	0.9157	0.99542	0.95241	0.61506	0.35982	0.14176
C18orf8	6	0.26343	1.0118	0.96556	0.54763	0.58018	0.31163	0.062176
C19orf10	6	0.14862	0.67755	0.99213	0.85743	0.71618	0.49806	0.35011
C19orf12	6	0.20848	1.6115	0.96556	0.54869	0.39154	0.10707	0.056627
C19orf18	6	0.011909	0.20187	0.99521	0.92551	0.92278	0.84002	0.031346
C19orf21	6	0.011703	-0.010572	0.98782	0.788	0.99731	0.99157	-0.34831
C19orf24	6	-0.13694	-0.91549	0.93991	0.4403	0.61506	0.35993	-0.26494
C19orf25	6	-0.050748	-0.40394	0.97458	0.62313	0.83941	0.68625	-0.26866
C19orf26	6	0.11284	0.4776	0.99542	0.959	0.80832	0.63293	0.23692
C19orf33	6	0.19915	0.96835	0.97002	0.57937	0.59585	0.33287	0.51747
C19orf35	6	0.36247	1.6515	0.92644	0.35503	0.38003	0.098641	0.53624
C19orf38	6	0.40489	1.5135	0.90642	0.28745	0.41863	0.13015	0.38323
C19orf40	6	-0.094732	-0.27309	0.97786	0.661	0.8956	0.78478	-0.13546
C19orf43	6	-0.43695	-2.9741	0.78147	0.091349	0.10615	0.0029388	-0.53608
C19orf44	6	0.065112	0.55225	0.99521	0.93307	0.77456	0.58078	0.014481
C19orf45	6	0.040077	0.10044	0.9919	0.84425	0.96449	0.92	0.18092
C19orf47	6	0.75523	2.1948	0.60325	0.023954	0.2988	0.02818	1.3452
C19orf48	6	-0.44789	-2.7965	0.81224	0.12065	0.14925	0.0051654	-0.56144
C19orf52	6	-0.94916	-3.7364	0.34404	0.0033628	0.019299	0.00018669	-1.2768
C19orf53	6	-0.024674	-0.24329	0.97847	0.68039	0.908	0.80778	0.041344
C19orf54	6	-0.50312	-2.9545	0.73994	0.06007	0.11043	0.0031322	-0.58647
C19orf57	6	0.044222	0.13213	0.99213	0.85512	0.9506	0.89488	0.068607
C19orf59	6	-0.17286	-0.93874	0.9302	0.37323	0.60751	0.34787	-0.79329
C19orf60	6	-0.11842	-0.33179	0.97158	0.59646	0.87054	0.74004	-0.49935
C19orf66	6	0.45833	1.7782	0.88289	0.21177	0.35164	0.075377	0.78939
C19orf67	6	0.24012	1.2633	0.96985	0.57348	0.49529	0.20649	0.099966
C19orf70	6	-0.055633	-0.40919	0.97418	0.61355	0.83706	0.6824	-0.71119
C19orf71	6	0.24073	1.0067	0.97418	0.61678	0.58195	0.31409	0.36632
C19orf73	6	0.024687	0.36736	0.99542	0.95859	0.8553	0.71335	-0.0064273
C19orf77	6	0.039306	0.16077	0.9919	0.84531	0.93904	0.87228	0.098317
C19orf80	6	-0.22053	-0.75973	0.90722	0.29339	0.6812	0.44742	0.0833
C19orf81	6	0.32387	1.3203	0.91292	0.32108	0.4781	0.18673	0.11879
C19orf82	6	0.30637	1.1916	0.93931	0.42565	0.51835	0.23342	0.73155
C1D	6	-0.31988	-1.9552	0.86208	0.18016	0.32707	0.050558	-0.87343
C1GALT1	6	0.14933	0.58731	0.99243	0.87217	0.75689	0.557	-0.19574
C1GALT1C1	6	0.16473	0.72393	0.9919	0.84379	0.69662	0.46911	-0.013895
C1orf100	6	0.22912	0.67191	0.9766	0.64584	0.71883	0.50164	-0.61797
C1orf101	6	0.34335	1.4064	0.93081	0.39119	0.4507	0.15959	0.3193
C1orf105	6	0.059397	0.29097	0.99363	0.90529	0.88811	0.77107	0.057818
C1orf106	6	0.037139	0.10823	0.99213	0.84715	0.96068	0.91382	0.297
C1orf109	6	-0.057751	-0.25486	0.97794	0.66155	0.9038	0.79883	-0.60729
C1orf110	6	0.2485	1.215	0.97129	0.58918	0.51025	0.22438	0.65392
C1orf111	6	-0.0077139	-0.1279	0.98126	0.73535	0.95223	0.89823	-0.40747
C1orf112	6	-0.26278	-1.3274	0.89239	0.24507	0.47585	0.18438	-0.86882
C1orf115	6	0.35878	1.5973	0.92488	0.35029	0.39503	0.1102	0.60497
C1orf116	6	-0.31792	-2.4671	0.8631	0.18399	0.24588	0.013623	-0.4651
C1orf122	6	0.42645	1.4036	0.88481	0.22029	0.45154	0.16043	0.27269
C1orf123	6	-0.066764	-0.20958	0.98063	0.71739	0.92003	0.834	-0.039827
C1orf127	6	-0.05382	-0.19363	0.97847	0.66685	0.92677	0.84646	-0.58321
C1orf131	6	-0.30493	-1.6867	0.87295	0.19979	0.37024	0.091656	-0.80112
C1orf141	6	-0.049701	-0.10128	0.98499	0.75295	0.96409	0.91933	-0.22651
C1orf146	6	-0.011767	0.20699	0.99213	0.85849	0.921	0.83602	-0.097233
C1orf151-NBL1	6	0.13406	1.0949	0.99173	0.83951	0.55305	0.27354	-0.04019
C1orf158	6	0.31496	1.1425	0.93132	0.40243	0.53759	0.25324	0.62797
C1orf159	6	0.041685	0.17092	0.99416	0.90805	0.93492	0.86429	-0.68224
C1orf162	6	-0.010114	-0.13542	0.98063	0.72319	0.94926	0.89228	-0.60321
C1orf168	6	-0.16463	-0.83759	0.95575	0.49549	0.64732	0.40226	-0.29568
C1orf172	6	0.34056	1.3973	0.92644	0.35328	0.45381	0.16231	0.89941
C1orf173	6	0.11787	0.5591	0.98782	0.78828	0.77082	0.57609	-0.16098
C1orf174	6	-0.12617	-0.98914	0.95837	0.50548	0.58789	0.3226	-0.08506
C1orf177	6	0.20265	1.0898	0.97002	0.57541	0.55544	0.27581	0.32511
C1orf185	6	0.15113	1.0318	0.98063	0.70361	0.57285	0.30218	0.1051
C1orf186	6	0.44734	2.1451	0.88481	0.2207	0.30113	0.031949	0.80706
C1orf189	6	0.34427	1.6537	0.93081	0.3935	0.3794	0.098184	0.53593
C1orf192	6	-0.21298	-1.232	0.91108	0.31389	0.50419	0.21795	0.018266
C1orf194	6	-0.36482	-1.7224	0.83209	0.13801	0.36272	0.084998	-0.92584
C1orf198	6	0.23033	0.65471	0.97458	0.63055	0.72646	0.51265	-0.67345
C1orf204	6	0.33333	1.4352	0.93111	0.40211	0.44205	0.15124	0.14466
C1orf21	6	-0.033383	-0.25718	0.97847	0.67137	0.90297	0.79704	-0.51799
C1orf210	6	0.42734	1.7638	0.86208	0.18113	0.35396	0.077761	0.74605
C1orf216	6	-0.053804	-0.24174	0.97847	0.67118	0.90874	0.80898	-0.2365
C1orf226	6	0.4126	1.5818	0.90384	0.26884	0.39974	0.11369	0.61893
C1orf227	6	0.28188	1.5903	0.95837	0.50723	0.39745	0.11178	0.5316
C1orf228	6	0.047163	0.37946	0.99837	0.98839	0.84986	0.70434	-0.16466
C1orf229	6	-0.095655	-0.60396	0.96218	0.52262	0.74865	0.54587	-0.543
C1orf233	6	-0.068119	-0.50653	0.97458	0.63368	0.79576	0.61248	-0.28451
C1orf234	6	-0.067742	-0.51499	0.97458	0.6276	0.79153	0.60656	-0.20891
C1orf27	6	0.32587	1.327	0.93663	0.41676	0.47591	0.18451	0.29164
C1orf35	6	-0.20639	-1.0511	0.91431	0.32638	0.5668	0.29322	-0.52872
C1orf43	6	0.23739	1.1154	0.97458	0.63009	0.54539	0.26467	0.32369
C1orf50	6	0.085343	0.63396	0.99243	0.87968	0.73549	0.52611	0.19988
C1orf51	6	0.51495	1.8964	0.83805	0.14511	0.33272	0.057905	0.59414
C1orf52	6	0.41778	1.506	0.87187	0.1914	0.42062	0.13207	0.0097623
C1orf53	6	0.52532	1.4421	0.8342	0.13986	0.43986	0.14928	0.22008
C1orf54	6	0.19362	1.0405	0.98119	0.72807	0.57002	0.29811	0.11159
C1orf56	6	-0.15863	-0.813	0.93174	0.40533	0.65759	0.41622	-0.77138
C1orf61	6	0.17025	1.0171	0.98803	0.80371	0.57845	0.30912	0.18201
C1orf63	6	0.39507	1.6974	0.90261	0.26557	0.36804	0.089624	0.52993
C1orf64	6	0.24985	1.1317	0.96549	0.54252	0.54099	0.25775	0.15218
C1orf65	6	0.36547	1.5612	0.92051	0.3384	0.40537	0.11848	0.37371
C1orf68	6	0.39941	1.669	0.90642	0.28096	0.37565	0.095108	0.37621
C1orf74	6	-0.1052	-0.48916	0.96003	0.51354	0.80401	0.62473	-0.24776
C1orf85	6	-0.56294	-2.3556	0.67019	0.040584	0.26964	0.018494	-1.6572
C1orf86	6	0.085958	0.44562	0.99542	0.97167	0.82243	0.65587	0.14909
C1orf87	6	0.41746	2.1659	0.87187	0.19306	0.29901	0.030322	0.84834
C1orf94	6	0.10883	0.51689	0.99363	0.90206	0.79076	0.60523	-0.2778
C1orf95	6	0.31602	1.363	0.93965	0.43297	0.46454	0.17289	0.17072
C1QA	6	-0.38132	-1.8348	0.83805	0.14561	0.34268	0.066534	-0.83936
C1QB	6	-0.32611	-1.5109	0.87187	0.19647	0.41958	0.13082	-0.49416
C1QBP	6	-0.26019	-1.6859	0.9096	0.31205	0.37047	0.09182	-0.31607
C1QC	6	0.13585	0.70285	0.99121	0.83011	0.70571	0.48215	0.13085
C1QL1	6	0.95216	1.8143	0.32768	0.0026258	0.34622	0.069634	1.6095
C1QL2	6	0.082328	0.27874	0.99638	0.97697	0.89292	0.78044	-1.0053
C1QL3	6	-0.0021896	-0.084929	0.98413	0.74668	0.96975	0.93232	-0.043291
C1QL4	6	0.46093	1.5632	0.88167	0.20997	0.40478	0.118	0.57317
C1QTNF1	6	-0.17903	-0.78505	0.93662	0.4145	0.66931	0.43243	-0.54092
C1QTNF2	6	0.78745	2.1815	0.53571	0.015755	0.2989	0.029147	1.0967
C1QTNF3	6	0.39707	1.8777	0.90554	0.27612	0.3356	0.060419	0.33905
C1QTNF4	6	-0.24921	-1.3217	0.90278	0.26645	0.47768	0.18627	-0.81988
C1QTNF5	6	0.25172	1.2189	0.94201	0.45122	0.50895	0.22287	0.08821
C1QTNF6	6	0.12124	0.78923	0.98641	0.76852	0.66815	0.42998	0.1987
C1QTNF7	6	0.2608	1.1373	0.96643	0.55952	0.53832	0.25541	0.91023
C1QTNF8	6	0.53797	2.4022	0.77077	0.081306	0.2613	0.016297	0.7878
C1QTNF9	6	-0.28245	-1.5752	0.88481	0.22066	0.40144	0.1152	-0.20696
C1QTNF9B	3	-0.2814	-0.93529	0.93111	0.40188	0.60902	0.34964	-0.7268
C1QTNF9B-AS1	6	0.28002	1.2733	0.96095	0.51921	0.4922	0.20289	0.34564
C1R	6	-0.08063	-0.39412	0.9657	0.55173	0.84364	0.69349	-0.95367
C1RL	6	-0.33035	-1.9102	0.85694	0.16888	0.33015	0.056102	-0.45654
C1S	6	0.49198	2.105	0.86146	0.17215	0.3091	0.035288	0.70505
C2	6	-0.16821	-0.79054	0.93991	0.44592	0.66758	0.42921	-0.22871
C20orf111	4	0.19021	0.61449	0.98675	0.77838	0.74367	0.53889	0.21354
C20orf112	6	0.41428	1.6847	0.90423	0.27133	0.37087	0.092051	0.28756
C20orf141	6	0.28688	1.4036	0.95837	0.50898	0.45154	0.16044	-0.043321
C20orf144	6	0.18103	1.4884	0.98641	0.76723	0.4253	0.13663	0.3145
C20orf166	6	0.29041	1.5015	0.95682	0.50023	0.42162	0.13324	0.26542
C20orf173	6	0.30606	1.2925	0.94438	0.46204	0.48605	0.19618	0.16445
C20orf194	6	0.25515	1.3331	0.97129	0.5837	0.47374	0.18251	0.44609
C20orf195	6	0.080239	0.24595	0.99531	0.94698	0.90724	0.80572	0.033638
C20orf196	6	-0.13137	-0.78916	0.94164	0.44882	0.66815	0.43002	0.070949
C20orf197	6	-0.064716	-0.70468	0.97129	0.58835	0.705	0.48101	-0.10631
C20orf201	6	-0.52824	-2.385	0.72307	0.054726	0.26527	0.017081	-1.2458
C20orf202	6	0.15219	0.47863	0.99213	0.85153	0.80809	0.6322	-0.55968
C20orf24	6	0.18791	1.212	0.98439	0.74936	0.51097	0.22549	-0.056457
C20orf26	6	-0.19832	-1.6691	0.91593	0.33273	0.37565	0.095103	-0.10424
[truncated: 19,706 more rows]
