# Supplementary material for: CEACAM1 as a mediator of B-cell receptor signaling in mantle cell lymphoma
Source: Nat Commun. 2025 May 29;16:4967. doi: 10.1038/s41467-025-60208-3 (PMC12120064; doi:10.1038/s41467-025-60208-3)
Supplement: Supplementary file 4 — Supplementary Data 2 [file 41467_2025_60208_MOESM4_ESM.xlsx]

## Sheet: Supplementary Data 2
Supplementary Data 2: Prognostic predictors
UNIQID	UGCluster	Gene	logrank.p.Q2	cox.coef.Q2	logrank.p.Q.1.4	cox.coef.Q.1.4
17261_APRT	Hs.28914	APRT	9.03e-10	0.409	0.00264	0.372
27329_RPA3	Hs.487540	RPA3	1.09e-08	0.617	0.000427	0.524
27176_CDK2	Hs.19192	CDK2	3.83e-07	0.823	0.0035	0.363
31019_HMBS	Hs.82609	HMBS	4.19e-07	0.825	0.0112	0.319
34609_CENPW	Hs.486401	CENPW	6.49e-06	1.17	0.000399	0.466
15936_CHEK1	Hs.24529	CHEK1	7.23e-06	1.25	0.000103	0.548
27743_TTK	Hs.169840	TTK	1.19e-05	1.22	0.000343	0.491
24735_TTK	Hs.169840	TTK	1.63e-05	1.12	0.000316	0.505
32187_CASC5	Hs.181855	CASC5	2.48e-05	1.06	0.000185	0.452
29816_CAD	Hs.377010	CAD	3.29e-05	0.434	0.0163	0.299
28978_CDC2	Hs.334562	CDC2	4.57e-05	1.07	0.00116	0.378
33549_RAD9A	Hs.183994	RAD9A	5.74e-05	1.06	0.000123	0.549
27741_CALR	Hs.515162	CALR	7.1e-05	1.12	0.000884	0.46
29608_POLD2	Hs.306791	POLD2	7.33e-05	1.07	0.00233	0.422
24967_SLFN11	Hs.462829	SLFN11	7.64e-05	0.324	0.00247	0.389
27116_RABIF	Hs.90875	RABIF	7.84e-05	1.06	0.000368	0.447
24756_PA2G4	Hs.524498	PA2G4	7.86e-05	1.05	0.00256	0.371
16163_CD86	Hs.171182	CD86	8.46e-05	1.03	0.000549	0.495
27911_MAD2L1	Hs.533185	MAD2L1	9.23e-05	1.01	0.000592	0.432
26950_CENPF	Hs.497741	CENPF	0.000101	0.986	3.16e-06	0.657
34699_GIPC1	Hs.6454	GIPC1	0.000103	0.984	1.82e-05	0.564
24319_TOP2A	Hs.156346	TOP2A	0.000107	0.983	0.000175	0.468
31692_CD40	Hs.472860	CD40	0.000117	0.287	0.00101	0.434
29455_VBP1	Hs.436803	VBP1	0.000119	1.04	0.0209	0.293
33880_HP1BP3	Hs.142442	HP1BP3	0.000127	0.851	2.17e-05	0.565
30949_MRPL11	Hs.418450	MRPL11	0.000134	0.985	0.00212	0.394
17545_NEK2	Hs.153704	NEK2	0.000134	1.02	0.00319	0.359
16312_CENPF	Hs.497741	CENPF	0.000138	0.978	4.94e-06	0.564
27069_ATP6V0E1	Hs.118638	ATP6V0E1	0.000148	0.992	5.6e-05	0.509
28528_CENPE	Hs.75573	CENPE	0.00015	0.959	0.00111	0.385
28540_BRCA1	Hs.194143	BRCA1	0.000151	1.05	0.000726	0.412
27310_HMGA1	Hs.518805	HMGA1	0.000154	0.968	9.41e-08	0.807
16991_ADSL	Hs.75527	ADSL	0.00016	0.977	0.00486	0.359
29768_USP1	Hs.35086	USP1	0.00016	0.0436	0.162	0.171
27699_TRPM7	Hs.512894	TRPM7	0.000162	0.186	0.648	0.058
28726_PKMYT1	Hs.77783	PKMYT1	0.000169	0.957	0.000172	0.532
31571_DEK	Hs.484813	DEK	0.000188	0.953	0.00198	0.384
17927_HSPA5	Hs.522394	HSPA5	0.000191	0.972	0.00856	0.336
30319_FAM49A	Hs.467769	FAM49A	0.000192	0.857	4.11e-08	0.798
27006_WEE1	Hs.249441	WEE1	0.000197	1.03	1.38e-05	0.542
28788_GABBR1	Hs.167017	GABBR1	0.000199	1	0.00227	0.411
17783_WEE1	Hs.249441	WEE1	0.000202	0.909	1.85e-05	0.56
17174_DDX11	Hs.443960	DDX11	0.000214	0.993	0.00732	0.36
17001_VCL	Hs.500101	VCL	0.000227	1.01	0.00518	0.4
27395_UQCRB	Hs.131255	UQCRB	0.000236	0.942	0.000745	0.438
27752_LY6E	Hs.521903	LY6E	0.000237	0.0799	0.269	0.147
30657_CDC2	Hs.334562	CDC2	0.000242	0.835	0.000388	0.498
19260_PTPN6	Hs.63489	PTPN6	0.000252	0.172	0.0562	0.234
29865_GCC2	Hs.436505	GCC2	0.000253	0.0194	0.242	-0.161
24732_PLCG2	Hs.413111	PLCG2	0.000253	0.171	0.368	0.11
17919_ING4	Hs.329989	ING4	0.000257	0.936	2.76e-05	0.599
27358_CALR	Hs.515162	CALR	0.00026	0.962	0.00883	0.374
15907_DCAF7	Hs.410596	DCAF7	0.00026	0.514	0.00913	0.333
24340_SPIB	Hs.437905	SPIB	0.000265	0.034	0.587	0.0651
29321_POLD1	Hs.279413	POLD1	0.000275	0.94	0.000217	0.485
32212_RUNX3	Hs.170019	RUNX3	0.000282	0.0377	0.634	0.0611
33579_TOE1	Hs.271353	TOE1	0.000294	0.938	0.0004	0.432
31329_GINS2	Hs.433180	GINS2	0.000301	0.931	0.00529	0.347
26576_CSTB	Hs.695	CSTB	0.000304	0.973	0.00127	0.42
34715_CCT3	Hs.491494	CCT3	0.000307	0.915	0.00214	0.382
32684_SLC39A14	Hs.491232	SLC39A14	0.000309	0.93	0.000137	0.579
15971_UBE2A	Hs.379466	UBE2A	0.000315	0.922	0.00164	0.431
31451_DPF2	Hs.13495	DPF2	0.00032	0.127	0.309	0.129
29610_IGFALS	Hs.839	IGFALS	0.00033	0.908	0.0232	0.282
27147_PTPN13	Hs.436142	PTPN13	0.000331	0.0561	0.000519	-0.529
24835_SZRD1	Hs.252967	SZRD1	0.00035	0.923	0.131	0.197
16728_TSPAN7	Hs.441664	TSPAN7	0.000435	0.374	0.145	-0.198
31579_GABPA	Hs.246310	GABPA	0.00044	0.906	6.3e-05	0.576
16804_UCK2	Hs.458360	UCK2	0.000441	0.0336	0.128	0.189
24296_VNN2	Hs.293130	VNN2	0.000461	0.0349	0.369	0.109
30831_RRM2	Hs.226390	RRM2	0.000469	0.592	0.0729	0.218
16103_AKAP1	Hs.463506	AKAP1	0.000486	0.912	0.0876	0.221
30184_CTRL	Hs.398570	CTRL	0.000489	0.0601	0.11	-0.196
30891_CBLB	Hs.430589	CBLB	0.000498	0.935	0.000183	0.464
29954_NFYA	Hs.10441	NFYA	0.000498	0.00694	0.906	0.0148
29300_CD7	Hs.36972	CD7	0.000517	0.901	0.000396	0.446
15899_CELSR2	Hs.57652	CELSR2	0.000519	0.268	0.0319	0.252
23826_TK1	Hs.515122	TK1	0.000541	0.815	5.64e-06	0.646
31443_CKS1B	Hs.374378	CKS1B	0.000544	0.752	0.00171	0.486
28738_LOC100128107	Hs.431861	LOC100128107	0.000577	0.881	0.00688	0.311
27820_ING4	Hs.329989	ING4	0.000584	0.953	8.02e-05	0.551
17256_PKMYT1	Hs.77783	PKMYT1	0.000584	0.713	0.000139	0.557
31675_EXOSC5	Hs.283741	EXOSC5	0.000593	0.923	0.00198	0.383
30282_TUBA1A	Hs.524390	TUBA1A	0.000595	0.863	3.71e-06	0.745
24855_EIF1AX	Hs.522590	EIF1AX	0.000599	0.903	0.0125	0.345
31407_RAN	Hs.10842	RAN	0.000601	0.875	0.00225	0.36
30880_TTC21A	Hs.443935	TTC21A	0.000631	0.506	0.4	0.105
32049_ATP5B	Hs.406510	ATP5B	0.000643	0.859	2.17e-07	0.703
16835_CKS2	Hs.83758	CKS2	0.000687	0.877	0.00394	0.372
34590_TPI1	Hs.524219	TPI1	0.000692	0.87	0.00983	0.345
24280_ATP2A2	Hs.506759	ATP2A2	0.00071	0.864	0.000474	0.481
16528_AURKA	Hs.250822	AURKA	0.000735	0.853	6.92e-07	0.662
28411_CCL2	Hs.303649	CCL2	0.000741	0.557	0.651	0.0598
30503_KIF14	Hs.3104	KIF14	0.000742	0.509	0.0185	0.354
17604_HSPA1A	Hs.520028	HSPA1A	0.000744	0.768	0.155	0.183
16787_HMGB2	Hs.434953	HMGB2	0.000755	0.853	8.72e-07	0.687
29286_HHEX	Hs.118651	HHEX	0.00078	0.853	0.000345	0.406
16736_LOC541472	Hs.512234	LOC541472	0.000784	0.62	0.815	0.0337
16943_TAF10	Hs.5158	TAF10	0.000793	0.896	0.00564	0.352
28052_LMNB1	Hs.89497	LMNB1	0.000817	0.855	2.47e-05	0.614
24769_RPL41	Hs.467701	RPL41	0.000824	0.416	0.18	0.171
28988_AURKA	Hs.250822	AURKA	0.000836	0.865	4.39e-06	0.66
28781_HCFC1	Hs.83634	HCFC1	0.000842	0.696	3.25e-05	0.505
28401_MYC	Hs.202453	MYC	0.000851	0.853	0.000599	0.442
17091_MSH6	Hs.445052	MSH6	0.000857	0.912	0.0194	0.295
26456_MEST	Hs.270978	MEST	0.000858	0.677	0.000938	0.446
29135_SLFNL1-AS1	Hs.87464	SLFNL1-AS1	0.000866	0.85	0.0182	0.275
28075_TACC1	Hs.279245	TACC1	0.000869	0.893	0.00432	0.357
15916_BIRC3	Hs.127799	BIRC3	0.000872	0.767	0.0118	0.334
27765_HMMR	Hs.72550	HMMR	0.000878	0.949	1.59e-06	0.66
26009_GALE	Hs.76057	GALE	0.000899	0.868	0.000828	0.427
27028_ATF6	Hs.492740	ATF6	0.000914	0.0441	0.734	0.0423
17229_EIF3B	Hs.371001	EIF3B	0.000914	0.704	0.0224	0.289
17893_PRPS1	Hs.56	PRPS1	0.000915	0.741	0.111	0.21
31663_LRR1	Hs.546473	LRR1	0.000917	0.869	0.00158	0.433
19381_MYC	Hs.202453	MYC	0.000921	0.847	0.0253	0.265
25057_MIF	Hs.407995	MIF	0.000925	0.855	0.00286	0.418
24473_PMS2P3	Hs.521101	PMS2P3	0.000935	0.494	0.0573	0.36
15977_SHC1	Hs.433795	SHC1	0.000939	0.42	0.0232	0.305
28640_CDKN3	Hs.84113	CDKN3	0.000947	0.95	8.24e-06	0.731
16561_AURKB	Hs.442658	AURKB	0.000957	0.0845	1.83e-05	0.677
15886_POLD2	Hs.306791	POLD2	0.000979	0.845	0.000291	0.518
27301_PMAIP1	Hs.96	PMAIP1	0.00102	0.832	0.000177	0.476
17010_HSP90AA1	Hs.525600	HSP90AA1	0.00103	0.845	0.00026	0.479
27160_CENPN	Hs.283532	CENPN	0.00106	0.84	0.00356	0.351
29413_WHSC1	Hs.113876	WHSC1	0.00106	0.865	0.0556	0.213
27261_CDCA2	Hs.33366	CDCA2	0.00109	0.675	0.00372	0.357
17322_PBX3	Hs.428027	PBX3	0.00111	0.389	0.232	0.163
32737_PRELID1	Hs.442993	PRELID1	0.00112	0.825	2.4e-05	0.697
28805_MAPK13	Hs.178695	MAPK13	0.00115	0.846	0.041	0.263
24404_RAD54L	Hs.523220	RAD54L	0.00115	0.83	0.00022	0.498
33685_RIT1	Hs.491234	RIT1	0.00118	0.828	0.00645	0.333
25105_HN1	Hs.532803	HN1	0.00119	0.846	1.54e-05	0.607
24703_RPS5	Hs.378103	RPS5	0.0012	0.312	0.0357	0.234
26998_CDKL3	Hs.483408	CDKL3	0.00124	0.831	0.0234	0.273
31037_PPM1G	Hs.17883	PPM1G	0.00129	0.829	0.0112	0.324
27673_LRMP	Hs.124922	LRMP	0.0013	0.813	0.0143	0.286
24506_EIF4EBP1	Hs.411641	EIF4EBP1	0.00131	0.927	2.48e-06	0.677
24721_PCNA	Hs.147433	PCNA	0.00131	0.815	0.000272	0.493
34697_PSMB4	Hs.89545	PSMB4	0.00132	0.664	0.000714	0.456
26982_PTBP1	Hs.172550	PTBP1	0.00133	0.108	0.00498	0.845
28881_EIF4A2	Hs.518475	EIF4A2	0.00134	0.921	0.00407	0.379
31081_ASPM	Hs.121028	ASPM	0.00137	0.592	7.86e-06	0.597
28756_KIF23	Hs.270845	KIF23	0.0014	0.861	0.00485	0.338
27118_PAK2	Hs.518530	PAK2	0.0014	0.853	0.0092	0.332
27737_TUBG1	Hs.279669	TUBG1	0.00144	0.836	0.000452	0.467
28386_TACC3	Hs.104019	TACC3	0.00145	0.935	0.00858	0.314
31219_UBE3C	Hs.118351	UBE3C	0.00148	0.82	0.0111	0.292
27203_SLC25A5-AS1	Hs.522767	SLC25A5-AS1	0.00149	0.802	3.03e-06	0.642
26603_RAD1	Hs.531879	RAD1	0.00158	0.0957	0.22	0.187
28652_AKAP1	Hs.463506	AKAP1	0.0016	0.838	0.00149	0.403
24832_EIF4A2	Hs.518475	EIF4A2	0.00163	0.915	5.41e-06	0.695
27423_TAF10	Hs.5158	TAF10	0.00167	0.804	0.0265	0.274
27496_ING4	Hs.329989	ING4	0.00174	0.793	1.97e-05	0.659
30330_LMNB1	Hs.89497	LMNB1	0.00176	0.814	0.00428	0.383
30917_UBE2S	Hs.396393	UBE2S	0.00176	0.838	0.00116	0.504
24410_RAD21	Hs.81848	RAD21	0.00178	0.794	0.00238	0.357
29382_DUT	Hs.527980	DUT	0.00182	0.522	0.493	0.133
24902_PBK	Hs.104741	PBK	0.00184	0.672	0.000686	0.406
17637_CTPS1	Hs.473087	CTPS1	0.00188	0.797	0.00755	0.34
27117_PTGS1	Hs.201978	PTGS1	0.00189	0.822	0.0262	0.264
17060_CCNB1	Hs.23960	CCNB1	0.00193	0.803	0.000363	0.497
27057_RAN	Hs.10842	RAN	0.00193	0.875	0.000857	0.405
16889_CSTF3	Hs.44402	CSTF3	0.00194	0.793	0.00258	0.363
26565_NAMPT	Hs.489615	NAMPT	0.00194	0.802	0.00103	0.439
24656_UBE2S	Hs.396393	UBE2S	0.00197	0.795	9.3e-06	0.639
28803_PPM1D	Hs.286073	PPM1D	0.00203	0.776	0.012	0.299
29623_GSS	Hs.82327	GSS	0.00206	0.801	6.71e-05	0.53
34647_THOC6	Hs.412304	THOC6	0.00207	0.891	0.0121	0.316
27466_VCL	Hs.500101	VCL	0.00207	0.765	0.0307	0.299
27680_LRMP	Hs.124922	LRMP	0.00208	0.815	0.139	0.18
34412_DENND2D	Hs.154334	DENND2D	0.0021	0.212	0.889	-0.0188
16981_CRIP2	Hs.534309	CRIP2	0.00216	0.818	0.00584	0.339
17507_CAMP	Hs.51120	CAMP	0.00219	0.681	0.0145	0.309
16975_KPNB1	Hs.532793	KPNB1	0.00219	0.708	8.11e-05	0.575
29777_MCM2	Hs.477481	MCM2	0.00219	0.772	0.000419	0.455
28345_PNP	Hs.75514	PNP	0.0022	0.697	0.00877	0.349
27881_TMED1	Hs.515139	TMED1	0.00221	0.575	0.266	0.144
15937_ST13	Hs.546303	ST13	0.00222	0.791	0.0279	0.267
27489_VCL	Hs.500101	VCL	0.00225	0.834	0.0164	0.334
24699_TRIP10	Hs.515094	TRIP10	0.00229	0.193	0.31	0.122
34686_ATP6V0E1	Hs.118638	ATP6V0E1	0.00231	0.79	0.000878	0.419
34651_PTCD1	Hs.380233	PTCD1	0.00231	0.79	0.012	0.341
26208_SLC29A1	Hs.25450	SLC29A1	0.00231	0.778	0.00329	0.363
15993_CKS1B	Hs.374378	CKS1B	0.00244	0.863	0.000128	0.535
29250_AARS	Hs.315137	AARS	0.00248	0.836	0.000956	0.384
16363_FANCA	Hs.284153	FANCA	0.00249	0.793	9.61e-05	0.497
28361_TAF10	Hs.5158	TAF10	0.0025	0.938	0.000887	0.462
27787_PEA15	Hs.517216	PEA15	0.00265	0.775	0.000547	0.434
28434_LOC338620	Hs.429052	LOC338620	0.00266	0.135	0.0486	-0.229
17209_TACC3	Hs.104019	TACC3	0.00269	0.766	0.000344	0.421
30334_ASPM	Hs.121028	ASPM	0.00273	0.807	2.67e-07	0.657
27976_TNK2	Hs.518513	TNK2	0.00279	0.273	0.173	0.167
29573_NCF2	Hs.518604	NCF2	0.00281	0.772	0.00506	0.352
15942_RAD9A	Hs.183994	RAD9A	0.00281	0.761	0.0159	0.314
34407_PTPN6	Hs.63489	PTPN6	0.00283	0.764	0.0655	0.228
27046_PLK4	Hs.172052	PLK4	0.00286	0.752	0.000247	0.488
24005_ACTB	Hs.520640	ACTB	0.00287	0.398	0.0712	0.227
28167_RRM1	Hs.383396	RRM1	0.00296	0.717	0.0114	0.324
27354_DDIT3	Hs.505777	DDIT3	0.00299	0.756	0.00233	0.396
17115_CBX5	Hs.349283	CBX5	0.00303	0.738	1.55e-05	0.6
27524_RPL41	Hs.467701	RPL41	0.00306	0.753	0.0392	0.252
27096_TTTY14	Hs.375108	TTTY14	0.00307	0.789	0.0237	0.301
30142_PIF1	Hs.112160	PIF1	0.00312	0.751	1.31e-05	0.582
16463_SUMO1	Hs.81424	SUMO1	0.00312	0.755	0.00625	0.333
24697_SOCS1	Hs.50640	SOCS1	0.00314	0.109	0.721	-0.0418
34584_CCDC109B	Hs.234149	CCDC109B	0.0032	0.748	0.102	0.201
27839_CD180	Hs.87205	CD180	0.00335	0.743	0.0675	0.233
31011_ATP5L	Hs.486360	ATP5L	0.00346	0.736	0.00693	0.344
25055_NDUFA4	Hs.50098	NDUFA4	0.00347	0.744	0.00484	0.391
16626_IGF2R	Hs.487062	IGF2R	0.00357	0.0974	0.0399	-0.26
16101_DYRK4	Hs.439530	DYRK4	0.00359	0.748	0.00204	0.402
24711_RCC1	Hs.469723	RCC1	0.00359	0.744	0.00623	0.335
32344_ZFP36L1	Hs.87912	ZFP36L1	0.00359	0.377	0.221	0.153
17685_IGF2BP3	Hs.432616	IGF2BP3	0.0036	0.757	0.00137	0.42
27884_HDGF	Hs.506748	HDGF	0.00367	0.748	0.0107	0.334
17302_TRAF2	Hs.522506	TRAF2	0.00368	0.752	0.0627	0.242
28741_UGP2	Hs.516217	UGP2	0.0037	0.297	0.0373	0.309
16513_NOP2	Hs.534334	NOP2	0.00383	0.403	0.0404	0.263
27265_PTPN2	Hs.546326	PTPN2	0.00385	0.727	0.000264	0.464
28462_PKN2	Hs.440833	PKN2	0.00386	0.508	0.292	0.172
17881_TFRC	Hs.529618	TFRC	0.00389	0.735	0.000899	0.424
15887_DUSP5	Hs.2128	DUSP5	0.00392	0.78	0.086	0.232
31189_SF3B4	Hs.516160	SF3B4	0.00394	0.73	0.0217	0.292
26431_SLC2A5	Hs.530003	SLC2A5	0.00399	0.742	0.254	0.138
31331_CENPE	Hs.75573	CENPE	0.004	0.774	0.0126	0.298
29588_ILF2	Hs.75117	ILF2	0.004	0.798	0.0285	0.258
16886_LRMP	Hs.124922	LRMP	0.00403	0.728	0.0522	0.236
17011_HSP90AA1	Hs.525600	HSP90AA1	0.00413	0.806	3.04e-05	0.565
26473_ZFP36L2	Hs.503093	ZFP36L2	0.00416	0.829	0.0963	0.198
16382_RRM1	Hs.383396	RRM1	0.00418	0.834	2.79e-05	0.639
26609_TACC3	Hs.104019	TACC3	0.0042	0.823	4.58e-05	0.505
34687_GNAS	Hs.125898	GNAS	0.00421	0.727	4.15e-05	0.525
31447_IMPDH1	Hs.317095	IMPDH1	0.00423	0.108	0.266	0.141
26692_APOO	Hs.495851	APOO	0.00424	0.732	0.00747	0.35
24758_MELK	Hs.184339	MELK	0.00427	0.721	9.76e-05	0.536
24726_TOP2B	Hs.475733	TOP2B	0.00437	0.103	0.639	-0.0584
16551_WAS	Hs.2157	WAS	0.00437	0.68	0.00621	0.344
30927_DENND3	Hs.18166	DENND3	0.00438	0.0421	0.0196	-0.343
17951_EWSR1	Hs.374477	EWSR1	0.00438	0.724	0.118	0.194
30314_LIMK1	Hs.36566	LIMK1	0.00453	0.764	0.0178	0.318
33142_NLK	Hs.208759	NLK	0.00455	0.593	0.0236	0.363
15841_MYC	Hs.202453	MYC	0.0046	0.741	0.0059	0.353
16852_MAZ	Hs.23650	MAZ	0.00461	0.717	0.0451	0.249
16894_RQCD1	Hs.148767	RQCD1	0.00464	0.718	0.0284	0.277
16176_FLI1	Hs.504281	FLI1	0.00466	0.219	0.285	0.133
27767_LOC101060315	Hs.502564	LOC101060315	0.00468	0.824	0.0205	0.274
17214_PPP2R5C	Hs.368264	PPP2R5C	0.00473	0.0939	0.0457	-0.252
28395_TRAF3	Hs.510528	TRAF3	0.00478	0.453	0.375	-0.139
28186_DNMT1	Hs.202672	DNMT1	0.00481	0.48	2.82e-05	0.538
26985_MAZ	Hs.23650	MAZ	0.00493	0.325	0.0154	0.466
24768_TOMM6	Hs.448738	TOMM6	0.00493	0.699	0.00251	0.383
23846_VRK1	Hs.422662	VRK1	0.00494	0.804	0.0283	0.261
17358_CD180	Hs.87205	CD180	0.00497	0.724	0.0011	0.39
24823_PARP1	Hs.177766	PARP1	0.00502	0.709	0.0855	0.213
15910_RAD9A	Hs.183994	RAD9A	0.00515	0.716	0.0337	0.275
16175_CD86	Hs.171182	CD86	0.00521	0.799	0.0371	0.27
17497_CETN3	Hs.528302	CETN3	0.00524	0.726	0.0153	0.295
33292_SYNC	Hs.546281	SYNC	0.00524	0.837	0.0168	0.327
16568_PRPF4B	Hs.159014	PRPF4B	0.00538	0.0465	0.855	0.0236
27589_IFITM2	Hs.174195	IFITM2	0.00544	0.642	0.00586	0.36
28715_PMS2P1	Hs.397073	PMS2P1	0.00548	0.729	0.00797	0.319
29836_MAG	Hs.262150	MAG	0.00553	0.718	0.00555	0.333
26720_PIK3R2	Hs.371344	PIK3R2	0.00555	0.181	0.894	-0.0164
16605_SHMT2	Hs.75069	SHMT2	0.00558	0.708	0.0133	0.29
31561_LDHA	Hs.2795	LDHA	0.00566	0.7	0.0049	0.428
28494_CHEK1	Hs.24529	CHEK1	0.00575	0.7	0.0449	0.237
17370_NUP153	Hs.121088	NUP153	0.0058	0.704	0.00219	0.399
17435_MAP3K12	Hs.211601	MAP3K12	0.00584	0.704	0.000233	0.508
27416_GARS	Hs.404321	GARS	0.00587	0.507	0.00896	0.295
16451_DNMT1	Hs.202672	DNMT1	0.00591	0.697	1.69e-05	0.593
34725_DAXX	Hs.336916	DAXX	0.00592	0.761	0.0186	0.292
28559_EID3	Hs.434367	EID3	0.00594	0.699	0.00304	0.372
19325_MIF	Hs.407995	MIF	0.00601	0.753	0.00102	0.493
28844_CDK7	Hs.184298	CDK7	0.00613	0.102	0.0212	-0.29
32575_SCAF4	Hs.17255	SCAF4	0.00617	0.704	0.00498	0.356
24009_RUVBL2	Hs.515846	RUVBL2	0.00623	0.8	0.0209	0.295
28537_CD36	Hs.120949	CD36	0.00629	0.688	0.00194	0.372
31573_IFNGR2	Hs.517240	IFNGR2	0.00636	0.727	0.0157	0.322
29288_SFPQ	Hs.355934	SFPQ	0.00637	0.739	0.0423	0.237
28013_DUT	Hs.527980	DUT	0.00645	0.7	0.000157	0.509
30427_UBL5	Hs.534477	UBL5	0.00651	0.696	0.0015	0.416
26904_ANPEP	Hs.1239	ANPEP	0.00652	0.59	0.0123	0.303
16109_GSTM4	Hs.348387	GSTM4	0.00652	0.585	0.0671	0.246
29645_RBX1	Hs.474949	RBX1	0.00656	0.697	0.00239	0.405
17795_CDKL3	Hs.483408	CDKL3	0.00658	0.69	0.00147	0.429
30624_ASPM	Hs.121028	ASPM	0.00661	0.779	3.17e-05	0.545
33570_CDC25C	Hs.656	CDC25C	0.00679	0.697	0.0161	0.269
17043_RPL41	Hs.467701	RPL41	0.00685	0.686	0.0844	0.222
16388_DAB2	Hs.481980	DAB2	0.00686	0.0346	0.262	-0.18
17803_AKAP5	Hs.435974	AKAP5	0.00687	0.76	0.00451	0.368
17833_NOP56	Hs.376064	NOP56	0.00687	0.689	0.0302	0.255
24827_CCNB1	Hs.23960	CCNB1	0.00694	0.544	0.0017	0.455
25992_MTHFD2	Hs.469030	MTHFD2	0.00696	0.728	0.00221	0.354
17714_ADSL	Hs.75527	ADSL	0.00699	0.348	0.0183	0.297
29401_GNGT2	Hs.181781	GNGT2	0.00702	0.671	0.0843	0.214
26572_KLF10	Hs.435001	KLF10	0.00707	0.694	0.00139	0.451
26013_FABP5	Hs.408061	FABP5	0.00716	0.697	0.0398	0.253
26616_PRELID1	Hs.442993	PRELID1	0.00722	0.681	0.00079	0.406
24715_CDK2	Hs.19192	CDK2	0.00726	0.679	0.00881	0.308
32177_EI24	Hs.343911	EI24	0.00729	0.675	0.00719	0.325
31669_C14orf1	Hs.15106	C14ORF1	0.00742	0.719	0.0264	0.261
17681_PPP2R5D	Hs.533308	PPP2R5D	0.00743	0.805	0.118	0.208
28957_AURKB	Hs.442658	AURKB	0.00751	0.762	0.000422	0.435
17496_MYBL1	Hs.445898	MYBL1	0.00766	0.658	0.0104	0.33
15891_MLF2	Hs.524214	MLF2	0.00767	0.695	0.0351	0.27
20245_ACTB	Hs.520640	ACTB	0.00771	0.437	0.0188	0.317
29202_CEACAM1	Hs.512682	CEACAM1	0.00772	0.0853	0.555	0.0749
33233_HCG18	Hs.413493	HCG18	0.00774	0.0724	0.088	-0.223
27523_RPL41	Hs.467701	RPL41	0.00777	0.672	0.0218	0.28
33595_OS9	Hs.527861	OS9	0.00781	0.516	0.309	0.138
27838_CD180	Hs.87205	CD180	0.00782	0.672	0.0289	0.279
16517_PARP1	Hs.177766	PARP1	0.00783	0.432	0.149	0.178
32532_DNA2	Hs.532446	DNA2	0.00786	0.744	0.00497	0.342
26096_SNX22	Hs.434937	SNX22	0.00786	0.694	0.052	0.273
27292_KLHL5	Hs.272251	KLHL5	0.00787	0.717	0.0526	0.254
16122_MSH2	Hs.156519	MSH2	0.00809	0.633	0.021	0.283
29247_CYCS	Hs.437060	CYCS	0.00813	0.677	2.4e-05	0.579
24281_BMP6	Hs.285671	BMP6	0.00817	0.664	0.15	0.175
16971_PGD	Hs.464071	PGD	0.00817	0.433	0.0103	0.344
15940_PCNA	Hs.147433	PCNA	0.00821	0.668	0.000178	0.534
24725_RPL11	Hs.15535	RPL11	0.00822	0.775	0.0209	0.327
17821_CDKN1C	Hs.106070	CDKN1C	0.00824	0.666	0.00025	0.452
17069_CDKL3	Hs.483408	CDKL3	0.00828	0.668	0.000907	0.445
16059_SSBP1	Hs.490394	SSBP1	0.00836	0.671	0.000898	0.421
27189_CLPP	Hs.515092	CLPP	0.00838	0.756	0.0463	0.259
16709_EI24	Hs.343911	EI24	0.00845	0.681	0.0527	0.233
28917_SORL1	Hs.368592	SORL1	0.00852	0.508	0.719	0.0502
17145_CCL21	Hs.57907	CCL21	0.00853	0.0449	0.934	-0.0102
30620_NEIL3	Hs.405467	NEIL3	0.0086	0.767	0.00317	0.387
30534_KIF11	Hs.8878	KIF11	0.00861	0.353	0.0201	0.346
32912_TMEM41B	Hs.501865	TMEM41B	0.00862	0.136	0.0291	-0.302
26187_COL7A1	Hs.476218	COL7A1	0.00863	0.34	0.221	-0.168
27348_PGAM1	Hs.447492	PGAM1	0.00864	0.68	0.0304	0.26
27039_BCAT2	Hs.512670	BCAT2	0.00867	0.788	0.00877	0.32
17704_KLF10	Hs.435001	KLF10	0.00867	0.675	0.172	0.172
17906_TUBG1	Hs.279669	TUBG1	0.00869	0.675	0.0193	0.293
29281_RPL10	Hs.77091	RPL10	0.00875	0.685	0.0911	0.222
16865_IFITM2	Hs.174195	IFITM2	0.00878	0.716	0.0187	0.29
32825_NUDT9	Hs.149500	NUDT9	0.00882	0.551	0.00671	0.348
16867_CALR	Hs.515162	CALR	0.00885	0.489	0.00552	0.363
17108_GPX1	Hs.76686	GPX1	0.00886	0.663	0.1	0.212
28698_CD86	Hs.171182	CD86	0.00887	0.667	0.00492	0.369
34889_SDHB	Hs.465924	SDHB	0.00888	0.673	0.027	0.292
31981_1-Sep	Hs.511897	2017-09-01	0.0089	0.662	0.0476	0.247
27221_CTSB	Hs.520898	CTSB	0.00895	0.662	0.00014	0.469
27835_SENP1	Hs.371957	SENP1	0.00899	0.734	0.0583	0.226
29140_PMS2P1	Hs.397073	PMS2P1	0.00904	0.491	0.131	0.204
27361_DNAJC19	Hs.230601	DNAJC19	0.00905	0.727	0.0822	0.249
27330_GABPA	Hs.246310	GABPA	0.00915	0.656	0.00366	0.407
29933_MED28	Hs.434075	MED28	0.00946	0.563	0.352	0.13
24276_CAMK2D	Hs.144114	CAMK2D	0.0095	0.485	0.00322	0.463
16010_DPYD	Hs.335034	DPYD	0.00953	0.569	0.0178	0.334
33584_DYRK4	Hs.439530	DYRK4	0.00963	0.585	0.0224	0.315
16938_GARS	Hs.404321	GARS	0.00963	0.661	0.00127	0.387
29210_SSBP1	Hs.490394	SSBP1	0.00973	0.657	0.0386	0.246
27154_SLC25A5-AS1	Hs.522767	SLC25A5-AS1	0.00977	0.65	0.000332	0.435
29723_MYC	Hs.202453	MYC	0.00978	0.67	0.0347	0.264
15867_SCNN1A	Hs.1116	SCNN1A	0.00982	0.471	0.267	0.166
24584_CEP55	Hs.14559	CEP55	0.00985	0.736	8.03e-05	0.596
23965_ASPM	Hs.121028	ASPM	0.00991	0.773	0.0237	0.27
16803_HCFC1	Hs.83634	HCFC1	0.00997	0.651	0.00363	0.333
16915_HMGN2	Hs.181163	HMGN2	0.00997	0.707	0.00314	0.352
17258_CDK4	Hs.95577	CDK4	0.00998	0.698	0.000424	0.428
24857_YWHAQ	Hs.74405	YWHAQ	0.01	0.65	0.0164	0.29
27165_HSPA1A	Hs.520028	HSPA1A	0.0101	0.67	0.0186	0.291
28201_KLF10	Hs.435001	KLF10	0.0101	0.697	0.00127	0.416
29616_SGSH	Hs.31074	SGSH	0.0101	0.372	0.614	0.0821
19251_BCL11A	Hs.370549	BCL11A	0.0102	0.153	0.126	-0.217
24786_KIAA1715	Hs.209561	KIAA1715	0.0102	0.659	0.00778	0.33
31809_PPP1R9B	Hs.514323	PPP1R9B	0.0102	0.665	0.401	0.11
32381_SMN2	Hs.202179	SMN2	0.0102	0.662	0.000893	0.454
33451_BCL6	Hs.478589	BCL6	0.0103	0.444	0.00741	0.374
26542_SENP5	Hs.533124	SENP5	0.0103	0.412	0.042	0.268
16725_TSPAN7	Hs.441664	TSPAN7	0.0103	0.159	0.243	-0.142
24422_CCNF	Hs.1973	CCNF	0.0104	0.569	0.0474	0.28
24397_CD48	Hs.243564	CD48	0.0104	0.658	0.0353	0.255
17352_EWSR1	Hs.374477	EWSR1	0.0104	0.647	0.0342	0.289
17281_HMMR	Hs.72550	HMMR	0.0104	0.621	0.00323	0.348
28045_CDKN2D	Hs.435051	CDKN2D	0.0105	0.527	0.26	0.146
34591_COL6A3	Hs.233240	COL6A3	0.0105	0.307	0.0634	0.237
33531_PTPLB	Hs.477367	PTPLB	0.0105	0.649	0.00908	0.309
32580_SEC61A2	Hs.112955	SEC61A2	0.0105	0.024	0.108	-0.216
15904_CCL27	Hs.204891	CCL27	0.0106	0.0625	0.224	-0.151
24771_DNMT1	Hs.202672	DNMT1	0.0106	0.585	0.0064	0.325
28074_RAN	Hs.10842	RAN	0.0106	0.647	0.00113	0.441
27549_CDKL3	Hs.483408	CDKL3	0.0107	0.769	0.0121	0.303
28637_MAPK14	Hs.485233	MAPK14	0.0107	0.53	0.00854	0.337
33836_INTS2	Hs.279646	INTS2	0.0108	0.591	0.0214	0.292
26147_NDUFA1	Hs.534168	NDUFA1	0.0108	0.722	0.00101	0.415
16303_CDC25C	Hs.656	CDC25C	0.0109	0.65	0.00305	0.366
30364_GLA	Hs.69089	GLA	0.0109	0.661	0.0145	0.296
27378_LRMP	Hs.124922	LRMP	0.011	0.641	0.0309	0.264
28581_PCNA	Hs.147433	PCNA	0.011	0.756	1.21e-05	0.615
27289_PMAIP1	Hs.96	PMAIP1	0.011	0.642	0.00147	0.396
32754_TAF15	Hs.402752	TAF15	0.011	0.258	0.152	-0.17
24201_GAPDH	Hs.544577	GAPDH	0.0111	0.644	0.0218	0.282
28837_GSPT1	Hs.528780	GSPT1	0.0111	0.666	0.0461	0.288
28594_LIG1	Hs.1770	LIG1	0.0111	0.657	0.00235	0.402
16258_TM4SF1	Hs.351316	TM4SF1	0.0111	0.655	0.00812	0.343
17517_ATR	Hs.271791	ATR	0.0112	0.6	0.00508	0.367
17807_E2F4	Hs.108371	E2F4	0.0112	0.644	0.000366	0.455
28904_DEK	Hs.484813	DEK	0.0113	0.457	0.000454	0.439
32287_DENND6A	Hs.91085	DENND6A	0.0113	0.66	0.0759	0.226
33343_LOC100996657	Hs.515717	LOC100996657	0.0113	0.65	0.262	0.136
29209_TAF6	Hs.489309	TAF6	0.0114	0.639	0.000387	0.435
33900_PPM1A	Hs.130036	PPM1A	0.0115	0.221	0.013	0.309
27682_STK39	Hs.276271	STK39	0.0115	0.643	0.00306	0.393
29448_CRNDE	Hs.237396	CRNDE	0.0116	0.473	0.941	-0.0101
29249_DVL2	Hs.118640	DVL2	0.0117	0.66	0.0643	0.236
24841_DDIT3	Hs.505777	DDIT3	0.0119	0.735	0.0088	0.318
29817_SMAP2	Hs.15200	SMAP2	0.0119	0.632	0.678	-0.0539
28973_TIMP3	Hs.297324	TIMP3	0.0119	0.437	0.222	0.164
24370_ASPM	Hs.121028	ASPM	0.0121	0.532	0.00192	0.384
28850_CTSL1	Hs.418123	CTSL1	0.0121	0.201	0.78	-0.0356
16066_VRK2	Hs.468623	VRK2	0.0121	0.688	0.00548	0.337
24858_CEP57L1	Hs.532161	CEP57L1	0.0122	0.739	0.0703	0.232
32091_CHAF1A	Hs.79018	CHAF1A	0.0122	0.597	0.00124	0.411
32542_EXT2	Hs.368404	EXT2	0.0122	0.381	0.175	0.174
15981_MKI67	Hs.80976	MKI67	0.0122	0.369	0.00674	0.382
32305_YY1	Hs.388927	YY1	0.0122	0.636	0.029	0.276
16992_IKBKB	Hs.413513	IKBKB	0.0123	0.383	0.68	0.0475
34823_KIAA1432	Hs.211520	KIAA1432	0.0123	0.638	0.0114	0.307
26635_ACTL6A	Hs.435326	ACTL6A	0.0124	0.64	0.000366	0.508
28518_CD55	Hs.527653	CD55	0.0124	0.197	0.205	0.21
28549_COPS5	Hs.491912	COPS5	0.0124	0.634	0.00284	0.359
28647_NEK3	Hs.409989	NEK3	0.0124	0.492	0.193	0.182
16752_CTPS1	Hs.473087	CTPS1	0.0126	0.652	0.454	0.0991
16600_F2RL2	Hs.42502	F2RL2	0.0126	0.645	0.0165	0.337
16541_F5	Hs.30054	F5	0.0126	0.222	0.0286	-0.34
30390_BUB3	Hs.418533	BUB3	0.0127	0.709	0.0415	0.246
29170_HADH	Hs.438289	HADH	0.0128	0.627	0.0237	0.277
24901_ANKRD36BP2	Hs.105323	ANKRD36BP2	0.0129	0.708	0.00407	0.361
33871_FAM118B	Hs.150458	FAM118B	0.013	0.628	0.274	0.127
149001_FGFR3	Hs.1420	FGFR3	0.013	0.102	0.15	-0.206
26090_UQCRB	Hs.131255	UQCRB	0.013	0.64	0.00339	0.357
34746_BRWD3	Hs.170667	BRWD3	0.0131	0.358	0.848	0.0255
19351_HSP90AA1	Hs.525600	HSP90AA1	0.0131	0.0601	0.00978	0.37
32627_LOC100132078	Hs.2407	LOC100132078	0.0131	0.465	0.0118	0.325
25009_RPA3	Hs.487540	RPA3	0.0131	0.626	0.00232	0.396
24719_TUBA1A	Hs.524390	TUBA1A	0.0131	0.635	0.00016	0.507
26586_DVL2	Hs.118640	DVL2	0.0132	0.366	0.587	0.0644
30284_PRDM15	Hs.473893	PRDM15	0.0132	0.434	0.0353	0.304
19356_CD74	Hs.436568	CD74	0.0133	0.242	0.227	0.154
26361_ENAM	Hs.381568	ENAM	0.0133	0.625	0.133	0.182
28363_GNAI3	Hs.73799	GNAI3	0.0133	0.639	0.116	0.205
34879_MYL6	Hs.505705	MYL6	0.0133	0.627	0.167	0.162
26174_SSR3	Hs.518346	SSR3	0.0133	0.633	0.0355	0.277
34150_HNRNPUL2	Hs.406377	HNRNPUL2	0.0134	0.662	0.0015	0.397
16825_NME2	Hs.463456	NME2	0.0134	0.51	0.0143	0.288
28602_PSME1	Hs.75348	PSME1	0.0134	0.758	0.0183	0.294
26563_VCL	Hs.500101	VCL	0.0134	0.655	0.0422	0.284
31176_ACO2	Hs.474982	ACO2	0.0135	0.627	0.0319	0.263
24575_CDC123	Hs.412842	CDC123	0.0135	0.524	0.00995	0.344
27677_EIF3B	Hs.371001	EIF3B	0.0136	0.748	0.0186	0.303
16738_POLE	Hs.524871	POLE	0.0136	0.478	0.0227	0.284
28915_RAG1	Hs.73958	RAG1	0.0136	0.417	0.803	-0.0346
16996_GART	Hs.473648	GART	0.0137	0.623	6.62e-05	0.558
17798_SMN2	Hs.202179	SMN2	0.0137	0.779	0.00158	0.405
16041_LIG1	Hs.1770	LIG1	0.0138	0.667	0.0109	0.317
24910_NUP153	Hs.121088	NUP153	0.0138	0.482	0.146	0.196
29271_CXADR	Hs.473420	CXADR	0.014	0.627	0.00102	0.426
28137_HCG18	Hs.485041	HCG18	0.014	0.155	0.0682	0.398
16951_MAT2A	Hs.516157	MAT2A	0.0141	0.62	0.00689	0.332
19262_NAPSB	Hs.322854	NAPSB	0.0142	0.631	0.351	0.109
28215_SHMT2	Hs.75069	SHMT2	0.0142	0.628	0.0154	0.281
16504_TOP2A	Hs.156346	TOP2A	0.0142	0.616	0.00401	0.35
32716_CEP152	Hs.443005	CEP152	0.0144	0.621	0.00277	0.37
29889_SKA3	Hs.88523	SKA3	0.0144	0.633	0.000945	0.428
28731_CORO1A	Hs.415067	CORO1A	0.0146	0.635	0.0856	0.209
16597_HSPA1A	Hs.520028	HSPA1A	0.0146	0.411	0.0206	0.332
24749_TCEB2	Hs.172772	TCEB2	0.0147	0.618	0.00633	0.369
20178_FAM9C	Hs.530171	FAM9C	0.0148	0.55	0.0533	0.234
25185_IL15	Hs.311958	IL15	0.0148	0.549	0.267	0.148
33573_MYH9	Hs.474751	MYH9	0.0149	0.629	0.587	0.0666
16282_PPP4C	Hs.534338	PPP4C	0.0149	0.62	0.0422	0.251
15883_ST13	Hs.546303	ST13	0.0149	0.69	0.000921	0.427
33736_HIP1	Hs.329266	HIP1	0.015	0.59	0.0038	0.38
17149_RAD54L	Hs.523220	RAD54L	0.015	0.613	0.0069	0.331
31230_MCM4	Hs.460184	MCM4	0.0151	0.652	0.0962	0.207
24377_SUB1	Hs.229641	SUB1	0.0151	0.614	0.0265	0.281
15909_MERTK	Hs.306178	MERTK	0.0153	0.348	0.0452	0.258
30477_TRAF2	Hs.522506	TRAF2	0.0154	0.371	0.145	0.177
34835_ST6GALNAC5	Hs.303609	ST6GALNAC5	0.0155	0.614	0.316	0.119
26989_WEE1	Hs.249441	WEE1	0.0155	0.729	1.67e-06	0.634
34244_B4GALT1	Hs.272011	B4GALT1	0.0156	0.692	0.236	0.147
27831_CD180	Hs.87205	CD180	0.0158	0.622	1.18e-05	0.624
29597_ENO1	Hs.517145	ENO1	0.0158	0.625	0.00166	0.419
33921_LOC100996657	Hs.515717	LOC100996657	0.016	0.606	0.293	0.129
34801_RUVBL2	Hs.515846	RUVBL2	0.016	0.608	0.00251	0.381
31436_AKAP5	Hs.435974	AKAP5	0.0161	0.715	0.000229	0.479
27105_DAD1	Hs.82890	DAD1	0.0161	0.626	0.0505	0.24
15924_MAPK7	Hs.150136	MAPK7	0.0161	0.196	0.00684	-0.367
27284_MELK	Hs.184339	MELK	0.0161	0.582	2.99e-05	0.577
15869_IL2RG	Hs.84	IL2RG	0.0162	0.729	0.0099	0.344
32747_ME2	Hs.233119	ME2	0.0162	0.663	0.229	0.15
34743_RPS9	Hs.546288	RPS9	0.0163	0.611	0.0213	0.278
28351_GNAI3	Hs.73799	GNAI3	0.0164	0.613	0.19	0.164
31496_INPP5D	Hs.262886	INPP5D	0.0164	0.041	0.0385	-0.284
16663_SLC25A5-AS1	Hs.522767	SLC25A5-AS1	0.0164	0.612	0.000217	0.522
34653_RPL13	Hs.410817	RPL13	0.0165	0.627	0.337	0.121
16708_GPR137	Hs.370254	GPR137	0.0166	0.607	0.743	0.0397
16745_BMPR1A	Hs.524477	BMPR1A	0.0167	0.427	0.859	-0.0253
27500_ACTG1	Hs.514581	ACTG1	0.0169	0.603	0.0791	0.225
30048_TANK	Hs.516490	TANK	0.0169	0.0988	0.00104	-0.47
30378_UHRF1	Hs.108106	UHRF1	0.0169	0.612	9.14e-06	0.738
27220_CTSB	Hs.520898	CTSB	0.017	0.605	0.00909	0.324
27711_LTB	Hs.376208	LTB	0.0171	0.458	0.836	0.0304
15997_CENPE	Hs.75573	CENPE	0.0172	0.518	9.56e-06	0.573
26440_IL13RA1	Hs.496646	IL13RA1	0.0172	0.319	0.0312	0.352
29377_MAPK13	Hs.178695	MAPK13	0.0173	0.492	0.134	0.219
33493_LAMTOR3	Hs.433332	LAMTOR3	0.0174	0.611	0.032	0.259
24425_LTB	Hs.376208	LTB	0.0176	0.609	0.119	0.192
16555_MCM2	Hs.477481	MCM2	0.0176	0.602	9.35e-06	0.602
16822_CCL3	Hs.514107	CCL3	0.018	0.369	0.0575	0.232
34423_ITK	Hs.483938	ITK	0.018	0.601	0.00832	0.338
28966_IGLJ3	Hs.461777	IGLJ3	0.0181	0.603	0.309	0.126
31764_ATG16L2	Hs.21051	ATG16L2	0.0182	0.599	0.0872	0.22
29176_EIF2S2	Hs.429180	EIF2S2	0.0183	0.601	0.00285	0.358
29186_HBE1	Hs.302145	HBE1	0.0184	0.406	0.0335	0.257
27051_MCL1	Hs.532826	MCL1	0.0185	0.718	0.00258	0.421
34524_TFCP2	Hs.48849	TFCP2	0.0185	0.607	0.00652	0.318
28358_CENPF	Hs.497741	CENPF	0.0186	0.403	0.0292	0.271
24356_RASSF6	Hs.529677	RASSF6	0.0188	0.0198	0.146	-0.187
33683_ADK	Hs.500118	ADK	0.0189	0.613	0.03	0.282
24781_CDC25B	Hs.153752	CDC25B	0.0189	0.614	0.393	0.104
29243_IDI1	Hs.283652	IDI1	0.0189	0.593	0.00653	0.32
16161_IL15RA	Hs.524117	IL15RA	0.019	0.595	0.0925	0.211
16977_CCT3	Hs.491494	CCT3	0.0194	0.569	0.65	0.0576
34581_CTRL	Hs.398570	CTRL	0.0194	0.12	0.0706	-0.238
31592_KIF23	Hs.270845	KIF23	0.0194	0.59	2.65e-05	0.62
31938_KIAA0247	Hs.440025	KIAA0247	0.0195	0.365	0.0246	0.327
27676_PIK3C3	Hs.464971	PIK3C3	0.0195	0.547	0.383	0.107
31199_ATP6V0B	Hs.7476	ATP6V0B	0.0197	0.597	0.00413	0.375
28721_BCAT2	Hs.512670	BCAT2	0.0197	0.67	0.0663	0.232
28179_TRAM1	Hs.491988	TRAM1	0.0197	0.0851	0.0433	-0.282
29586_POLD2	Hs.306791	POLD2	0.0199	0.674	0.0264	0.283
29263_EIF3E	Hs.405590	EIF3E	0.02	0.603	0.0268	0.262
28039_ALKBH1	Hs.94542	ALKBH1	0.0201	0.606	0.0895	0.199
16148_CD79A	Hs.79630	CD79A	0.0203	0.605	0.176	0.162
32909_U2AF2	Hs.528007	U2AF2	0.0203	0.0689	0.0163	0.514
28483_LOC100093631	Hs.520459	LOC100093631	0.0205	0.646	0.134	0.193
28798_MCF2	Hs.387262	MCF2	0.0205	0.266	0.692	-0.0599
24239_HLA-DOA	Hs.351874	HLA-DOA	0.0206	0.652	0.0514	0.247
34690_ATP5B	Hs.406510	ATP5B	0.0209	0.59	0.000158	0.483
24266_TTTY14	Hs.375108	TTTY14	0.0209	0.344	0.113	0.205
29959_CTRL	Hs.398570	CTRL	0.0211	0.188	0.251	-0.196
27192_SLC25A5-AS1	Hs.522767	SLC25A5-AS1	0.0211	0.705	0.00254	0.359
16299_ENAM	Hs.381568	ENAM	0.0212	0.581	0.00212	0.407
26448_NUP210	Hs.475525	NUP210	0.0212	0.584	0.0128	0.285
24716_RPA3	Hs.487540	RPA3	0.0212	0.584	0.000426	0.486
17527_CD33	Hs.83731	CD33	0.0213	0.189	0.144	-0.222
17877_IFI27	Hs.532634	IFI27	0.0213	0.465	0.406	0.106
16730_VBP1	Hs.436803	VBP1	0.0213	0.65	0.00228	0.419
31452_TRIM28	Hs.158209	TRIM28	0.0214	0.633	0.0949	0.222
26434_ZNF24	Hs.514802	ZNF24	0.0214	0.129	0.0726	-0.218
24826_MAD2L1	Hs.533185	MAD2L1	0.0217	0.377	0.0284	0.278
28883_RAD51C	Hs.412587	RAD51C	0.0217	0.062	0.594	-0.0737
30274_RCSD1	Hs.493867	RCSD1	0.0217	0.581	0.11	0.202
27989_CD79B	Hs.89575	CD79B	0.0218	0.587	0.181	0.178
29124_SLFNL1-AS1	Hs.87464	SLFNL1-AS1	0.0219	0.588	0.00923	0.318
31101_RLTPR	Hs.143407	RLTPR	0.0221	0.585	0.0332	0.266
28147_GSTT1	Hs.268573	GSTT1	0.0222	0.0514	0.756	0.0446
34750_MDH1	Hs.526521	MDH1	0.0223	0.584	0.00521	0.343
23910_KIAA1432	Hs.211520	KIAA1432	0.0227	0.37	0.0526	0.239
16827_TGFB3	Hs.2025	TGFB3	0.0228	0.449	0.0736	0.233
16649_PLXNB1	Hs.476209	PLXNB1	0.0229	0.167	0.0422	-0.25
26564_VCL	Hs.500101	VCL	0.0229	0.589	0.0204	0.321
27379_LRMP	Hs.124922	LRMP	0.023	0.575	0.0358	0.246
34542_PTMA	Hs.459927	PTMA	0.023	0.575	0.0155	0.313
24420_EWSR1	Hs.374477	EWSR1	0.0231	0.576	0.0616	0.243
31911_THADA	Hs.369592	THADA	0.0231	0.658	0.0501	0.241
26416_FAM102A	Hs.460208	FAM102A	0.0232	0.103	0.0937	-0.202
16876_PGAM1	Hs.447492	PGAM1	0.0232	0.522	0.0555	0.249
31335_RPL13	Hs.410817	RPL13	0.0234	0.146	0.432	0.107
19246_HVCN1	Hs.334637	HVCN1	0.0235	0.578	7.19e-05	0.521
29598_ARL6IP1	Hs.75249	ARL6IP1	0.0236	0.572	0.000305	0.471
30660_RALY	Hs.136947	RALY	0.0237	0.651	0.00658	0.361
16710_CDK9	Hs.150423	CDK9	0.0238	0.452	0.311	0.133
27825_TM7SF3	Hs.438641	TM7SF3	0.0239	0.576	0.0202	0.284
20247_ACTB	Hs.520640	ACTB	0.024	0.572	0.0741	0.228
15949_ST13	Hs.546303	ST13	0.024	0.573	0.0395	0.247
16621_ACY1	Hs.334707	ACY1	0.0241	0.418	0.0843	0.208
16117_DGKD	Hs.471675	DGKD	0.0241	0.571	0.3	0.127
24324_MTFR2	Hs.121536	MTFR2	0.0242	0.61	0.0844	0.215
30444_IL8	Hs.624	IL8	0.0244	0.108	0.12	-0.222
26500_ITM2B	Hs.446450	ITM2B	0.0245	0.0305	0.251	0.141
27772_POGLUT1	Hs.231750	POGLUT1	0.0245	0.228	0.331	0.12
17668_SOCS5	Hs.468426	SOCS5	0.0247	0.359	0.00912	0.344
33446_KTN1	Hs.509414	KTN1	0.0248	0.59	0.132	0.209
24084_FAM49A	Hs.467769	FAM49A	0.025	0.606	0.00136	0.39
29835_ADARB1	Hs.474018	ADARB1	0.0251	0.518	0.0252	0.302
27660_NFKB2	Hs.73090	NFKB2	0.0251	0.567	0.222	0.155
28176_TAX1BP1	Hs.34576	TAX1BP1	0.0254	0.226	0.835	0.0292
28206_MCM2	Hs.477481	MCM2	0.0255	0.61	0.0538	0.226
27446_EXT2	Hs.368404	EXT2	0.0258	0.317	0.239	0.181
29229_DNAJC2	Hs.489515	DNAJC2	0.0259	0.371	0.0071	0.364
23858_RUVBL2	Hs.515846	RUVBL2	0.026	0.567	0.0289	0.281
17311_STAT2	Hs.530595	STAT2	0.0261	0.179	0.0909	-0.222
34860_RUVBL2	Hs.515846	RUVBL2	0.0263	0.559	0.0161	0.31
16157_RAB4A	Hs.511754	RAB4A	0.0265	0.598	0.00984	0.319
33108_NUP153	Hs.121088	NUP153	0.0266	0.563	0.036	0.265
28605_CYTIP	Hs.270	CYTIP	0.0267	0.0543	0.288	-0.134
34541_NAA40	Hs.523753	NAA40	0.0267	0.663	0.0498	0.243
33801_FAR1	Hs.501991	FAR1	0.0268	0.594	0.454	0.0962
28366_DDB2	Hs.446564	DDB2	0.0269	0.569	0.322	0.124
24321_ETV6	Hs.504765	ETV6	0.0269	0.124	0.64	-0.0579
26130_BFAR	Hs.435556	BFAR	0.027	0.186	0.661	-0.0627
28751_ICAM2	Hs.431460	ICAM2	0.0271	0.582	0.0127	0.319
34318_CD53	Hs.443057	CD53	0.0274	0.56	0.409	0.0948
26418_HSPA1A	Hs.520028	HSPA1A	0.0274	0.638	0.0746	0.213
16012_MAPK3	Hs.861	MAPK3	0.0275	0.641	0.00434	0.367
15955_STAT1	Hs.470943	STAT1	0.0275	0.272	0.877	0.0195
27591_MMP1	Hs.83169	MMP1	0.0276	0.448	0.0436	0.271
26409_CCL4	Hs.75703	CCL4	0.0277	0.586	0.202	0.154
29902_CHAF1A	Hs.79018	CHAF1A	0.0278	0.574	0.00402	0.369
27702_DUT	Hs.527980	DUT	0.0278	0.564	0.000455	0.46
34336_SELE	Hs.82848	SELE	0.0278	0.526	0.766	-0.0362
17184_TLK2	Hs.445078	TLK2	0.0279	0.574	0.293	0.127
17159_ELF4	Hs.271940	ELF4	0.028	0.427	0.0255	0.277
27810_MIF	Hs.407995	MIF	0.028	0.567	0.0219	0.326
33310_SCAF1	Hs.103521	SCAF1	0.028	0.69	0.00838	0.297
26380_BNIP3L	Hs.131226	BNIP3L	0.0281	0.299	0.626	-0.0588
17832_CD53	Hs.443057	CD53	0.0283	0.159	0.461	0.0851
28818_STK24	Hs.508514	STK24	0.0283	0.0714	0.0341	-0.274
33200_SKAP2	Hs.525648	SKAP2	0.0285	0.663	0.041	0.268
31755_AURKB	Hs.442658	AURKB	0.0289	0.632	0.0157	0.296
17063_TBRG4	Hs.231411	TBRG4	0.0289	0.56	0.0683	0.229
28097_KPNB1	Hs.532793	KPNB1	0.029	0.556	0.0991	0.207
34291_PTPRE	Hs.127022	PTPRE	0.029	0.0228	0.00244	-0.357
28093_PLK4	Hs.172052	PLK4	0.0291	0.419	0.0939	0.236
17722_RAD23A	Hs.440960	RAD23A	0.0291	0.0105	0.252	0.14
34169_ETS1	Hs.369438	ETS1	0.0292	0.553	0.28	0.134
26207_MCRS1	Hs.25313	MCRS1	0.0292	0.552	0.123	0.19
31234_TBC1D22A	Hs.435044	TBC1D22A	0.0292	0.395	0.0903	0.216
28737_PASK	Hs.397891	PASK	0.0293	0.377	0.204	0.172
32102_SLC9A5	Hs.439650	SLC9A5	0.0293	-0.0875	0.0284	0.312
27587_HLA-DQA1	Hs.387679	HLA-DQA1	0.0294	0.635	0.435	0.093
17439_XDH	Hs.250	XDH	0.0295	0.555	0.233	0.147
16887_UROS	Hs.501376	UROS	0.0298	0.56	0.0427	0.279
32506_BCAT2	Hs.512670	BCAT2	0.0299	0.329	0.179	0.157
26690_ITPR3	Hs.65758	ITPR3	0.0299	0.551	0.497	0.0859
31264_TAP1	Hs.352018	TAP1	0.0299	0.211	0.0228	-0.307
28454_HDGF	Hs.506748	HDGF	0.0301	0.548	0.000672	0.54
34770_RPL41	Hs.446628	RPL41	0.0301	0.287	0.176	0.159
29868_RPL13	Hs.410817	RPL13	0.0302	0.329	0.118	0.18
24513_PLSCR1	Hs.130759	PLSCR1	0.0303	0.342	0.685	0.06
27872_NTHL1	Hs.66196	NTHL1	0.0304	0.497	0.0639	0.235
28673_CYP51A1	Hs.417077	CYP51A1	0.0305	0.55	0.586	0.0664
32783_G6PD	Hs.461047	G6PD	0.0305	0.536	0.00731	0.362
28595_LDHA	Hs.2795	LDHA	0.0305	0.554	0.0372	0.261
16167_MPO	Hs.458272	MPO	0.0308	0.547	0.013	0.312
24797_BACH2	Hs.269764	BACH2	0.0311	0.273	0.903	0.0168
24079_ENO1	Hs.517145	ENO1	0.0311	0.636	0.187	0.16
28023_TCF12	Hs.511504	TCF12	0.0311	0.231	0.0505	0.284
17516_ALKBH1	Hs.94542	ALKBH1	0.0315	0.549	0.0725	0.231
29103_ARRB2	Hs.435811	ARRB2	0.0315	0.55	0.4	0.0982
31799_STRIP1	Hs.546459	STRIP1	0.0316	0.554	0.481	0.0867
17653_UCK2	Hs.458360	UCK2	0.0316	0.548	0.373	0.106
34507_CYB5A	Hs.465413	CYB5A	0.0317	0.551	0.0597	0.232
16072_SMN2	Hs.202179	SMN2	0.0317	0.629	0.0914	0.205
16651_USP6	Hs.448851	USP6	0.0317	0.198	0.455	-0.0971
27441_IRF6	Hs.355827	IRF6	0.0318	0.517	0.0247	0.288
32690_KIF14	Hs.3104	KIF14	0.0319	0.473	0.0256	0.273
25953_EIF2B2	Hs.409137	EIF2B2	0.032	0.508	0.0351	0.262
16855_PGAM1	Hs.447492	PGAM1	0.032	0.544	0.00631	0.326
15858_PRKCB	Hs.460355	PRKCB	0.032	0.174	0.214	-0.17
17586_SULT1A4	Hs.142	SULT1A4	0.0321	0.549	0.158	0.171
28699_IRF8	Hs.137427	IRF8	0.0322	0.545	0.0166	0.29
34547_ANAPC7	Hs.529280	ANAPC7	0.0323	0.341	0.0155	0.3
17347_IFITM3	Hs.374650	IFITM3	0.0325	0.561	0.0116	0.322
30331_TGDS	Hs.12393	TGDS	0.0325	0.00686	0.0856	0.268
20177_LRRK1	Hs.513207	LRRK1	0.0326	0.266	0.13	0.175
33476_DCXR	Hs.9857	DCXR	0.0328	0.542	0.000608	0.486
33565_NR3C1	Hs.122926	NR3C1	0.0328	0.406	0.928	0.0127
27050_SUMO1	Hs.81424	SUMO1	0.0328	0.539	0.122	0.184
27152_SFRP2	Hs.481022	SFRP2	0.033	0.0101	0.726	0.0513
16376_PRKDC	Hs.491682	PRKDC	0.0331	0.555	0.121	0.187
32914_COPS4	Hs.190384	COPS4	0.0332	0.518	0.0524	0.237
30870_KLHL14	Hs.446164	KLHL14	0.0332	0.549	0.00331	0.357
15954_SET	Hs.436687	SET	0.0332	0.54	0.132	0.179
24391_CD79A	Hs.79630	CD79A	0.0333	0.554	0.508	0.083
34901_MFSD11	Hs.73965	MFSD11	0.0333	0.535	0.00519	0.364
26963_E2F4	Hs.108371	E2F4	0.0334	0.628	0.0384	0.252
26104_EP300	Hs.517517	EP300	0.0334	0.544	0.294	0.135
17825_MLH1	Hs.195364	MLH1	0.0334	0.544	0.15	0.171
24795_RAD23A	Hs.440960	RAD23A	0.0334	0.587	0.0254	0.264
24251_ANKRD36BP2	Hs.105323	ANKRD36BP2	0.0337	0.533	0.0357	0.281
30506_FOXN3	Hs.434286	FOXN3	0.0337	0.131	0.217	0.191
16465_ITGB2	Hs.375957	ITGB2	0.0337	0.561	0.481	0.0884
27640_ZFP36L1	Hs.85155	ZFP36L1	0.0338	0.227	0.815	-0.0303
33582_ZC3H7A	Hs.371856	ZC3H7A	0.0339	0.485	0.165	0.18
32193_DCK	Hs.709	DCK	0.034	0.536	0.138	0.181
30608_UBA1	Hs.533273	UBA1	0.034	0.491	0.522	-0.0774
33293_CCM2	Hs.148272	CCM2	0.0342	0.176	0.0172	0.29
28470_STK3	Hs.492333	STK3	0.0342	0.171	0.465	-0.0927
28047_DLEU2L	Hs.508041	DLEU2L	0.0344	0.364	0.326	0.144
26977_DOCK7	Hs.406156	DOCK7	0.0345	0.0307	0.00891	-0.362
29820_RPL21P28	Hs.126774	RPL21P28	0.0345	0.131	0.0386	0.297
30688_LTN1	Hs.288773	LTN1	0.0347	0.079	0.171	-0.191
27564_SFSWAP	Hs.308171	SFSWAP	0.0347	0.306	0.151	0.166
27359_A2M-AS1	Hs.212838	A2M-AS1	0.0348	0.533	0.0208	0.274
17303_PEA15	Hs.517216	PEA15	0.0349	0.261	0.111	0.213
16095_EPHB4	Hs.437008	EPHB4	0.035	0.346	0.0303	0.267
34606_SREK1IP1	Hs.519343	SREK1IP1	0.035	0.296	0.088	0.249
25148_ENAM	Hs.381568	ENAM	0.0351	0.532	0.0187	0.293
25965_GBE1	Hs.436062	GBE1	0.0353	0.023	0.938	0.0101
26505_SCD	Hs.368641	SCD	0.0353	0.536	0.0195	0.28
26990_BCL7B	Hs.408219	BCL7B	0.0356	0.531	0.0737	0.215
24911_GPR160	Hs.231320	GPR160	0.0356	0.61	0.00977	0.316
24944_POU2F2	Hs.515429	POU2F2	0.0357	0.303	0.381	-0.112
27691_LOC100130219	Hs.525220	LOC100130219	0.036	0.393	0.775	0.0376
28976_CD52	Hs.276770	CD52	0.0361	0.562	0.0236	0.284
32190_MAP2K2	Hs.465627	MAP2K2	0.0361	0.612	0.592	0.0664
16373_DEK	Hs.484813	DEK	0.0364	0.563	0.0217	0.297
24860_PLCXD1	Hs.522568	PLCXD1	0.0364	0.54	0.199	0.16
32529_CCDC50	Hs.478682	CCDC50	0.0365	0.649	0.00367	0.359
25147_EIF3H	Hs.492599	EIF3H	0.0365	0.53	0.00476	0.34
26589_IFNGR2	Hs.517240	IFNGR2	0.0365	0.542	0.017	0.314
16949_SLC20A1	Hs.546297	SLC20A1	0.0365	0.529	0.00628	0.336
17473_MAG	Hs.262150	MAG	0.0366	0.529	0.00335	0.341
17147_CD48	Hs.243564	CD48	0.0367	0.538	0.315	0.135
30185_DNMT1	Hs.202672	DNMT1	0.0367	0.225	0.886	0.0179
29217_GPR89B	Hs.319301	GPR89B	0.0367	0.533	0.00733	0.339
31422_PRKAR1A	Hs.280342	PRKAR1A	0.037	0.56	0.148	0.18
33827_GGCT	Hs.530024	GGCT	0.0373	0.553	0.0163	0.281
17839_TIE1	Hs.78824	TIE1	0.0373	0.53	0.0174	0.305
17059_CCNB1	Hs.23960	CCNB1	0.0374	0.543	0.000263	0.441
17705_CLINT1	Hs.132853	CLINT1	0.0375	0.536	0.633	0.0595
24424_SLC2A5	Hs.530003	SLC2A5	0.0376	0.63	0.0489	0.246
24977_HS2ST1	Hs.48823	HS2ST1	0.0377	0.465	0.12	0.194
24514_SLC25A3	Hs.290404	SLC25A3	0.0377	0.528	0.191	0.167
24426_ANKRD36BP2	Hs.105323	ANKRD36BP2	0.0378	0.462	0.196	0.179
27593_MMP2	Hs.513617	MMP2	0.0378	0.29	0.662	-0.0586
27139_PGRMC2	Hs.507910	PGRMC2	0.0378	0.531	0.238	0.14
24949_PSME3	Hs.152978	PSME3	0.0378	0.527	0.00182	0.407
30188_CKS2	Hs.83758	CKS2	0.0379	0.63	0.00311	0.397
16831_GABPA	Hs.246310	GABPA	0.0382	0.525	0.00603	0.356
31832_PES1	Hs.517543	PES1	0.0382	0.295	0.293	0.132
28937_IGHV5-78	Hs.81221	IGHV5-78	0.0383	0.615	0.0733	0.244
27602_AK2	Hs.470907	AK2	0.0384	0.538	0.0631	0.226
28388_BLM	Hs.169348	BLM	0.0385	0.429	0.0246	0.29
28160_FANCA	Hs.284153	FANCA	0.0385	0.534	0.00267	0.356
16810_LCP1	Hs.381099	LCP1	0.0387	0.178	0.522	0.0748
32661_ADORA2A	Hs.197029	ADORA2A	0.0389	0.53	0.0497	0.255
27335_DAD1	Hs.82890	DAD1	0.0389	0.594	0.144	0.176
27253_MAP2K1	Hs.145442	MAP2K1	0.0391	0.622	0.0536	0.237
27944_HSPA1A	Hs.520028	HSPA1A	0.0392	0.655	0.00717	0.33
24975_POLG	Hs.440902	POLG	0.0393	0.456	0.676	0.0529
30862_AHI1	Hs.386684	AHI1	0.0396	0.198	0.758	0.0384
32285_LY6G5B	Hs.73527	LY6G5B	0.0398	0.521	0.00471	0.371
28457_CELSR2	Hs.57652	CELSR2	0.04	0.361	0.00625	0.558
27199_PTGS1	Hs.201978	PTGS1	0.04	0.622	0.0856	0.202
24863_LRRC41	Hs.144941	LRRC41	0.0401	0.532	0.0263	0.288
30057_SAMD1	Hs.140309	SAMD1	0.0401	0.531	0.0435	0.241
24080_MYL6	Hs.505705	MYL6	0.0402	0.599	0.0744	0.215
32955_HRAS	Hs.37003	HRAS	0.0403	0.28	0.983	0.00236
16837_PECAM1	Hs.514412	PECAM1	0.0403	0.539	0.0189	0.294
27278_PHB2	Hs.504620	PHB2	0.0403	0.0308	0.00278	0.626
31449_RAC1	Hs.413812	RAC1	0.0403	0.528	0.0206	0.297
23929_RPS25	Hs.512676	RPS25	0.0403	0.299	0.237	0.137
26579_TXNIP	Hs.533977	TXNIP	0.0403	0.207	0.862	0.0195
17277_CDK5	Hs.166071	CDK5	0.0405	0.519	0.182	0.153
34558_MTA2	Hs.173043	MTA2	0.0405	0.167	0.193	0.165
27280_TUBB	Hs.533059	TUBB	0.0407	0.031	0.0139	0.436
34701_MGST2	Hs.372009	MGST2	0.0408	0.232	0.000988	0.513
17654_SHMT2	Hs.75069	SHMT2	0.0408	0.524	0.0489	0.242
17199_SLC1A1	Hs.444915	SLC1A1	0.0409	0.414	0.704	0.0501
25130_MZB1	Hs.409563	MZB1	0.0411	0.613	0.0944	0.236
30395_NT5DC4	Hs.469719	NT5DC4	0.0411	0.383	0.033	0.286
25967_FH	Hs.498239	FH	0.0412	0.519	0.000369	0.485
28940_TACC3	Hs.104019	TACC3	0.0412	0.561	0.00821	0.316
27470_RBPMS	Hs.334587	RBPMS	0.0413	0.13	0.225	-0.156
17263_ISG15	Hs.458485	ISG15	0.0417	0.524	0.141	0.186
27327_FBL	Hs.299002	FBL	0.0419	0.522	0.119	0.181
29167_WARS	Hs.497599	WARS	0.042	0.471	0.082	0.219
28989_CBFB	Hs.460988	CBFB	0.0425	0.514	0.0466	0.231
17007_IFITM1	Hs.458414	IFITM1	0.0425	0.521	0.123	0.2
27526_RAD23B	Hs.521640	RAD23B	0.0425	0.575	0.0448	0.247
28648_DYRK4	Hs.439530	DYRK4	0.0426	0.523	0.0204	0.318
27132_LY6G5B	Hs.73527	LY6G5B	0.0426	0.272	0.0508	0.243
17176_E2F1	Hs.96055	E2F1	0.0427	0.51	2.61e-07	1.02
34739_IGBP1	Hs.496267	IGBP1	0.0427	0.518	0.0119	0.317
31642_LRR1	Hs.546473	LRR1	0.0427	0.386	0.0039	0.36
26338_STK38	Hs.409578	STK38	0.0427	0.17	0.411	-0.119
19202_PVRIG	Hs.521075	PVRIG	0.0428	0.0491	0.222	-0.17
33542_RALA	Hs.6906	RALA	0.0428	0.543	0.348	0.124
34622_NMT1	Hs.532790	NMT1	0.0429	0.31	0.169	0.17
34745_TTTY14	Hs.375108	TTTY14	0.043	0.524	0.0542	0.253
27562_DCTD	Hs.183850	DCTD	0.0433	0.269	0.205	0.155
27137_DAD1	Hs.82890	DAD1	0.0434	0.518	0.0764	0.221
32557_TAF1D	Hs.355750	TAF1D	0.0434	0.22	0.344	0.113
34603_TMEM223	Hs.530463	TMEM223	0.0434	0.601	0.0254	0.28
17161_CTLA4	Hs.247824	CTLA4	0.0435	0.175	0.409	-0.103
29189_HPX	Hs.426485	HPX	0.0437	0.486	0.371	0.119
29164_EIF2S2	Hs.429180	EIF2S2	0.0442	0.519	0.00295	0.357
24776_ING4	Hs.329989	ING4	0.0443	0.542	0.00458	0.328
32752_LY86	Hs.519866	LY86	0.0443	0.512	0.297	0.14
16878_RAD21	Hs.81848	RAD21	0.0443	0.532	0.000868	0.431
28435_IFNGR1	Hs.520414	IFNGR1	0.0444	0.431	0.324	0.129
15932_CCL18	Hs.143961	CCL18	0.0445	0.385	0.424	0.107
16065_MAP3K5	Hs.186486	MAP3K5	0.0445	0.512	0.508	0.0763
28194_PARP1	Hs.177766	PARP1	0.0448	0.507	0.178	0.158
34694_ZNF608	Hs.266616	ZNF608	0.0448	0.508	0.628	0.0707
17050_HDAC1	Hs.88556	HDAC1	0.0449	0.505	0.0111	0.317
27347_MAZ	Hs.23650	MAZ	0.0449	0.603	0.00712	0.346
16575_RBL1	Hs.207745	RBL1	0.0449	0.212	0.0948	0.214
30749_NCAPH	Hs.308045	NCAPH	0.045	0.496	0.00108	0.41
27563_SFSWAP	Hs.308171	SFSWAP	0.0451	0.508	0.263	0.146
33779_CIRBP-AS1	Hs.438829	CIRBP-AS1	0.0453	0.507	0.00515	0.341
25949_PDIA4	Hs.93659	PDIA4	0.0455	0.513	0.0013	0.44
30304_RPS6KA5	Hs.510225	RPS6KA5	0.0456	0.556	0.647	0.0582
24499_NFKBIA	Hs.81328	NFKBIA	0.0462	0.512	0.168	0.169
17857_PDGFRA	Hs.74615	PDGFRA	0.0466	0.583	0.0473	0.242
28337_PPP4C	Hs.534338	PPP4C	0.0466	0.567	0.24	0.144
19233_BIRC3	Hs.127799	BIRC3	0.0467	0.588	0.00256	0.396
32540_SRSF7	Hs.309090	SRSF7	0.0467	0.127	0.694	0.0481
16635_CLPP	Hs.515092	CLPP	0.0469	0.503	0.0169	0.327
29190_POLA2	Hs.201897	POLA2	0.0471	0.434	0.221	0.148
32405_LYL1	Hs.46446	LYL1	0.0472	0.291	0.402	-0.101
26941_PLEK	Hs.468840	PLEK	0.0473	0.577	0.1	0.207
22158_KCNH2	Hs.188021	KCNH2	0.0474	0.0788	0.0895	-0.24
28669_DDB1	Hs.290758	DDB1	0.0476	0.5	0.0146	0.289
17949_GSK3B	Hs.445733	GSK3B	0.0476	0.393	0.143	0.174
16174_MCF2	Hs.387262	MCF2	0.0477	0.323	0.376	-0.165
16882_GNAI3	Hs.73799	GNAI3	0.0479	0.585	0.0448	0.256
24489_HLA-DPB1	Hs.485130	HLA-DPB1	0.0481	0.503	0.636	0.0553
16944_CCR1	Hs.301921	CCR1	0.0482	0.203	0.166	0.172
16993_GLRX	Hs.28988	GLRX	0.0483	0.504	0.136	0.178
31876_TMEM39B	Hs.25544	TMEM39B	0.0483	0.501	0.0192	0.294
27573_HLA-DQA1	Hs.387679	HLA-DQA1	0.0485	0.57	0.524	0.0738
16023_CDH1	Hs.461086	CDH1	0.0488	0.239	0.117	0.216
31556_SLX1A	Hs.460587	SLX1A	0.049	0.506	0.208	0.155
28058_CDKL3	Hs.483408	CDKL3	0.0491	0.578	0.0093	0.32
26351_MCL1	Hs.532826	MCL1	0.0491	0.383	0.374	0.114
