# Supplementary material for: CEACAM1 as a mediator of B-cell receptor signaling in mantle cell lymphoma
Source: Nat Commun. 2025 May 29;16:4967. doi: 10.1038/s41467-025-60208-3 (PMC12120064; doi:10.1038/s41467-025-60208-3)
Supplement: Supplementary file 5 — Supplementary Data 3 [file 41467_2025_60208_MOESM5_ESM.xlsx]

## Sheet: Supplementary Data 3
Supplementary Data 3: Filtered genes shown in Fig. 1a
Gene symbol	Entrez Gene ID for Human	#gRNA with >2-fold depleted
CEACAM1	634	4
CDC25B	994	3
DDIT3	1649	3
YWHAQ	10971	3
BCL7B	9275	2
CDKN1C	1028	2
DYRK4	8798	2
TUBA1A	7846	2
PASK	23178	2
VBP1	7411	2
DCTD	1635	2
HADH	3033	2
HCFC1	3054	2
MLLT11	10962	3
SLC20A1	6574	3
HSPA1A/HSPA1B		2
PGRMC2	10424	2
POLG	5428	2
RABIF	5877	2
STK24	8428	2
IMPDH1	3614	1
