# Supplementary material for: CEACAM1 as a mediator of B-cell receptor signaling in mantle cell lymphoma
Source: Nat Commun. 2025 May 29;16:4967. doi: 10.1038/s41467-025-60208-3 (PMC12120064; doi:10.1038/s41467-025-60208-3)
Supplement: Supplementary file 6 — Supplementary Data 4 [file 41467_2025_60208_MOESM6_ESM.xlsx]

## Sheet: Supplementary Data 4
Supplementary Data 4: MCL PDX samples (75% male, 25% female; age range: 63-81 years old).
Case	PDX name	Disease Stage	Cytogenetics/Karyotype	Exome-seq
98848	BOS 4	Relapse	IGH-CCND1 by FISH	NOTCH1P2514fs* KRASS136R
44685	BOS 5	Relapse	t(11;14)(q13;q32) IGH-CCND1	ATMV1671fs* NSD2E1009K CREBBPQ2257H
91438	BOS 7	Progressive	IGH-CCND1 by FISH	TET2N1103fs*
96069	BOS 9	Refractory	t(11;14)(q13;q32) IGH-CCND1	BIRC3L548fs*
