# Supplementary material for: CEACAM1 as a mediator of B-cell receptor signaling in mantle cell lymphoma
Source: Nat Commun. 2025 May 29;16:4967. doi: 10.1038/s41467-025-60208-3 (PMC12120064; doi:10.1038/s41467-025-60208-3)
Supplement: Supplementary file 7 — Supplementary Data 5 [file 41467_2025_60208_MOESM7_ESM.xlsx]

## Sheet: Supplementary Data 5
Supplementary Data 5: Primer sequences for amplifying sgRNA library and NGS.
Primer	Sequence
NGS-Lib-Fwd-1	AATGATACGGCGACCACCGAGATCTA CACTCTTTCCCTACACGACGCTCTTCC GATCTTAAGTAGAGGCTTTATATATCT TGTGGAAAGGACGAAACACC
NGS-Lib-Fwd-2	AATGATACGGCGACCACCGAGATCTA CACTCTTTCCCTACACGACGCTCTTCC GATCTATCATGCTTAGCTTTATATATC TTGTGGAAAGGACGAAACACC
NGS-Lib-Fwd-3	AATGATACGGCGACCACCGAGATCTA CACTCTTTCCCTACACGACGCTCTTCC GATCTGATGCACATCTGCTTTATATAT CTTGTGGAAAGGACGAAACACC
NGS-Lib-Fwd-4	AATGATACGGCGACCACCGAGATCTA CACTCTTTCCCTACACGACGCTCTTCC GATCTCGATTGCTCGACGCTTTATATA TCTTGTGGAAAGGACGAAACACC
NGS-Lib-Fwd-5	AATGATACGGCGACCACCGAGATCTA CACTCTTTCCCTACACGACGCTCTTCC GATCTTCGATAGCAATTCGCTTTATAT ATCTTGTGGAAAGGACGAAACACC
NGS-Lib-Fwd-6	AATGATACGGCGACCACCGAGATCTA CACTCTTTCCCTACACGACGCTCTTCC GATCTATCGATAGTTGCTTGCTTTATA TATCTTGTGGAAAGGACGAAACACC
NGS-Lib-Fwd-7	AATGATACGGCGACCACCGAGATCTA CACTCTTTCCCTACACGACGCTCTTCC GATCTGATCGATCCAGTTAGGCTTTAT ATATCTTGTGGAAAGGACGAAACACC
NGS-Lib-Fwd-8	AATGATACGGCGACCACCGAGATCTA CACTCTTTCCCTACACGACGCTCTTCC GATCTCGATCGATTTGAGCCTGCTTTA TATATCTTGTGGAAAGGACGAAACAC C
NGS-Lib-Fwd-9	AATGATACGGCGACCACCGAGATCTA CACTCTTTCCCTACACGACGCTCTTCC GATCTACGATCGATACACGATCGCTTT ATATATCTTGTGGAAAGGACGAAACA CC
NGS-Lib-Fwd-10	AATGATACGGCGACCACCGAGATCTA CACTCTTTCCCTACACGACGCTCTTCC GATCTTACGATCGATGGTCCAGAGCTT TATATATCTTGTGGAAAGGACGAAAC ACC
NGS-Lib-KO-Rev- 1	CAAGCAGAAGACGGCATACGAGATTCGCCTTGGTGACTGGAGTTCAGACGTG TGCTCTTCCGATCTCCGACTCGGTGCC ACTTTTTCAA
NGS-Lib-KO-Rev- 2	CAAGCAGAAGACGGCATACGAGATATAGCGTCGTGACTGGAGTTCAGACGTG TGCTCTTCCGATCTCCGACTCGGTGCC ACTTTTTCAA
NGS-Lib-KO-Rev- 3	CAAGCAGAAGACGGCATACGAGATGAAGAAGTGTGACTGGAGTTCAGACGTG TGCTCTTCCGATCTCCGACTCGGTGCC ACTTTTTCAA
NGS-Lib-KO-Rev- 4	CAAGCAGAAGACGGCATACGAGATATTCTAGGGTGACTGGAGTTCAGACGTG TGCTCTTCCGATCTCCGACTCGGTGCC ACTTTTTCAA
