# Supplementary material for: CEACAM1 as a mediator of B-cell receptor signaling in mantle cell lymphoma
Source: Nat Commun. 2025 May 29;16:4967. doi: 10.1038/s41467-025-60208-3 (PMC12120064; doi:10.1038/s41467-025-60208-3)
Supplement: Supplementary file 8 — Supplementary Data 6 [file 41467_2025_60208_MOESM8_ESM.xlsx]

## Sheet: Supplementary Data 6
Supplementary Data 6: Primer sequences for cloning sgRNA.
Name	Sequence
gCC1#1_top	CACCgTCTGATTGTTTATCCACCAC
gCC1#1_bottom	AAACGTGGTGGATAAACAATCAGAc
gCC1#2_top	CACCgCACGCCAATAACTCAGTCAC
gCC1#2_bottom	AAACGTGACTGAGTTATTGGCGTGc
gCC1#3_top	CACCgCATGCCATTCAATGTTGCAG
gCC1#3_bottom	AAACCTGCAACATTGAATGGCATGc
gCC1#4_top	CACCgAGAGCTCTTGTGTGCTTTGC
gCC1#4_bottom	AAACGCAAAGCACACAAGAGCTCTc
gNTC-top	CACCGCTGAAAAAGGAAGGAGTTGA
gNTC-bottom	AAACTCAACTCCTTCCTTTTTCAGC
