# Supplementary material for: CEACAM1 as a mediator of B-cell receptor signaling in mantle cell lymphoma
Source: Nat Commun. 2025 May 29;16:4967. doi: 10.1038/s41467-025-60208-3 (PMC12120064; doi:10.1038/s41467-025-60208-3)
Supplement: Supplementary file 9 — Supplementary Data 7 [file 41467_2025_60208_MOESM9_ESM.xlsx]

## Sheet: Supplementary Data 7
Supplementary Data 7: shRNA sequences.
shRNA	Sequence
shCEACAM1#1	CCGGGACGTATTGGTGTGAGGTCTTCTCGAGAAGACCTCACACCAATACGTCTTTTTG
shCEACAM1#2	CCGGCCCATCATGCTGAACGTAAACCTCGAGGTTTACGTTCAGCATGATGGGTTTTTG
shCEACAM1#3	CCGGCAACCTTCTTGTCATTGAAATCTCGAGATTTCAATGACAAGAAGGTTGTTTTTG
shFLNA#1	CCGGCCCACCCACTTCACAGTAAATCTCGAGATTTACTGTGAAGTGGGTGGGTTTTTG
shFLNA#2	CCGGCCCGCCTGTCACTGCAGCTGCCTCGAGGCAGCTGCAGTGACAGGCGGGTTTTTG
