# Supplementary material for: CEACAM1 as a mediator of B-cell receptor signaling in mantle cell lymphoma
Source: Nat Commun. 2025 May 29;16:4967. doi: 10.1038/s41467-025-60208-3 (PMC12120064; doi:10.1038/s41467-025-60208-3)
Supplement: Supplementary file 10 — Supplementary Data 8 [file 41467_2025_60208_MOESM10_ESM.xlsx]

## Sheet: Supplementary Data 8
Supplementary Data 8: Reagents, cells, animals, and software
Antibodies (dilution)	Source	Identifier
Beta-catenin clone 12F7 mouse IgG1 (1/1000)	Santa Cruz Biotechnology	sc-59737
Phospho-GSK3b clone S9 or D3A4 Rabbit IgG (1/1000)	Cell Signaling Technology	9322S
GSK3-beta clone D5C5Z Rabbit IgG (1/1000)		12456S
CD79A Rabbit IgG (1/1000)	Cell Signaling Technology	3351
Phospho-CD79A (Tyr188) Rabbit IgG (1/500)	Cell Signaling Technology	5173
CD79B (B29/123) Mouse IgG2b (1/500)	Santa Cruz Biotechnology	sc-53210
LYN Rabbit IgG (1/2000)	Cell Signaling Technology	2732
Phospho-Src (Tyr416) Rabbit IgG (1/1000)	Cell Signaling Technology	2101
Phospho-SYK (Tyr352) Rabbit IgG (1/500)	Cell Signaling Technology	2701
Phospho-SYK (Tyr525/526) Rabbit IgG (1/1000)	Cell Signaling Technology	2711
Phospho-PLCγ1 (Tyr783) Rabbit IgG (1/500)	Cell Signaling Technology	14008
Phospho-p44/42 Erk1/2 (Thr202/Tyr204) Rabbit IgG (1/1000)	Cell Signaling Technology	4376
Phospho-Akt (Ser473) Rabbit IgG (1/1000)	Cell Signaling Technology	9271
SYK Rabbit IgG (1/1000)	Cell Signaling Technology	2712
PLCγ1Rabbit IgG (1/500)	Cell Signaling Technology	2822
p44/42 MAPK (Erk1/2) (137F5) Rabbit IgG (1/1000)	Cell Signaling Technology	4695
AKT Rabbit IgG (1/1000)	Cell Signaling Technology	9272
CEACAM1 (E-1) Mouse IgG2b (1/1000)	Santa Cruz Biotechnology	sc-166453
LYN (H-6) Mouse IgG2a (1/2000)	Santa Cruz Biotechnology	sc-7274
Filamin 1 (FLMN01) Mouse IgG1 (1/1000)	Santa Cruz Biotechnology	sc-58763
GAPDH (6C5) Mouse IgG1 (1/3000)	Santa Cruz Biotechnology	sc-32233
CEACAM1 [EPR4049] Rabbit IgG (1/1000)	Abcam	ab108397
SHP-1 (D-11) Mouse IgG3 (1/1000)	Santa Cruz Biotechnology	sc-7289
Goat anti-Mouse IgG2a, Alexa Fluor™ 555 (1/200)	Invitrogen	A-21137
Goat anti-Mouse IgG1, Alexa Fluor™ 647 (1/200)	Invitrogen	A-21240
AffiniPure F(ab')₂ fragment donkey anti-Human IgM (1-5 ug/ml)	Jackson ImmunoResearch	709-006-073
Mouse IgG2b-UNLB (A-1) isotype control (1ug/ml)	SouthernBiotech	0104-01
HA-Tag (C29F4) rabbit mAb (1/1000)	Cell Signaling Technology	3724
HA-Tag (6E2) Mouse mAb (1/1000)	Cell Signaling Technology	2367
AffiniPure Donkey Anti-Mouse IgG (H+L) (1/200)	Jackson ImmunoResearch	715-005-150
AffiniPure Donkey Anti-Rabbit IgG (H+L) (1/200)	Jackson ImmunoResearch	711-005-152
SHP-1 Monoclonal Antibody clone 11D7C8H5 (1/500)	ThermoFisher Scientific	MA5-11669
mCEACAM1 (1/500)	Invitrogen	14-0661-82
p-Y clone 4G10 (1/1000)	EMD Millipore	05-321
Goat Anti-Mouse IgG2a, Human ads-HRP (1/30000)	SouthernBiotech	1080-05
Goat Anti-Mouse IgG2b, Human ads-HRP (1/30000)	SouthernBiotech	1090-05
Goat Anti-Mouse IgG1, Human ads-HRP (1/30000)	SouthernBiotech	1070-05
Goat Anti-Mouse IgG3, Human ads-HRP (1/30000)	SouthernBiotech	1100-05
Goat Anti-Rabbit Ig, Human ads-HRP (1/30000)	SouthernBiotech	4010-05
Reagents and Commercial kits	Source	Identifier
RPMI-1640	Corning	10-040-CV
FBS	Sigma-Aldrich	F-2442
Penicillin-Streptomycin	Gibco	15140122
MagniSort Mouse B cell Enrichment Kit	ThermoFisher Scientific	8804-6827-74
Glutamine	ThermoFisher Scientific	25030081
Sodium pyruvate	ThermoFisher Scientific	11360070
Beta-Mercaptoethanol	Sigma-Aldrich	444203
DNAse I	Sigma-Aldrich	10104159001
Lipofectamine™ 2000 Transfection Reagent	Life Technologies	11668019
Protease inhibitor cocktail	Sigma-Aldrich	P8340
Halt™ Phosphatase Inhibitor Cocktail	ThermoFisher Scientific	78420
Pierce™ BCA Protein Assay Kit	Pierce Biotechnology	23227
Nitrocellulose membranes	ThermoFisher Scientific	88018
TaqMan™ Universal PCR Master Mix	Thermo Fisher Scientific	4304437
Protein A Agarose beads	Pierce Biotechnology	20421
35 mm poly-L-lysine-coated No 1.5 glass bottom dish	MatTek	P35GC-1.5-14-C
Acti-Stain 488 Phalloidin	Cytoskeleton	PHDG1
4′,6-diamidino-2-phenylindole (DAPI)	Life Technologies	62248
SuperSignal™ West Dura Extended Duration Substrate	ThermoFisher Scientific	34075
SuperSignal™ West Femto Maximum Sensitivity Substrate	ThermoFisher Scientific	34094
Vybrant™ Alexa Fluor™ 488 Lipid Raft Labeling Kit	Invitrogen	V34403
Duolink® In Situ Detection Reagents Red	Sigma-Aldrich	DUO92008
Duolink® In Situ PLA® Probe Anti-mouse PLUS	Sigma-Aldrich	DUO92001
Duolink® In Situ PLA® Probe Anti-rabbit MINUS	Sigma-Aldrich	DUO92005
Taqman probes
CEACAM1 long variants (Hs00989786_m1)	ThermoFisher Scientific
CEACAM1 short variants (Hs00266109_m1)	ThermoFisher Scientific
CEACAM3 (Hs00174351_m1)	ThermoFisher Scientific
CEACAM1 short variants (Hs00266109_m1)	ThermoFisher Scientific
CEACAM3 (Hs00174351_m1)	ThermoFisher Scientific
CEACAM5 (Hs00944025_m1)	ThermoFisher Scientific
CEACAM6 (Hs03645554_m1)	ThermoFisher Scientific
GAPDH (Hs02786624_g1)	ThermoFisher Scientific
Recombinant DNA
pMD2.g	Addgene	12259
psPAX2	Addgene	12260
Human GeCKO v2 Library, 2-plasmid	Feng Zhang (Addgene)	1000000049
Endura ElectroCompetent cells	Lucigen	60242
LentiGuide-Puro	Addgene	52963
Lentiviral vector pHIV-Luc-ZsGreen	Addgene	39196
Cell lines
JEKO-1, Z-138, MINO, REC-1, MAVER-1	ATCC
SP-53, SUDHL-4, SUDHL-6, OCI-LY10, HBL-1, RAMOS, K1718, SSK41, H-929	Dr. Louis Staudt
Experimental models ; Mouse
NSG mice (NOD.Cg-Prkdcscid Il2rgtm1Wjl/SzJ)	Jackson Laboratory	5557
Ceacam1-/- mice (B6N.129-Ceacam1tm2Bcn/J)	Nicole Beauchemin
Eu-SOX11/CCND1 mice	Samir Parekh
Software and Algorithms
MAGeCK software	github.com/liulab-dfci/MAGeCK
ImageJ 142 software	https://imagej.nih.gov/ij/index.html
GraphPad Prism 9.0	https://www.graphpad.com
FlowJo Software vX 10.0.7v2	FLOWJO, LLC
QuPath V.0.3.2	https://QuPath.github.io
