# Supplementary material for: CEACAM1 as a mediator of B-cell receptor signaling in mantle cell lymphoma
Source: Nat Commun. 2025 May 29;16:4967. doi: 10.1038/s41467-025-60208-3 (PMC12120064; doi:10.1038/s41467-025-60208-3)
Supplement: Supplementary file 11 — Supplementary Data 9 [file 41467_2025_60208_MOESM11_ESM.xlsx]

## Sheet: Supplementary Data 9
Supplementary Data 9: Primer sequences for cloning of CEACAM1 expression vectors.
Name	Sequence
Primer 1_CEACAM1-F	cgtgagcggccgctgaactgaattcATGGGGCACCTCTCAGCC
Primer 2_CEACAM1-4L-R	TCCTAGCCCGGGTACTCTAGAATTATTACTGCTTTTTTACTTCTGA
Primer 3_CEACAM1-4S-R	TCCTAGCCCGGGTACTCTAGAATTATTATTGGAGTGGTCCTGAGCT
Primer 4_Ires-F	TAAtaattctagagtacccgg
Primer 5_Ires-R	TGTTCAATGGCCGATCCCATGGTTGTGGCCATATTATCA
Primer 6_Neo-F	ATGGGATCGGCCATTGAACA
Primer 7_Neo-R	GTCTCGATCGAGGTCGACGGTATCGATGCGATCCTCAGAAGAACTCGTCAAGAA
