# Supplementary material for: CEACAM1 as a mediator of B-cell receptor signaling in mantle cell lymphoma
Source: Nat Commun. 2025 May 29;16:4967. doi: 10.1038/s41467-025-60208-3 (PMC12120064; doi:10.1038/s41467-025-60208-3)
Supplement: Supplementary file 15 — Source data [file 41467_2025_60208_MOESM15_ESM.zip]

Archive with 32 entries (32 files):
- Source Data-Fig 3A,B,C,D,E,F,G,H,J 5-16.xlsx
- __MACOSX/._Source Data-Fig 3A,B,C,D,E,F,G,H,J 5-16.xlsx
- Source Data-Fig 1B,C,D,E,F,H,I,J 5-16.xlsx
- __MACOSX/._Source Data-Fig 1B,C,D,E,F,H,I,J 5-16.xlsx
- Source data-Fig 7A,B,C,D-densitometry,IB,IF,stat 05-04.xlsx
- __MACOSX/._Source data-Fig 7A,B,C,D-densitometry,IB,IF,stat 05-04.xlsx
- Source data-Fig 6A,B,C 03-16.xlsx
- __MACOSX/._Source data-Fig 6A,B,C 03-16.xlsx
- Source data-Fig 5A,B,C,D-IF,densitometry,IB,IF,stat 02-25 final.xlsx
- __MACOSX/._Source data-Fig 5A,B,C,D-IF,densitometry,IB,IF,stat 02-25 final.xlsx
- Source data-Fig 2C,D-stat,immunoblots 05-02.xlsx
- __MACOSX/._Source data-Fig 2C,D-stat,immunoblots 05-02.xlsx
- Source Data-Supplementary Fig 9.xlsx
- __MACOSX/._Source Data-Supplementary Fig 9.xlsx
- Source Data-Supplementary Fig. 7A,B,C-immunoblots,statistics.xlsx
- __MACOSX/._Source Data-Supplementary Fig. 7A,B,C-immunoblots,statistics.xlsx
- Source Data-Supplementary Fig 6C.xlsx
- __MACOSX/._Source Data-Supplementary Fig 6C.xlsx
- Source Data-Supplementary Fig 5B,C,D.xlsx
- __MACOSX/._Source Data-Supplementary Fig 5B,C,D.xlsx
- Source Data-Supplementary Fig 3B,D.xlsx
- __MACOSX/._Source Data-Supplementary Fig 3B,D.xlsx
- Source Data_Supplementary Fig 2A,B,C.xls
- __MACOSX/._Source Data_Supplementary Fig 2A,B,C.xls
- Source Data-Supplementary Fig 1A,B.xlsx
- __MACOSX/._Source Data-Supplementary Fig 1A,B.xlsx
- Source data-Fig 4B,C,D-Statistics_03-13 final.xlsx
- __MACOSX/._Source data-Fig 4B,C,D-Statistics_03-13 final.xlsx
- Source data-Supplementary Fig 10-statistics copy.xlsx
- __MACOSX/._Source data-Supplementary Fig 10-statistics copy.xlsx
- Source Data-Supplementary Fig 12-Immunoblots, statistics copy.xlsx
- __MACOSX/._Source Data-Supplementary Fig 12-Immunoblots, statistics copy.xlsx
