# Supplementary material for: CEACAM1 as a mediator of B-cell receptor signaling in mantle cell lymphoma
Source: Nat Commun. 2025 May 29;16:4967. doi: 10.1038/s41467-025-60208-3 (PMC12120064; doi:10.1038/s41467-025-60208-3)
Supplement: Supplementary file 15 — Source data [file 41467_2025_60208_MOESM15_ESM.zip › Source Data-Fig 3A,B,C,D,E,F,G,H,J 5-16.xlsx]

## Sheet: Fig 3A Ca2+Stat
Fig. 3a: Normalized Ca2+ flux signals
Time (s)	shCON	shCEACAM1
1	1	0.991138
2	1.00037	0.992146			Table Analyzed	Jeko+shCC1
3	0.99833	0.991364
4	0.995935	0.991695			Two-way ANOVA	Ordinary
5	0.993473	0.993902			Alpha	0.05
6	0.993842	0.995046
7	0.991159	0.994287			Source of Variation	% of total variation	P value	P value summary	Significant?
8	0.991225	0.994732			Time	89.42	<0.0001	****	Yes
9	0.990007	0.994479			shCON vs shCEACAM1	6.416	<0.0001	****	Yes
10	0.990982	0.995373
11	0.993071	0.99547			ANOVA table	SS	DF	MS	F (DFn, DFd)	P value
12	0.992633	0.99637			Time	2.873	230	0.01249	F (230, 230) = 21.48	P<0.0001
13	0.99213	0.995742			shCON vs shCEACAM1	0.2061	1	0.2061	F (1, 230) = 354.5	P<0.0001
14	0.992059	0.996455			Residual	0.1337	230	0.0005814
15	0.9934	0.994576
16	0.991811	0.994306			Difference between column means
17	0.990647	0.994502			Mean of shCON	1.126
18	0.990582	0.994783			Mean of shCEACAM1	1.084
19	0.992523	0.992707			Difference between means	0.04224
20	0.992695	0.993268			SE of difference	0.002244
21	0.994336	0.99289			95% CI of difference	0.03782 to 0.04666
22	0.992948	0.996299
23	0.994652	0.995564			Data summary
24	0.995491	0.995765			Number of columns (shCON vs shCEACAM1)	2
25	0.994079	0.995525			Number of rows (Time)	231
26	0.995844	0.998678			Number of values	462
27	0.99598	0.997635
28	0.994551	0.997249
29	0.995729	0.994458
30	0.995638	0.995188
31	0.994601	0.994545
32	0.995372	0.995254
33	0.991727	0.992141
34	0.991752	0.991984
35	0.991001	0.991698
36	0.990803	0.991028
37	0.990145	0.99402
38	0.990502	0.995513
39	0.988829	0.995458
40	0.99027	0.99566
41	0.988014	0.996339
42	0.98808	0.998302
43	0.985943	0.999646
44	0.984529	0.99482
45	0.983648	0.991494
46	0.984552	0.990726
47	0.984982	0.989291
48	0.985119	0.988462
49	0.984559	0.984211
50	0.984754	0.983464
51	0.984778	0.987281
52	0.986522	0.989075
53	0.988434	0.988253
54	0.987125	0.990043
55	0.988845	0.989571
56	0.988853	0.990731
57	0.989326	0.990814
58	0.989675	0.986402
59	0.988947	0.983381
60	0.987231	0.982597
61	0.987564	0.981787
62	0.985685	0.980421
63
64
65
66
67
68
69
70
71
72
73
74
75
76	1.05108	0.997768
77	1.07119	1.00258
78	1.09305	1.01201
79	1.10648	1.02207
80	1.13849	1.03764
81	1.16583	1.05102
82	1.18898	1.06526
83	1.2075	1.08172
84	1.22321	1.09528
85	1.23088	1.108
86	1.24165	1.12039
87	1.24682	1.12655
88	1.25142	1.13594
89	1.25241	1.14593
90	1.25173	1.15177
91	1.25167	1.15468
92	1.25033	1.15526
93	1.24849	1.15831
94	1.24565	1.15891
95	1.24757	1.15913
96	1.24878	1.15742
97	1.25237	1.15712
98	1.25174	1.16163
99	1.25416	1.16074
100	1.2547	1.16142
101	1.25678	1.16534
102	1.25472	1.16448
103	1.25684	1.16598
104	1.25401	1.16535
105	1.25436	1.16258
106	1.25517	1.16569
107	1.25388	1.1656
108	1.2535	1.16359
109	1.25436	1.16574
110	1.25172	1.16618
111	1.25452	1.16654
112	1.25251	1.16688
113	1.24972	1.16588
114	1.24807	1.16569
115	1.2468	1.16892
116	1.24575	1.16776
117	1.24525	1.16725
118	1.24288	1.16727
119	1.24035	1.1658
120	1.23845	1.16336
121	1.23777	1.16414
122	1.23633	1.15963
123	1.23474	1.15788
124	1.23261	1.15725
125	1.23102	1.15774
126	1.23007	1.15912
127	1.22694	1.15931
128	1.22439	1.15947
129	1.22252	1.16043
130	1.2205	1.16124
131	1.22113	1.16257
132	1.21924	1.15838
133	1.21836	1.15551
134	1.21724	1.15502
135	1.21846	1.15283
136	1.21683	1.15127
137	1.21619	1.15061
138	1.21296	1.14728
139	1.2115	1.14823
140	1.21083	1.14803
141	1.20904	1.14702
142	1.20612	1.14614
143	1.20561	1.14652
144	1.20507	1.14524
145	1.203	1.14397
146	1.20136	1.1436
147	1.19955	1.14414
148	1.20038	1.14269
149	1.19983	1.14277
150	1.19867	1.14134
151	1.1952	1.13911
152	1.19329	1.13688
153	1.19195	1.13652
154	1.18967	1.13273
155	1.18795	1.13329
156	1.18621	1.13028
157	1.1835	1.13023
158	1.18202	1.13163
159	1.1807	1.13236
160	1.17797	1.13159
161	1.17513	1.13132
162	1.17278	1.13185
163	1.17141	1.13015
164	1.17033	1.12774
165	1.17043	1.12601
166	1.16915	1.1241
167	1.16813	1.12224
168	1.16913	1.12353
169	1.1677	1.11958
170	1.16453	1.11871
171	1.16273	1.11696
172	1.15987	1.11493
173	1.15855	1.11198
174	1.15662	1.11085
175	1.15542	1.10875
176	1.15423	1.10979
177	1.1548	1.11125
178	1.15494	1.11165
179	1.15477	1.11108
180	1.15525	1.11178
181	1.1564	1.11041
182	1.15445	1.11031
183	1.15432	1.10913
184	1.15334	1.1074
185	1.15144	1.10678
186	1.15015	1.10719
187	1.14662	1.10816
188	1.14483	1.1085
189	1.14425	1.10603
190	1.14147	1.1059
191	1.13986	1.1042
192	1.14009	1.10354
193	1.13827	1.1009
194	1.13861	1.09875
195	1.13732	1.0961
196	1.13553	1.09704
197	1.13684	1.09597
198	1.13627	1.09517
199	1.13327	1.09393
200	1.13365	1.09443
201	1.13255	1.0939
202	1.13026	1.09514
203	1.12953	1.0934
204	1.12717	1.0921
205	1.12751	1.09268
206	1.12668	1.09048
207	1.12367	1.09086
208	1.12251	1.08907
209	1.12388	1.08583
210	1.12371	1.08501
211	1.12319	1.08385
212	1.12157	1.08196
213	1.12109	1.08197
214	1.12039	1.08021
215	1.1198	1.08086
216	1.11834	1.08231
217	1.11629	1.0817
218	1.11386	1.07951
219	1.1128	1.07966
220	1.11286	1.07743
221	1.11176	1.07732
222	1.10939	1.07666
223	1.10955	1.07399
224	1.10953	1.07413
225	1.10949	1.07584
226	1.10804	1.07581
227	1.10564	1.07779
228	1.10703	1.07709
229	1.10631	1.07837
230	1.10375	1.07947
231	1.10396	1.07727
232	1.10362	1.07384
233	1.10362	1.07155
234	1.10474	1.0697
235	1.10195	1.06734
236	1.10234	1.06543
237	1.10247	1.06206
238	1.10062	1.06425
239	1.10038	1.06503
240	1.0988	1.06428
241	1.09707	1.06391
242	1.09936	1.06371
243	1.09935	1.06361
244	1.09878	1.0658

## Sheet: Fig 3D,E,F Ca2+, Immunoblots
Fig. 3d: MAVER-1 Ca2+ signals				Fig. 3e: K1718 Ca2+ signals				Fig. 3f: B220+ splenocyte Ca2+ signals
Time (s)	shCON	shCC1		Time (s)	shCON	shCC1		Time (s)	WT	Ceacam1 KO
1	1	1		1	0.991254	0.993736		1	1	1
2	1.00076	1.00054		2	0.992699	0.992488		2	1.00082	1.00975
3	1.00091	1.00129		3	0.992547	0.992888		3	0.992142	1.00711
4	1.00053	1.00069		4	0.993179	0.991255		4	1.00043	0.994054
5	1.00023	1.00101		5	0.995415	0.989583		5	0.984402	1.01017
6	1.00119	1.0003		6	0.994985	0.989845		6	0.99242	1.00185
7	1.00168	1.00074		7	0.995626	0.987368		7	0.989581	1.01246
8	1.00149	1.00038		8	0.996244	0.98673		8	0.988301	1.00521
9	1.00014	1.00036		9	0.996698	0.990001		9	0.98568	0.982418
10	0.999657	0.999237		10	0.998863	0.98904		10	1.00305	0.990366
11	1.00009	0.999525		11	0.998147	0.991083		11	1.004	1.00463
12	0.998786	0.999273		12	0.999074	0.992126		12	1.00316	1.00361
13	0.999468	1.00006		13	0.998678	0.99147		13	0.999589	0.991862
14	0.998119	0.999621		14	0.998847	0.993108		14	1.00551	0.995344
15	0.998186	0.999243		15	1.00032	0.993309		15	0.994723	0.992445
16	0.999306	0.998724		16	0.999444	0.98991		16	0.996317	1.01383
17	0.999261	0.998958		17	0.99744	0.990681		17	0.99739	1.00847
18	0.998708	0.999267		18	0.99902	0.991161		18	0.990407	1.00653
19	0.999685	0.999651		19	0.998189	0.990615		19	1.00341	1.00859
20	0.999084	0.998865		20	0.999387	0.99231		20	0.981287	0.997452
21	1.00003	0.998788		21	0.998568	0.995962		21	0.992777	0.985032
22	1.00048	0.998922		22	0.998785	0.996244		22	0.998377	1.00538
23	1.00006	0.998945		23	1.00021	0.99756		23	1.01167	1.00732
24	1.00027	0.998645		24	1.00159	0.999262		24	0.985696	1.00215
25	0.999727	0.998439		25	1.00227	0.996903		25	1.00817	0.997789
26	0.999025	0.997506		26	1.00259	0.998476		26	0.997003	0.98865
27	0.998085	0.997703		27	1.00442	0.997941		27	1.00167	1.00613
28	0.997864	0.997327		28	1.00486	0.995438		28	0.996814	1.00834
29	0.997182	0.997354		29	1.00527	0.995521		29	1.0085	1.01817
30	0.997061	0.997004		30	1.00656	0.995196		30	0.994395	0.991723
31	0.997241	0.997886		31	1.00509	0.994277		31	1.00045	0.999568
32	0.997923	0.997577		32	1.00388	0.996625		32
33	0.998408	0.997604		33	1.00151	0.994938		33
34	0.999616	0.997457		34	1.00084	0.995932		34
35	0.99909	0.998132		35	1.00119	0.995979		35
36	0.998466	0.997706		36	1.00098	0.994744		36
37	0.998045	0.997391		37	0.999037	0.994777		37
38	0.997123	0.996572		38	1.00106	0.994258		38
39	0.995597	0.995447		39	0.999555	0.991079		39
40	0.994953	0.995451		40	1.00132	0.991962		40
41	0.993882	0.995419		41	1.00039	0.989787		41	1.00082	0.981674
42	0.993296	0.994362		42	1	0.987803		42	1.00298	0.998735
43				43				43	1.01294	0.998871
44				44				44	1.01563	1.00414
45				45				45	1.02163	1.00657
46				46				46	1.03081	1.01363
47				47				47	1.04558	1.01646
48				48				48	1.06103	1.0239
49				49				49	1.08368	1.03693
50				50				50	1.10985	1.06806
51				51				51	1.13723	1.09237
52				52				52	1.14783	1.11143
53	0.99707	0.994412		53	0.995084	0.992996		53	1.2532	1.13632
54	0.998676	0.99398		54	0.997593	0.990842		54	1.2974	1.2025
55	0.998347	0.994774		55	0.99876	0.990995		55	1.35574	1.25433
56	0.997349	0.994097		56	0.999367	0.989851		56	1.54205	1.32106
57	0.99749	0.994673		57	1.00269	0.990304		57	1.71335	1.46979
58	0.997759	0.994174		58	1.0045	0.990087		58	2.23172	1.55568
59	0.998494	0.994271		59	1.00755	0.989886		59	2.91015	1.85873
60	0.998972	0.994323		60	1.01026	0.991142		60	3.35371	2.06154
61	0.997177	0.995017		61	1.01387	0.995235		61	4.28228	2.41332
62	0.996828	0.994195		62	1.01779	0.997568		62	4.43096	2.96953
63	0.997748	0.995037		63	1.02252	1.00186		63	4.44743	2.94413
64	0.997212	0.993826		64	1.02616	1.0051		64	4.82285	3.2459
65	0.996954	0.994509		65	1.03065	1.00811		65	4.97194	3.22141
66	0.995541	0.994023		66	1.03545	1.01084		66	4.77027	3.47302
67	0.994682	0.993125		67	1.04301	1.01286		67	4.86927	3.53082
68	0.997101	0.992607		68	1.04664	1.01488		68	4.95549	3.51205
69	0.998127	0.992901		69	1.0517	1.01917		69	5.03892	3.62868
70	0.998714	0.993786		70	1.0571	1.02128		70	4.91775	3.59238
71	1.00045	0.994932		71	1.06339	1.02261		71	4.96884	3.60644
72	1.00228	0.995197		72	1.06834	1.02653		72	4.91711	3.6688
73	1.00568	0.996592		73	1.07121	1.02982		73	4.85941	3.63741
74	1.00839	0.999349		74	1.07292	1.02998		74	4.94182	3.59491
75	1.01254	1.00083		75	1.07799	1.03504		75	4.85656	3.52929
76	1.01805	1.00223		76	1.08216	1.03789		76	4.84274	3.60764
77	1.0251	1.00312		77	1.08399	1.03987		77	4.79583	3.48873
78	1.0309	1.00625		78	1.08544	1.04205		78	4.63111	3.56216
79	1.03804	1.00962		79	1.08616	1.0458		79	4.60272	3.49351
80	1.04549	1.01251		80	1.08893	1.04588		80	4.64702	3.4326
81	1.05133	1.01448		81	1.09024	1.05041		81	4.51736	3.4387
82	1.05593	1.01856		82	1.09031	1.05019		82	4.51057	3.34302
83	1.06056	1.02253		83	1.0892	1.04936		83	4.37059	3.43957
84	1.06653	1.02658		84	1.09032	1.05001		84	4.36773	3.33979
85	1.07364	1.02929		85	1.09299	1.05121		85	4.17518	3.23336
86	1.0791	1.03298		86	1.09436	1.04994		86	4.09752	3.1852
87	1.08353	1.03694		87	1.09566	1.05234		87	4.17155	3.14357
88	1.08959	1.04078		88	1.09554	1.05256		88	4.04899	3.1301
89	1.09255	1.04473		89	1.09534	1.05015		89	3.94972	3.03596
90	1.0979	1.04828		90	1.09653	1.05095		90	3.91723	3.00745
91	1.09983	1.05249		91	1.09647	1.05001		91	3.79418	2.99182
92	1.10095	1.05578		92	1.09603	1.04971		92	3.81099	2.86405
93	1.10341	1.05879		93	1.09684	1.04878		93	3.67777	2.82379
94	1.10695	1.0622		94	1.09525	1.0472		94	3.62385	2.85153
95	1.11029	1.0653		95	1.09509	1.04448		95	3.50269	2.73919
96	1.11368	1.06635		96	1.09577	1.04512		96	3.487	2.70553
97	1.11448	1.0689		97	1.09553	1.04439		97	3.37581	2.66946
98	1.11481	1.07036		98	1.096	1.0442		98	3.2589	2.66684
99	1.11655	1.07296		99	1.09421	1.04507		99	3.22437	2.53632
100	1.11728	1.07443		100	1.09301	1.0454		100	3.2318	2.53428
101	1.11725	1.07552		101	1.09354	1.04588		101	3.01538	2.52196
102	1.11733	1.0759		102	1.09173	1.0476		102	3.04367	2.39567
103	1.11897	1.07815		103	1.09124	1.04658		103	2.98967	2.35515
104	1.12005	1.07904		104	1.08979	1.04534		104	2.83412	2.33988
105	1.12105	1.07979		105	1.08854	1.04747		105	2.84647	2.29548
106	1.12082	1.07977		106	1.08952	1.04728		106	2.76994	2.23453
107	1.1216	1.08139		107	1.08889	1.0476		107	2.69213	2.15406
108	1.12053	1.08118		108	1.08814	1.04524		108	2.60333	2.20212
109	1.12048	1.08357		109	1.08983	1.04427		109	2.53964	2.15358
110	1.1181	1.08399		110	1.08882	1.04563		110	2.56275	2.11949
111	1.11846	1.08527		111	1.08853	1.04472		111	2.43037	2.06424
112	1.11781	1.08608		112	1.08808	1.04512		112	2.3492	2.05451
113	1.11917	1.08752		113	1.08558	1.04325		113	2.44369	1.99616
114	1.11908	1.08631		114	1.08472	1.04311		114	2.30008	1.94855
115	1.11879	1.08747		115	1.08361	1.04516		115	2.27528	1.97761
116	1.11955	1.08753		116	1.08304	1.04656		116	2.21892	1.87031
117	1.11878	1.08777		117	1.08151	1.04392		117	2.17406	1.8813
118	1.11754	1.08734		118	1.08274	1.04522		118	2.08674	1.86384
119	1.11911	1.08789		119	1.08246	1.04225		119	2.08092	1.86903
120	1.12004	1.08741		120	1.08204	1.04445		120	2.05174	1.74113
121	1.11982	1.0885		121	1.08215	1.04263		121	2.02019	1.7782
122	1.1215	1.08954		122	1.08218	1.03884		122	2.00234	1.76912
123	1.12176	1.08877		123	1.08136	1.03629		123	1.92222	1.70914
124	1.1247	1.08939		124	1.08107	1.0391		124	1.86618	1.68947
125	1.12854	1.08965		125	1.07898	1.03827		125	1.87562	1.67401
126	1.12997	1.08919		126	1.07784	1.04025		126	1.8663	1.65622
127	1.13046	1.08995		127	1.07741	1.03774		127	1.77797	1.64919
128	1.13162	1.09061		128	1.07595	1.03747		128	1.76044	1.59572
129	1.13207	1.09065		129	1.07472	1.03956		129	1.74044	1.59933
130	1.13205	1.0916		130	1.07272	1.04069		130	1.70968	1.57717
131	1.13151	1.09138		131	1.07242	1.03699		131	1.7793	1.602
132	1.12915	1.09254		132	1.07267	1.03774		132	1.71577	1.57396
133	1.12696	1.09342		133	1.07345	1.03436		133	1.65048	1.525
134	1.12451	1.09351		134	1.07308	1.03506		134	1.70209	1.48818
135	1.12397	1.09366		135	1.07146	1.03506		135	1.65801	1.5111
136	1.12316	1.09426		136	1.07165	1.03318		136	1.60199	1.49229
137	1.12145	1.09413		137	1.07159	1.03107		137	1.5594	1.48788
138	1.12378	1.09489		138	1.071	1.03329		138	1.61933	1.50511
139	1.12352	1.09342		139	1.07057	1.03081		139	1.54467	1.45725
140	1.1252	1.09358		140	1.06789	1.03245		140	1.53823	1.48598
141	1.1261	1.09303		141	1.06741	1.03196		141	1.50878	1.40819
142	1.12387	1.09302		142	1.06737	1.03211		142	1.50975	1.43234
143	1.12319	1.09217		143	1.06765	1.0323		143	1.49983	1.46523
144	1.12336	1.09253		144	1.06735	1.03211		144	1.48306	1.42707
145	1.12003	1.09219		145	1.0665	1.02907		145	1.47907	1.40987
146	1.12166	1.0925		146	1.06408	1.02966		146	1.46572	1.42612
147	1.11944	1.09226		147	1.06426	1.02805		147	1.4772	1.41091
148	1.11923	1.09312		148	1.06248	1.02649		148	1.43827	1.40741
149	1.12052	1.0933		149	1.06141	1.02479		149	1.41139	1.41552
150	1.12028	1.09281		150	1.05864	1.02601		150	1.41407	1.36052
151	1.12173	1.09289		151	1.05786	1.02549		151	1.42153	1.35701
152	1.12356	1.09319		152	1.05725	1.02602		152	1.40223	1.39393
153	1.1227	1.09361		153	1.05779	1.02652		153	1.3787	1.35034
153	1.12309	1.09391		154	1.05665	1.02651		154	1.39109	1.37368
154	1.12319	1.09457		155	1.05625	1.0274		155	1.36097	1.37998
155	1.12365	1.09446		156	1.05679	1.02897		156	1.37133	1.33984
156	1.12291	1.09432		157	1.05716	1.0272		157	1.34728	1.37119
157	1.12186	1.09445		158	1.05639	1.02765		158	1.37531	1.34014
158	1.11981	1.09402		159	1.05682	1.02876		159	1.35516	1.32389
159	1.11682	1.09538		160	1.05513	1.02842		160	1.34265	1.34727
160	1.11614	1.09525		161	1.05407	1.02775		161	1.348	1.33211
161	1.11509	1.09487		162	1.05423	1.02606		162	1.33561	1.34844
162	1.11412	1.09528		163	1.05354	1.02418		163	1.3319	1.31792
163	1.11471	1.09548		164	1.05146	1.02478		164	1.33048	1.29728
164	1.11171	1.09517		165	1.05083	1.02387		165	1.31455	1.31717
165	1.11254	1.09536		166	1.04866	1.02085		166	1.33321	1.30963
166	1.1136	1.09429		167	1.04853	1.02057		167	1.30009	1.34336
167	1.11415	1.09357		168	1.04844	1.02082		168	1.29146	1.271
168	1.11345	1.09271		169	1.04641	1.02058		169	1.29059	1.30921
169	1.11137	1.09226		170	1.04555	1.01872		170	1.30591	1.2957
170	1.11094	1.09226		171	1.04394	1.01719		171	1.30383	1.29833
171	1.11128	1.09179		172	1.04353	1.01561		172	1.28666	1.27807
172	1.11027	1.09045		173	1.04362	1.01583		173	1.25643	1.28465
173	1.1082	1.08972		174	1.04186	1.01356		174	1.31294	1.28006
174	1.10756	1.09005		175	1.04001	1.01268		175	1.29009	1.2598
175	1.10666	1.08923		176	1.03974	1.01102		176	1.27031	1.29181
176	1.107	1.089		177	1.03793	1.01274		177	1.29799	1.2718
177	1.10557	1.08897		178	1.03931	1.01217		178	1.28503	1.26172
178	1.10559	1.08915		179	1.03744	1.01229		179	1.26003	1.25438
179	1.10369	1.08958		180	1.03654	1.01284		180	1.26762	1.25204
180	1.10399	1.0897		181	1.03707	1.01351		181	1.2701	1.2834
181	1.10384	1.08899		182	1.03613	1.01142		182	1.25763	1.27589
182	1.10401	1.08919		183	1.0355	1.0113		183	1.23989	1.26708
183	1.10236	1.08732		184	1.03565	1.01114		184	1.27423	1.25683
184	1.10283	1.08552		185	1.0343	1.01204		185	1.25377	1.24401
185	1.10329	1.0849		186	1.03437	1.01304		186	1.26226	1.24263
186	1.10352	1.08403		187	1.03358	1.01225		187	1.25469	1.25645
187	1.10187	1.08253		188	1.03163	1.01097		188	1.26168	1.26316
188	1.10017	1.08221		189	1.0316	1.01244		189	1.27861	1.24221
189	1.09863	1.0825		190	1.03133	1.01146		190	1.25632	1.26371
190	1.09874	1.08323		191	1.03012	1.00985		191	1.2409	1.25076
191	1.09764	1.08341		192	1.02769	1.00791		192	1.2399	1.23004
192	1.09682	1.08317		193	1.02584	1.00602		193	1.25009	1.24088
193	1.09521	1.08384		194	1.02353	1.00626		194	1.26537	1.21619
194	1.09586	1.08422		195	1.02312	1.00464		195	1.23512	1.19701
195	1.09622	1.08335		196	1.02307	1.00238		196	1.23903	1.25018
196	1.0955	1.08302		197	1.02105	1.00242		197	1.24866	1.22069
197	1.09579	1.08243		198	1.02132	1.00271		198	1.24048	1.22711
198	1.09547	1.0824		199	1.02174	1.00424		199	1.23224	1.23813
199	1.09298	1.08175		200	1.02209	1.00457		200	1.24104	1.22828
200	1.09403	1.08132		201	1.02162	1.00223		201	1.24402	1.23469
201	1.0923	1.07991		202	1.0202	1.00286		202	1.22877	1.22084
202	1.09048	1.07996		203	1.01897	1.00501		203	1.22262	1.23119
203	1.08857	1.07959		204	1.01929	1.00454		204	1.21924	1.21869
204	1.08684	1.07986		205	1.01779	1.00385		205	1.23282	1.22831
205	1.08549	1.07895		206	1.01677	1.00365		206	1.21174	1.20442
206	1.08602	1.07827		207	1.01613	1.00278		207	1.2376	1.20385
207	1.08494	1.07768		208	1.01565	1.00363		208	1.20612	1.24658
208	1.08476	1.0784		209	1.01545	1.0043		209	1.24312	1.21795
209	1.08414	1.07724		210	1.0139	1.00191		210	1.22419	1.22081
210	1.08462	1.07591		211	1.01232	1.00154		211	1.22754	1.22361
211	1.08434	1.07438		212	1.01123	1.00034		212	1.21997	1.20339
212	1.08295	1.07365		213	1.01135	0.997937		213	1.21815	1.1958
213	1.08142	1.07324		214	1.00874	0.997231		214	1.20238	1.2065
214	1.08186	1.07164		215	1.00836	0.996337		215	1.22007	1.24267
215	1.08182	1.07179		216	1.00796	0.994685		216	1.19051	1.18764
216	1.08104	1.07212		217	1.00847	0.995394		217	1.20103	1.19687
217	1.08237	1.07107		218	1.00801	0.994925		218	1.20822	1.19326
218	1.08137	1.07152		219	1.00745	0.995337		219	1.1869	1.20225
219	1.08327	1.07162		220	1.00764	0.996056		220	1.18599	1.18289
220	1.08322	1.07144		221	1.00824	0.996579		221	1.18006	1.18029
221	1.08006	1.07244		222	1.0071	0.995613		222	1.20957	1.19857
222	1.07951	1.07202		223	1.00719	0.995938		223	1.22022	1.1904
223	1.08003	1.07163		224	1.00535	0.994661		224	1.20689	1.19899
224	1.07803	1.07321		225	1.00567	0.995147		225	1.194	1.18908
225	1.07827	1.0722		226	1.00504	0.994131		226	1.20522	1.1874
226	1.07535	1.07205		227	1.00371	0.9937		227	1.19087	1.18593
227	1.07655	1.07102		228	1.00374	0.991529		228	1.17432	1.17847
228	1.07659	1.06872		229	1.00319	0.992439		229	1.18111	1.18406
229	1.07686	1.06716		230	1.00153	0.99008		230	1.21475	1.20867
230	1.07595	1.0665		231	1.00068	0.989827		231	1.16825	1.20145
231	1.07604	1.06468		232	0.999871	0.988522		232	1.17554	1.17236
232	1.07564	1.0651		233	1.00037	0.989963		233	1.18662	1.17904
233	1.07679	1.06518		234	0.999627	0.988546		234	1.18086	1.1811
234	1.0743	1.06507		235	0.999114	0.990192		235	1.17699	1.18699
235	1.07298	1.06569		236	0.999709	0.989565		236	1.18439	1.18551
236	1.07215	1.06597		237	0.99909	0.990783		237	1.16977	1.18449
237	1.07172	1.06525		238	1.00008	0.991096		238	1.16019	1.16329
238	1.07013	1.06555		239	1.00066	0.991463		239	1.16426	1.17141
239	1.06636	1.0641		240	0.999819	0.992068		240	1.18619	1.16901
240	1.06538	1.06342		241	0.999624	0.991841		241	1.17779	1.17277
241	1.06664	1.06359		242	0.998046	0.99137		242	1.1657	1.17146
242	1.06655	1.06276		243	0.99721	0.990774		243	1.18789	1.18382
243	1.06577	1.06181		244	0.996206	0.988945		244	1.18387	1.15885
244	1.06365	1.06167		245	0.995359	0.987639		245	1.18186	1.16022
245	1.06419	1.06089		246	0.99289	0.988364		246	1.15664	1.1626
246	1.06552	1.06101		247	0.991398	0.98552		247	1.19311	1.15368
247	1.06347	1.05978		248	0.990559	0.98639		248	1.16391	1.16421
248	1.0612	1.05866		249	0.990174	0.985646		249	1.15932	1.16819
249	1.06274	1.05816		250	0.989433	0.985078		250	1.16026	1.1412
250	1.06199	1.05646
251	1.06194	1.05691
252	1.06057	1.05578
253	1.06095	1.05572
254	1.06109	1.05547
255	1.06068	1.05484
256	1.05844	1.05472
257	1.05748	1.05616
258	1.05679	1.05551
259	1.0567	1.05516
260	1.05651	1.05393
261	1.05479	1.05334
262	1.05428	1.05353
263	1.05358	1.05334
264	1.05301	1.0521
265	1.05353	1.05133
266	1.05329	1.05143
267	1.05133	1.05155
268	1.0515	1.05137
269	1.05104	1.05094
270	1.05053	1.0506
271	1.04875	1.04989
272	1.04865	1.04951
273	1.0465	1.04831
274	1.04667	1.04765
275	1.04753	1.04796
276	1.04793	1.04736
277	1.04712	1.04654
278	1.0469	1.04674
279	1.04513	1.04587
280	1.04676	1.04581
281	1.04719	1.04621
282	1.0463	1.04561
283	1.0457	1.0452
284	1.04457	1.04558
285	1.04376	1.04625
286	1.04394	1.04609
287	1.04357	1.04622
288	1.04208	1.04446
289	1.04128	1.04374
290	1.04027	1.04325
291	1.04179	1.04288
292	1.04321	1.04197
293	1.04342	1.04157
294	1.04235	1.04112
295	1.04272	1.04123
296	1.04217	1.04058
297	1.04238	1.03983
298	1.04207	1.03917
299	1.04114	1.03835
300	1.04013	1.03843
301	1.03951	1.03788
302	1.03779	1.0377
303	1.03789	1.0379
304	1.03672	1.03847
305	1.03557	1.03834

## Sheet: Fig 3G statistics
Median-centered mRNA expression				Fig. 3G: Statistics
CEACAM1				Table Analyzed	CEACAM1 median centered fr GSE70910 Saba etal
PB (n=17)	LN (n=4)
-0.148584	-0.098376			Column B	LN (n=4)
-0.750635	0.652666			vs.	vs.
-0.213195	1.22161			Column A	PB (n=17)
-1.2344	0.588864
-0.479664				Unpaired t test with Welch's correction
-0.342196				P value	0.0422
0.610313				P value summary	*
0.067133				Significantly different (P < 0.05)?	Yes
-2.08999				One- or two-tailed P value?	Two-tailed
-1.39571				Welch-corrected t, df	t=2.509, df=6.641
0.092512
0				How big is the difference?
0.066857				Mean of column A	-0.2465
-0.571279				Mean of column B	0.5912
0.569205				Difference between means (B - A) ± SEM	0.8377 ± 0.3339
1.20164				95% confidence interval	0.03946 to 1.636
0.426969				R squared (eta squared)	0.4866
				F test to compare variances
				F, DFn, Dfd	2.235, 16, 3
				P value	0.5549
				P value summary	ns
				Significantly different (P < 0.05)?	No
				Data analyzed
				Sample size, column A	17
				Sample size, column B	4

## Sheet: Fig 3H IC50
Fig. 3H: IC50 calculation
		Jeko-1	Mino	SP53	Maver-1	Z-138	K1718	SSK41
	Absolute IC50, X is concentration	Ambiguous	Ambiguous	Ambiguous	Ambiguous	Ambiguous	Ambiguous	Ambiguous
	Best-fit values
	Top	100.3	101.6	100	100.2	97.88	99.43	103
	Baseline	~ -0.4605	~ 2.412	~ -19.62	~ 27361600553	~ -2997	~ -1.429	~ 93.41
	Bottom	-0.2921	-21.65	-0.1215	~ 109.9	~ -9641437356340	-38.5	94
	AbsoluteIC50	~ 0.8534	~ 2.757	~ 0.09844	~ 15.92	~ 27.27	~ 2.193	~ 5.223
	HillSlope	-1.526	-1.338	-1.65	~ -109.5	~ -3.507	-0.9534	~ -18.85
	LogAbsoluteIC50	~ -0.06884	~ 0.4405	~ -1.007	~ 1.202	~ 1.436	~ 0.3410	~ 0.7179
	95% CI (profile likelihood)
	Top	???	???	???	???	???	???	???
	Baseline	(Very wide)	(Very wide)	(Very wide)	(Very wide)	(Very wide)	(Very wide)	(Very wide)
	Bottom	???	???	???	(Very wide)	(Very wide)	???	???
	AbsoluteIC50	(Very wide)	(Very wide)	(Very wide)	(Very wide)	(Very wide)	(Very wide)	(Very wide)
	HillSlope	???	???	???	(Very wide)	(Very wide)	???	(Very wide)
	LogAbsoluteIC50	(Very wide)	(Very wide)	(Very wide)	(Very wide)	(Very wide)	(Very wide)	(Very wide)
	Goodness of Fit
	Degrees of Freedom	1	1	1	1	1	1	1
	R squared	0.9927	0.9948	1	0	0.9951	0.9935	0.825
	Sum of Squares	53.25	37.74	0.06206	78.83	8.343	43.06	14
	Sy.x	7.297	6.143	0.2491	8.879	2.888	6.562	3.742
	Number of points
	# of X values	6	6	6	6	6	6	6
	# Y values analyzed	6	6	6	6	6	6	6
		% Viability
	Ibrutinib (uM)	Jeko-1	Mino	SP53	Maver-1	Z-138	K1718	SSK41
	0	100	100	100	100	100	100	100
	0.62	64	95	3	99	96	77	105
	1.25	31	77	1	103	98	65	103
	2.5	21	53	0	104	97	49	104
	5	5	31	0	102	94	18	100
	10	1	3	0	93	52	3	94
