# Supplementary material for: CEACAM1 as a mediator of B-cell receptor signaling in mantle cell lymphoma
Source: Nat Commun. 2025 May 29;16:4967. doi: 10.1038/s41467-025-60208-3 (PMC12120064; doi:10.1038/s41467-025-60208-3)
Supplement: Supplementary file 15 — Source data [file 41467_2025_60208_MOESM15_ESM.zip › Source Data-Fig 1B,C,D,E,F,H,I,J 5-16.xlsx]

## Sheet: Fig 1B
sgrna	Gene			Day 0	Day 0	Day 14	Day 14	Day 0 Avg	Day 14 Avg	LFC	p.twosided	FDR
HGLibB_08917	CEACAM1	CEACAM1 sgRNA	#1	857.28	896.95	433.49	496.2	877.12	464.84	-0.91456	2.9544e-11	2.7651e-10
HGLibA_08923	CEACAM1	CEACAM1 sgRNA	#2	139.11	142.24	38.169	40.403	140.67	39.286	-1.8142	3.6324e-05	0.00013403
HGLibA_08924	CEACAM1	CEACAM1 sgRNA	#3	100.29	142.93	9.5422	1.2626	121.61	5.4024	-4.2593	2.5111e-07	1.4147e-06
HGLibA_08922	CEACAM1	CEACAM1 sgRNA	#4	77.641	99.431	10.905	1.11	88.536	5.4527	-3.7945	1.3718e-05	5.5544e-05
HGLibB_08065	CCND1	CCND1 sgRNA	#1	651.86	503.37	234.46	108.58	577.61	171.52	-1.7458	5.2562e-09	3.7785e-08
HGLibB_08066	CCND1	CCND1 sgRNA	#2	323.5	401.18	107.69	176.76	362.34	142.23	-1.343	6.1139e-07	3.2228e-06
HGLibB_08064	CCND1	CCND1 sgRNA	#3	179.54	167.79	1	1	173.67	0	-7.4485	3.3106e-11	3.082e-10
HGLibB_46174	SOX11	SOX11 sgRNA	#1	716.56	591.06	298.53	306.81	653.81	302.67	-1.1086	6.1628e-10	4.9711e-09
HGLibA_46230	SOX11	SOX11 sgRNA	#2	209.47	131.88	55.89	31.565	170.68	43.727	-1.9405	8.2317e-05	0.00027959
HGLibA_46232	SOX11	SOX11 sgRNA	#3	86.537	44.191	1	16.414	65.364	8.2069	-2.8496	0.0019407	0.0046085
HGLibA_65079	NonTargetingControlGuideForHuman_0696	NonTargetingControl sgRNA	#1	485.25	577.25	546.63	449.49	531.25	498.06	-0.092903	0.54678	0.61814
HGLibA_65146	NonTargetingControlGuideForHuman_0763		#2	358.28	394.27	396.68	404.03	376.27	400.36	0.08927	0.5511	0.62224
HGLibA_65285	NonTargetingControlGuideForHuman_0902		#3	756.19	600.04	643.41	806.8	678.11	725.11	0.096536	0.55162	0.6227
HGLibA_64649	NonTargetingControlGuideForHuman_0266		#4	289.53	314.17	295.81	349.74	301.85	322.77	0.096363	0.56263	0.63283
HGLibA_64680	NonTargetingControlGuideForHuman_0297		#5	539.44	747.8	561.62	825.74	643.62	693.68	0.1079	0.63775	0.70068

## Sheet: Fig 1C,D,E,F,H,I,J
Fig. 1C: Immunoblots									Fig. 1E: Immunoblots
Fig. 1D: Statistics
	Mean	Day 2	Day 4	Day 6	Day 8		2-sided, paired t test
	gNTC1	100	87.0204	70.7098	60.0124
	gCC1#1	100	60.7725	38.3234	12.9608		0.0293
	gCC1#2	100	69.546	47.6523	18.3815		0.0481405
	STDEV	Day 2	Day 4	Day 6	Day 8
	gNTC1	0	5.81862	5.31498	5.90006
	gCC1#1	0	0.691249	13.0027	4.73935
	gCC1#2	0	5.19826	6.57457	0.551331
Fig 1F: statistics
		Mean					Stdev					Two-sided,
	days	2	4	6	8		2	4	6	8		paired t test
	JEKO-1	100	43.6953	18.3729	5.88457		0	6.64021	0.527387	2.66519		0.0063	**	two-sided, paired t-test compared to Z-138
	MINO	100	62.4173	27.4694	22.3953		0	10.295	8.29283	0.958994		0.0306	*	two-sided, paired t-test compared to Z-138
	REC-1	100	74.8469	60.7536	39.3169		0	2.61688	3.1548	2.30687		0.004	**	two-sided, paired t-test compared to Z-138
	Z-138	100	92.3372	82.2445	60.3634		0	1.97237	4.24706	2.72395		0.018	*	two-sided, paired t-test compared to SUDHL6
	MAVER-1	100	94.6498	77.9716	59.2346		0	7.56632	9.84281	7.28176		0.0075	**	two-sided, paired t-test compared to SUDHL6
	OCI-LY10	100	107.499	97.4443	89.4944		0	5.72867	15.8921	14.4024
	HBL1	100	102.066	99.6088	97.3131		0	4.69276	0.553292	8.15126
	SUDHL6	100	112.598	97.0427	73.3846		0	4.51384	6.98263	7.86698
	K1718	100	70	27.5	22		#DIV/0!	#DIV/0!	#DIV/0!	#DIV/0!
	SSK41	100	110.846	106.846	106		0	4.46021	1.19664	8.48528
Fig 1H: statistics
	BLI (photons/s) (x10^6)	Mouse 1	Mouse 2	Mouse 3	Mouse 4	Mouse 5	Mouse 6		Mean	stdev	SEM	1-tailed t test
Day 7	shControl	2.17	2.46	2.5	2.04	2.05	2.75		2.32833	0.286455	0.116945
	sh1906	2.52	1.81	1.86	1.57	1.15	1.44		1.725	0.467622	0.190906	0.0132167
Day 14	shControl	2.72	14.8	15.6	20	27.1	3.72		13.99	9.42047	3.84589
	sh1906	2.77	2.6	2.21	1.92	2.84	1.87		2.36833	0.427056	0.174345	0.0146529
Day 21	shControl	31.5	317	675	821	933	200		496.25	364.432	148.779
	sh1906	72.4	35.1	23.1	5.32	372	12.1		86.67	141.772	57.878	0.0198987
Day 28	shControl	790	1640	9240	4850	4500	785		3634.17	3281.37	1339.61
	sh1906	298	200	120	63.1	4350	82.3		852.233	1715.73	700.444	0.0526228
Day 35	shControl	8470	14700	65900	55500	54900	6070		34256.7	27278.7	11136.5
	sh1906	391	1450	1050	1530	32000	746		6194.5	12649.3	5164.06	0.0279244
Day 42	shControl	Dead	Dead	Dead	Dead	Dead	Dead
	sh1906	681	5890	5410	14800	Dead	564
Fig 1I: statistics
	Comparison of Survival Curves				Survival time	Event indicator (1=event; 0=censored)
					(Days)	shControl	shCEACAM1
	Log-rank (Mantel-Cox) test				33	1
	Chi square	7.964			35	1
	df	1			38	1
	P value	0.0048			38	1
	P value summary	**			38	1
	Are the survival curves sig different?	Yes			38	1
					38		1
	Gehan-Breslow-Wilcoxon test				48		1
	Chi square	7.719			49		1
	df	1			72		1
	P value	0.0055			81		1
	P value summary	**			110		1
	Are the survival curves sig different?	Yes
	Median survival
	shControl	38
	shCEACAM1	60.5
	Ratio (and its reciprocal)	0.6281	1.592
	95% CI of ratio	0.2026 to 1.948	0.5135 to 4.937
	Hazard Ratio (Mantel-Haenszel)	A/B	B/A
	Ratio (and its reciprocal)	13.67	0.07317
	95% CI of ratio	2.223 to 84.04	0.01190 to 0.4499
	Hazard Ratio (logrank)	A/B	B/A
	Ratio (and its reciprocal)	3.062	0.3266
	95% CI of ratio	0.8233 to 11.38	0.08784 to 1.215
Fig 1J: statistics
	Table Analyzed	Female CD19+CD5+CD23- all			Female: %CD19+CD5+CD23-
					WT (n=5)	DT (n=8)	DT, CC1-/- (n=5)
	Column C	DT, CC1-/- (n=5)			0.55	44.6	16.1
	vs.	vs.			0.5	39.8	6.79
	Column B	DT (n=8)			0.45	21.5	15.5
					1	40.6	24.5
	Unpaired t test with Welch's correction				1.09	19.1	13
	P value	0.0555				15.7
	P value summary	ns				17
	Significantly different (P < 0.05)?	No				14.6
	One- or two-tailed P value?	Two-tailed
	Welch-corrected t, df	t=2.147, df=10.73
	How big is the difference?
	Mean of column B	26.61
	Mean of column C	15.18
	Difference between means (C - B) ± SEM	-11.43 ± 5.325
	95% confidence interval	-23.19 to 0.3212
	R squared (eta squared)	0.3006
	F test to compare variances
	F, DFn, Dfd	3.968, 7, 4
	P value	0.2009
	P value summary	ns
	Significantly different (P < 0.05)?	No
	Data analyzed
	Sample size, column B	8
	Sample size, column C	5
	Table Analyzed	Male CD19+CD5+CD23-			Male: %CD19+CD5+CD23-
					WT (n=5)	DT (n=6)	DT, CC1-/- (n=5)
	Column C	DT, CC1-/- (n=5)			0.87	29.2	7.75
	vs.	vs.			0.93	26.5	5.76
	Column B	DT (n=6)			1.07	40	10.7
					0.86	28.3	12.2
	Unpaired t test with Welch's correction				0.34	28.8	15.1
	P value	0.0001				23
	P value summary	***
	Significantly different (P < 0.05)?	Yes
	One- or two-tailed P value?	Two-tailed
	Welch-corrected t, df	t=6.659, df=8.556
	How big is the difference?
	Mean of column B	29.3
	Mean of column C	10.3
	Difference between means (C - B) ± SEM	-19.00 ± 2.853
	95% confidence interval	-25.50 to -12.49
	R squared (eta squared)	0.8383
	F test to compare variances
	F, DFn, Dfd	2.422, 5, 4
	P value	0.4119
	P value summary	ns
	Significantly different (P < 0.05)?	No
	Data analyzed
	Sample size, column B	6
	Sample size, column C	5
