# Supplementary material for: CEACAM1 as a mediator of B-cell receptor signaling in mantle cell lymphoma
Source: Nat Commun. 2025 May 29;16:4967. doi: 10.1038/s41467-025-60208-3 (PMC12120064; doi:10.1038/s41467-025-60208-3)
Supplement: Supplementary file 15 — Source data [file 41467_2025_60208_MOESM15_ESM.zip › Source data-Fig 7A,B,C,D-densitometry,IB,IF,stat 05-04.xlsx]

## Sheet: Fig. 7A
	Fig 7A: Immunoblots													Fig 7A: Densitometry
		Fig 7A														repl1	repl2	avg=
													pSYK Y352	EV	0'	0.0639161	0.0404526	0.0521843
															10'	0.878485	1.26699	1.07274
															60'	0.386536	1.12372	0.755128
															120'	0.189672		0.189672
														4L	0'	0.00090782	0.0533994	0.0271536
															10'	0.151237	0.501394	0.326316
															60'	0.0418717	0.477951	0.259911
															120'	0.000849322		0.000849322
														4S	0'	0.112799	0.218878	0.165839
															10'	0.776478	0.823684	0.800081
															60'	0.316497	0.590174	0.453335
															120'	0.0407477		0.0407477
																0
													pCD79A	EV	0'	0.671306	0.0542543	0.36278
															10'	1.00377	0.834449	0.919107
															60'	0.601009	0.575114	0.588062
															120'	0.290954		0.290954
														4L	0'	0.152142	0.0447983	0.0984699
															10'	0.316019	0.274743	0.295381
															60'	0.197058	0.344791	0.270925
															120'	0.0581616		0.0581616
														4S	0'	0.404698	0.139843	0.272271
															10'	0.880264	0.573614	0.726939
															60'	0.544501	0.384627	0.464564
															120'	0.331021		0.331021
	Fig 7A: Statistics
						One-sided permutation test (number of permutations: 10,000)
		Groups	Time points	replicate 1	replicate 2	Pval (EV vs 4L or 4S)	Pval (4L vs 4S)
	p-SYK Y352	EV	10'	0.878485	1.26699
			60'	0.386536	1.12372
		4L	10'	0.151237	0.501394	0.0831
			60'	0.0418717	0.477951
		4S	10'	0.776478	0.823684	0.2287	0.1172
			60'	0.316497	0.590174
	p-CD79A Y182	EV	10'	1.00377	0.834449
			60'	0.601009	0.575114
		4L	10'	0.316019	0.274743	0.0049
			60'	0.197058	0.344791
		4S	10'	0.880264	0.573614	0.2839	0.0037
			60'	0.544501	0.384627

## Sheet: Fig. 7B
Fig 7B: Immunoblots

## Sheet: Fig. 7C
	Fig 7C: Densitometry	JEKO-1+gCC1+4L, IP:CC1					Z-138 +gCC1+4L, IP:CC1
		0'	5'	15'	30'		0'	5'	15'	30'
	IP-A1
	CC1	154.091	140.53	157.993	157.732		137.994	141.105	155.332	139.05
	SHP-1	38.964	33.054	45.736	68.402		68.795	85.18	95.855	70.335
	SHP-2	54.971	55.269	78.19	93.307		84.511	114.745	150.08	100.587
	IP-A2
	CC1	145.647	133.259	141.67	148.744		131.025	109.973	115.784	146.055
	PHOSPHO-SYK	19.847	125.203	127.528	121.026		19.024	30.581	39.344	37.253
	SYK	87.203	110.952	125.743	114.671		47.475	44.339	43.556	44.215
	IP-B1
	CC1	173.163	163.972	178.9	161.011		173.416	150.857	180.152	179.301
	SHP-2	85.945	96.178	113.35	91.926		122.867	114.861	144.761	169.222
	IP-B2
	CC1	134.815	141.553	172.652	165.148		119.574	145.699	166.298	158.76
	PHOSPHO-SYK	13.923	114.605	151.433	139.606		17.922	25.676	50.342	56.925
	SYK	91.399	138.26	161.749	145.569		38.728	54.399	77.487	61.988
	SHP-1	71.001	83.775	86.634	94.102		68.118	72.996	81.892	88.881
	Relative quantification wrt CC1 for IP
	IPA1 and A2
		0'	5'	15'	30'		0'	5'	15'	30'
	CC1	1	1	1	1		1	1	1	1
	SHP-1	0.252864	0.23521	0.289481	0.43366		0.498536	0.603664	0.617098	0.505825
	SHP-2	0.356744	0.39329	0.494895	0.591554		0.612425	0.813189	0.966189	0.723387
	PHOSPHO-SYK	0.136268	0.939546	0.900176	0.813653		0.145194	0.278077	0.339805	0.255061
	SYK	0.598728	0.832604	0.887577	0.770929		0.362335	0.403181	0.376183	0.302728
	IPB1 and B2
		0'	5'	15'	30'		0'	5'	15'	30'
	CC1	1	1	1	1		1	1	1	1
	SHP-1	0.526655	0.591828	0.501784	0.569804		0.569672	0.501005	0.492441	0.559845
	SHP-2	0.496324	0.586551	0.633594	0.57093		0.70851	0.76139	0.803549	0.943787
	PHOSPHO-SYK	0.103275	0.809626	0.8771	0.845339		0.149882	0.176226	0.302722	0.35856
	SYK	0.677959	0.976737	0.93685	0.881446		0.323883	0.373366	0.465953	0.390451
	IPA1/A2 and IPB1/B2
	CC1	1	1	1	1		1	1	1	1
	CC1	1	1	1	1		1	1	1	1
	AVG	1	1	1	1		1	1	1	1
	SD	0	0	0	0		0	0	0	0
	SHP-1	0.252864	0.23521	0.289481	0.43366		0.498536	0.603664	0.617098	0.505825
	SHP-1	0.526655	0.591828	0.501784	0.569804		0.569672	0.501005	0.492441	0.559845
	AVG	0.389759	0.413519	0.395633	0.501732		0.534104	0.552335	0.554769	0.532835
	SD	0.1936	0.252167	0.150121	0.0962686		0.0503009	0.0725905	0.0881453	0.0381978
	SHP-2	0.356744	0.39329	0.494895	0.591554		0.612425	0.813189	0.966189	0.723387
	SHP-2	0.496324	0.586551	0.633594	0.57093		0.70851	0.76139	0.803549	0.943787
	AVG	0.426534	0.489921	0.564245	0.581242		0.660468	0.787289	0.884869	0.833587
	SD	0.0986983	0.136657	0.0980749	0.0145834		0.0679424	0.0366273	0.115003	0.155846
	PHOSPHO-SYK	0.136268	0.939546	0.900176	0.813653		0.145194	0.278077	0.339805	0.255061
	PHOSPHO-SYK	0.103275	0.809626	0.8771	0.845339		0.149882	0.176226	0.302722	0.35856
	AVG	0.119771	0.874586	0.888638	0.829496		0.147538	0.227152	0.321263	0.306811
	SD	0.0233296	0.0918675	0.0163178	0.0224052		0.00331521	0.0720195	0.026222	0.0731846
	SYK	0.598728	0.832604	0.887577	0.770929		0.362335	0.403181	0.376183	0.302728
	SYK	0.677959	0.976737	0.93685	0.881446		0.323883	0.373366	0.465953	0.390451
	AVG	0.638344	0.90467	0.912213	0.826187		0.343109	0.388273	0.421068	0.34659
	SD	0.0560242	0.101917	0.0348413	0.0781474		0.0271899	0.0210825	0.0634766	0.0620292
	IPA1/A2 and IPB1/B2 - AVERAGE
		JEKO-1 (gCC1+4L)					Z-138 (+4L)
		0'	5'	15'	30'		0'	5'	15'	30'
	CC1	1	1	1	1		1	1	1	1
	p-SYK	0.119771	0.874586	0.888638	0.829496		0.147538	0.227152	0.321263	0.306811
	SYK	0.638344	0.90467	0.912213	0.826187		0.343109	0.388273	0.421068	0.34659
	SHP-1	0.389759	0.413519	0.395633	0.501732		0.534104	0.552335	0.554769	0.532835
	SHP-2	0.426534	0.489921	0.564245	0.581242		0.660468	0.787289	0.884869	0.833587
	IPA1/A2 and IPB1/B2 - SD
		JEKO-1-gCC1-4L 0'	JEKO-1-gCC1-4L 5'	JEKO-1-gCC1-4L 15'	JEKO-1-gCC1-4L 30'		Z-138+4L 0'	Z-138+4L 5'	Z-138+4L 15'	Z-138+4L 30'
	CC1	0	0	0	0		0	0	0	0
	P-SYK	0.0233296	0.0918675	0.0163178	0.0224052		0.00331521	0.0720195	0.026222	0.0731846
	SYK	0.0560242	0.101917	0.0348413	0.0781474		0.0271899	0.0210825	0.0634766	0.0620292
	SHP-1	0.1936	0.252167	0.150121	0.0962686		0.0503009	0.0725905	0.0881453	0.0381978
	SHP-2	0.0986983	0.136657	0.0980749	0.0145834		0.0679424	0.0366273	0.115003	0.155846
	Fig 7C: Statistics
	Table Analyzed	7C-JEKO-1, Z138 p-SYK
	Two-way RM ANOVA	Matching: Across row
	Assume sphericity?	Yes
	Alpha	0.05
	Source of Variation	% of total variation	P value	P value summary	Significant?
	Replicates x Jeko-1 vs Z-138	0.05869	0.892	ns	No
	Replicates	0.1317	0.8891	ns	No
	Jeko-1 vs Z-138	44.96	0.0078	**	Yes
	Induction time	37.31	0.1903	ns	No
	ANOVA table	SS	DF	MS	F (DFn, DFd)	P value
	Replicates x Jeko-1 vs Z-138	0.0009541	1	0.0009541	F (1, 6) = 0.02007	P=0.8920
	Replicates	0.00214	1	0.00214	F (1, 6) = 0.02117	P=0.8891
	Jeko-1 vs Z-138	0.7308	1	0.7308	F (1, 6) = 15.37	P=0.0078
	Induction time	0.6065	6	0.1011	F (6, 6) = 2.127	P=0.1903
	Residual	0.2852	6	0.04753
	Difference between row means
	Mean of Row 1	0.476
	Mean of Row 2	0.4528
	Difference between means	0.02313
	SE of difference	0.159
	95% CI of difference	-0.3659 to 0.4121
	Difference between column means
	Mean of JEKO-1 p-SYK	0.6781
	Mean of Z138 p-SYK	0.2507
	Difference between means	0.4274
	SE of difference	0.109
	95% CI of difference	0.1607 to 0.6942
	Interaction CI
	Mean diff, A1 - B1	0.4429
	Mean diff, A2 - B2	0.412
	(A1 -B1) - (A2 - B2)	0.03089
	95% CI of difference	-0.5026 to 0.5644
	(B1 - A1) - (B2 - A2)	-0.03089
	95% CI of difference	-0.5644 to 0.5026
	Data summary
	Number of columns (Jeko-1 vs Z-138)	2
	Number of rows (Replicates)	2
	Number of subjects (Induction time)	8
	Number of missing values	0
	Table Analyzed	Fig 7C-JEKO-1, Z138 SYK
	Two-way RM ANOVA	Matching: Across row
	Assume sphericity?	Yes
	Alpha	0.05
	Source of Variation	% of total variation	P value	P value summary	Significant?
	Replicates x Jeko-1 vs Z-138	0.5044	0.421	ns	No
	Replicates	1.63	0.3218	ns	No
	Jeko-1 vs Z-138	85.42	<0.0001	****	Yes
	Induction time	8.389	0.1992	ns	No
	ANOVA table	SS	DF	MS	F (DFn, DFd)	P value
	Replicates x Jeko-1 vs Z-138	0.00469	1	0.00469	F (1, 6) = 0.7458	P=0.4210
	Replicates	0.01515	1	0.01515	F (1, 6) = 1.166	P=0.3218
	Jeko-1 vs Z-138	0.7942	1	0.7942	F (1, 6) = 126.3	P<0.0001
	Induction time	0.078	6	0.013	F (6, 6) = 2.067	P=0.1992
	Residual	0.03773	6	0.006288
	Difference between row means
	Mean of Row 1	0.5668
	Mean of Row 2	0.6283
	Difference between means	-0.06155
	SE of difference	0.05701
	95% CI of difference	-0.2010 to 0.07795
	Difference between column means
	Mean of JEKO-1 SYK	0.8204
	Mean of Z138 SYK	0.3748
	Difference between means	0.4456
	SE of difference	0.03965
	95% CI of difference	0.3486 to 0.5426
	Interaction CI
	Mean diff, A1 - B1	0.4114
	Mean diff, A2 - B2	0.4798
	(A1 -B1) - (A2 - B2)	-0.06848
	95% CI of difference	-0.2625 to 0.1256
	(B1 - A1) - (B2 - A2)	0.06848
	95% CI of difference	-0.1256 to 0.2625
	Data summary
	Number of columns (Jeko-1 vs Z-138)	2
	Number of rows (Replicates)	2
	Number of subjects (Induction time)	8
	Number of missing values	0
	Table Analyzed	Fig 7C-JEKO-1, Z138 SHP-1
	Two-way RM ANOVA	Matching: Across row
	Assume sphericity?	Yes
	Alpha	0.05
	Source of Variation	% of total variation	P value	P value summary	Significant?
	Replicates x Jeko-1 vs Z-138	32.75	0.009	**	Yes
	Replicates	21.54	0.005	**	Yes
	Jeko-1 vs Z-138	25.13	0.0159	*	Yes
	Induction time	6.943	0.7841	ns	No
	ANOVA table	SS	DF	MS	F (DFn, DFd)	P value
	Replicates x Jeko-1 vs Z-138	0.07304	1	0.07304	F (1, 6) = 14.41	P=0.0090
	Replicates	0.04804	1	0.04804	F (1, 6) = 18.62	P=0.0050
	Jeko-1 vs Z-138	0.05603	1	0.05603	F (1, 6) = 11.06	P=0.0159
	Induction time	0.01548	6	0.00258	F (6, 6) = 0.5092	P=0.7841
	Residual	0.03041	6	0.005068
	Difference between row means
	Mean of Row 1	0.4295
	Mean of Row 2	0.5391
	Difference between means	-0.1096
	SE of difference	0.0254
	95% CI of difference	-0.1717 to -0.04744
	Difference between column means
	Mean of JEKO-1 SHP-1	0.4252
	Mean of Z138 SHP-1	0.5435
	Difference between means	-0.1184
	SE of difference	0.03559
	95% CI of difference	-0.2054 to -0.03126
	Interaction CI
	Mean diff, A1 - B1	-0.2535
	Mean diff, A2 - B2	0.01678
	(A1 -B1) - (A2 - B2)	-0.2703
	95% CI of difference	-0.4444 to -0.09607
	(B1 - A1) - (B2 - A2)	0.2703
	95% CI of difference	0.09607 to 0.4444
	Data summary
	Number of columns (Jeko-1 vs Z-138)	2
	Number of rows (Replicates)	2
	Number of subjects (Induction time)	8
	Number of missing values	0
	Table Analyzed	Fig 7C-JEKO-1, Z138 SHP-2
	Two-way RM ANOVA	Matching: Across row
	Assume sphericity?	Yes
	Alpha	0.05
	Source of Variation	% of total variation	P value	P value summary	Significant?
	Replicates x Jeko-1 vs Z-138	1.61	0.3757	ns	No
	Replicates	4.045	0.3046	ns	No
	Jeko-1 vs Z-138	64.52	0.0009	***	Yes
	Induction time	19.26	0.2415	ns	No
	ANOVA table	SS	DF	MS	F (DFn, DFd)	P value
	Replicates x Jeko-1 vs Z-138	0.007607	1	0.007607	F (1, 6) = 0.9150	P=0.3757
	Replicates	0.01911	1	0.01911	F (1, 6) = 1.260	P=0.3046
	Jeko-1 vs Z-138	0.3049	1	0.3049	F (1, 6) = 36.67	P=0.0009
	Induction time	0.09101	6	0.01517	F (6, 6) = 1.824	P=0.2415
	Residual	0.04988	6	0.008314
	Difference between row means
	Mean of Row 1	0.619
	Mean of Row 2	0.6881
	Difference between means	-0.06912
	SE of difference	0.06158
	95% CI of difference	-0.2198 to 0.08156
	Difference between column means
	Mean of JEKO-1 SHP-2	0.5155
	Mean of Z138 SHP-2	0.7916
	Difference between means	-0.2761
	SE of difference	0.04559
	95% CI of difference	-0.3876 to -0.1645
	Interaction CI
	Mean diff, A1 - B1	-0.3197
	Mean diff, A2 - B2	-0.2325
	(A1 -B1) - (A2 - B2)	-0.08722
	95% CI of difference	-0.3103 to 0.1359
	(B1 - A1) - (B2 - A2)	0.08722
	95% CI of difference	-0.1359 to 0.3103
	Data summary
	Number of columns (Jeko-1 vs Z-138)	2
	Number of rows (Replicates)	2
	Number of subjects (Induction time)	8
	Number of missing values	0

## Sheet: Fig. 7D
PLA signal counts/cell									Fig. 7D: Representative confocal IF images
Z-138 + 4L
PLA: CC1-SYK				PLA: CC1-SHP-1
0'	5'	15'	30'	0'	5'	15'	30'
0	0	0	0	10	6	16	9
4	0	0	0	10	3	13	9
0	0	0	1	8	2	10	15
0	1	0	0	13	7	16	5
1	0	0	0	4	8	12	1
2	1	0	1	8	21	14	14
0	0	0	1	5	15	15	19
0	0	0	0	8	16	13	12
0	0	0	0	24	22	11	17
0	0	1	0	24	14	12	12
0	0	0	0	18	19	13	6
0	0	0	0	21	18	14	14
1	2	0	0	10	8	14	12
0	2	0	0	10	21	8	18
0	0	0	0	1	12	20	5
2	0	0	0	8	15	20	22
0	0	1	0	4	14	16	7
1	1	1	0	8	12	6	15
1	0	0	0	7	13	6	18
0	0	0	0	3	13	6	12
1	1	0	0	8	26	30	16
1	0	2	0	7	20	15	9
1	0	1	0	7	20	6	16
0	0	0	0	5	8	14	19
4	0	0	0	0	14	11	21
0	0	0	0	2	9	19	14
1	0	0	0	12	13	30	4
1	0	0	0	5	12	7	2		Fig. 7D: Statistics
0	1	0	0	10	19	14	16
0	1	0	0	7	6	20	13		Table Analyzed	CC1-SYK, Z+4L only		Table Analyzed	CC1-SYK, Z+4L only		Table Analyzed	CC1-SYK, Z+4L only
2	0	0	0	16	12	9	18
2	0	0	0	5	15	8	15		Column B	5'		Column C	15'		Column D	30'
0	1	0	0	9	15	6	11		vs.	vs.		vs.	vs.		vs.	vs.
1	0	0	4	10	9	11	5		Column A	0'		Column A	0'		Column A	0'
0	1	2	0	10	16	17	15
0	0	0	0	6	25	13	6		Unpaired t test with Welch's correction			Unpaired t test with Welch's correction			Unpaired t test with Welch's correction
1	0	0	0	15	16	19	16		P value	<0.0001		P value	<0.0001		P value	<0.0001
1	0	0	0	12	12	10	8		P value summary	****		P value summary	****		P value summary	****
1	1	1	0	14	23	17	17		Significantly different (P < 0.05)?	Yes		Significantly different (P < 0.05)?	Yes		Significantly different (P < 0.05)?	Yes
3	0	0	0	13	14	22	13		One- or two-tailed P value?	Two-tailed		One- or two-tailed P value?	Two-tailed		One- or two-tailed P value?	Two-tailed
3	0	0	0	13	18	19	13		Welch-corrected t, df	t=5.881, df=230.3		Welch-corrected t, df	t=6.541, df=227.2		Welch-corrected t, df	t=6.512, df=240.6
0	0	0	0	10	8	4	8
0	1	0	0	11	28	11	17		How big is the difference?			How big is the difference?			How big is the difference?
0	0	0	0	3	18	18	16		Mean of column A	0.5723		Mean of column A	0.5723		Mean of column A	0.5723
0	0	1	0	14	19	3	11		Mean of column B	0.1448		Mean of column C	0.09859		Mean of column D	0.09143
0	0	0	1	11	13	6	7		Difference between means (B - A) ± SEM	-0.4275 ± 0.07269		Difference between means (C - A) ± SEM	-0.4737 ± 0.07242		Difference between means (D - A) ± SEM	-0.4808 ± 0.07384
1	0	0	0	7	15	18	10		95% confidence interval	-0.5707 to -0.2842		95% confidence interval	-0.6164 to -0.3310		95% confidence interval	-0.6263 to -0.3354
0	0	0	0	1	19	16	14		R squared (eta squared)	0.1305		R squared (eta squared)	0.1584		R squared (eta squared)	0.1499
0	0	0	0	9	6	14	20
0	0	0	0	11	23	16	12		F test to compare variances			F test to compare variances			F test to compare variances
4	0	0	0	7	12	14	5		F, DFn, Dfd	4.599, 172, 220		F, DFn, Dfd	5.029, 172, 212		F, DFn, Dfd	4.763, 172, 174
0	1	1	0	7	6	14	20		P value	<0.0001		P value	<0.0001		P value	<0.0001
0	0	0	0	10	6	6	7		P value summary	****		P value summary	****		P value summary	****
0	1	0	0	11	10	18	20		Significantly different (P < 0.05)?	Yes		Significantly different (P < 0.05)?	Yes		Significantly different (P < 0.05)?	Yes
1	0	0	0	11	13	1	8
1	1	0	0	8	7	7	5		Data analyzed			Data analyzed			Data analyzed
0	0	0	0	2	12	5	11		Sample size, column A	173		Sample size, column A	173		Sample size, column A	173
1	0	0	0	8	21	25	16		Sample size, column B	221		Sample size, column C	213		Sample size, column D	175
0	0	0	0	11	13	18	17
0	0	0	0	10	13	3	15
1	0	0	0	17	9	6	9		Table Analyzed	CC1-SHP1 Z+4L only		Table Analyzed	CC1-SHP1 Z+4L only		Table Analyzed	CC1-SHP1 Z+4L only
0	0	0	0	11	14	6	29
0	1	0	0	22	24	8	11		Column F	5'		Column G	15'		Column H	30'
1	0	0	0	7	19	10	9		vs.	vs.		vs.	vs.		vs.	vs.
0	0	0	0	3	16	11	6		Column E	0'		Column E	0'		Column E	0'
0	0	0	0	2	12	13	9
0	2	0	0	9	14	15	4		Unpaired t test with Welch's correction			Unpaired t test with Welch's correction			Unpaired t test with Welch's correction
0	0	0	0	11	12	16	8		P value	<0.0001		P value	<0.0001		P value	<0.0001
0	2	0	0	12	9	7	16		P value summary	****		P value summary	****		P value summary	****
0	1	0	0	8	13	18	11		Significantly different (P < 0.05)?	Yes		Significantly different (P < 0.05)?	Yes		Significantly different (P < 0.05)?	Yes
0	0	0	0	10	26	21	11		One- or two-tailed P value?	Two-tailed		One- or two-tailed P value?	Two-tailed		One- or two-tailed P value?	Two-tailed
0	0	0	0	18	17	8	3		Welch-corrected t, df	t=5.968, df=376.2		Welch-corrected t, df	t=5.411, df=361.6		Welch-corrected t, df	t=4.930, df=318.8
0	0	0	0	10	10	24	18
0	0	0	0	16	14	5	17		How big is the difference?			How big is the difference?			How big is the difference?
0	0	0	0	7	8	14	5		Mean of column E	9.684		Mean of column E	9.684		Mean of column E	9.684
0	0	0	0	6	5	18	10		Mean of column F	12.71		Mean of column G	12.85		Mean of column H	12.91
0	0	0	0	7	14	7	7		Difference between means (F - E) ± SEM	3.029 ± 0.5076		Difference between means (G - E) ± SEM	3.163 ± 0.5845		Difference between means (H - E) ± SEM	3.228 ± 0.6547
1	0	0	0	7	11	23	3		95% confidence interval	2.031 to 4.028		95% confidence interval	2.014 to 4.312		95% confidence interval	1.940 to 4.516
0	0	0	0	4	8	12	9		R squared (eta squared)	0.08648		R squared (eta squared)	0.07492		R squared (eta squared)	0.07085
1	0	0	0	1	16	7	9
0	1	0	0	3	11	22	8		F test to compare variances			F test to compare variances			F test to compare variances
0	0	0	0	14	14	6	4		F, DFn, Dfd	1.004, 186, 359		F, DFn, Dfd	1.044, 186, 176		F, DFn, Dfd	1.304, 159, 186
0	0	0	0	0	25	12	10		P value	0.967		P value	0.7732		P value	0.0812
0	0	0	0	9	16	9	6		P value summary	ns		P value summary	ns		P value summary	ns
0	0	0	0	4	7	5	9		Significantly different (P < 0.05)?	No		Significantly different (P < 0.05)?	No		Significantly different (P < 0.05)?	No
0	0	0	0	11	9	12	3
0	0	0	0	8	5	8	10		Data analyzed			Data analyzed			Data analyzed
0	1	0	0	9	9	4	20		Sample size, column E	187		Sample size, column E	187		Sample size, column E	187
1	0	0	0	7	18	15	5		Sample size, column F	360		Sample size, column G	177		Sample size, column H	160
1	0	0	1	5	9	15	15
0	1	0	0	2	13	13	4
1	0	0	0	5	20	16	4
2	0	0	0	3	14	4	10
1	0	0	0	4	20	14	7
0	0	0	0	9	10	10	23
2	0	0	0	1	18	10	29
0	1	0	0	7	14	16	22
0	0	0	0	6	12	7	14
1	0	0	0	7	6	22	4
1	0	0	0	8	9	12	17
1	0	0	0	0	14	16	12
0	0	0	0	5	12	12	10
3	0	0	0	10	15	7	6
0	0	0	1	10	13	12	9
0	0	0	0	3	7	10	8
1	0	0	0	2	17	5	18
0	0	0	0	15	16	6	13
0	0	0	0	16	9	14	16
0	0	0	0	23	12	19	11
2	0	0	0	9	10	8	9
0	0	0	0	17	11	13	18
2	0	0	0	9	8	15	15
1	0	0	0	20	10	8	6
0	0	0	0	26	11	14	24
0	0	0	0	11	20	9	8
1	0	0	0	5	16	16	7
0	0	0	0	3	17	12	18
1	0	0	0	11	12	14	9
0	0	0	0	7	7	16	12
0	0	0	0	2	14	11	16
1	0	0	0	10	5	13	11
0	0	0	0	17	7	7	26
0	1	2	0	3	15	8	20
4	0	0	0	8	10	13	21
2	0	0	0	8	10	10	10
0	0	0	0	3	10	14	20
0	0	0	0	9	21	11	18
1	0	0	0	12	7	13	5
1	0	0	2	20	17	13	17
0	0	0	0	11	11	14	17
0	0	0	0	10	17	13	14
0	0	0	1	2	9	1	22
0	0	0	0	16	17	9	14
1	0	0	0	14	13	6	11
0	0	2	0	4	12	17	1
0	0	0	0	8	12	17	8
2	0	1	0	17	20	16	6
0	0	0	0	7	11	16	10
1	0	0	0	25	17	17	13
1	0	0	0	4	22	13	12
0	0	0	1	25	17	16	30
0	0	0	0	13	11	12	22
1	0	0	0	18	18	17	12
0	0	0	0	12	15	8	22
0	0	0	0	11	10	19	21
0	0	0	0	9	15	16	21
2	0	0	1	12	11	9	14
1	0	0	0	11	17	22	14
0	0	0	0	15	15	16	30
0	0	0	0	8	12	18	11
0	0	0	0	13	17	12	27
2	0	0	0	9	10	18	18
0	0	0	0	12	13	11	27
1	0	0	0	13	14	8	21
1	0	0	0	22	19	30	26
0	0	0	0	11	22	10	4
2	0	0	0	8	13	17	20
0	1	1	0	19	18	15	5
1	0	0	0	12	26	19	10
0	0	0	0	7	15	8	14
1	2	0	0	10	8	1
1	1	0	0	10	7	19
0	0	0	0	22	18	17
1	0	0	0	6	23	15
0	0	0	0	3	13	12
1	0	0	0	19	9	19
0	0	0	0	11	10	6
0	0	0	0	2	12	24
1	0	0	0	9	8	20
0	0	0	0	7	6	13
0	0	1	1	22	3	16
0	0	0	0	12	8	14
0	0	0	0	5	4	8
	0	0	0	5	16	14
	0	0	0	10	18	9
	0	0		8	11	8
	0	0		6	20	10
	0	0		10	10
	0	0		20	30
	0	0		16	9
	0	0		21	6
	0	0		9	9
	0	0		10	15
	0	0		3	5
	0	0		9	20
	0	0		2	9
	0	0		10	11
	0	0			1
	0	0			10
	0	0			6
	0	0			11
	0	0			13
	0	0			12
	0	0			19
	0	0			1
	0	0			11
	0	0			11
	0	0			19
	0	0			9
	0	0			6
	0	0			8
	0	0			16
	0	0			19
	0	3			17
	0	0			9
	0	0			15
	0	0			8
	0	0			15
	0	0			7
	0	0			6
	0	0			14
	0	0			13
	0	0			12
	0				5
	0				10
	0				13
	0				6
	0				8
	0				6
	0				3
	0				11
					6
					1
					8
					9
					12
					9
					10
					10
					12
					11
					10
					7
					14
					5
					7
					7
					8
					21
					9
					15
					13
					10
					14
					18
					4
					8
					7
					10
					18
					12
					16
					11
					2
					3
					11
					6
					14
					8
					14
					12
					35
					6
					7
					19
					8
					5
					7
					3
					6
					4
					6
					5
					6
					3
					2
					7
					8
					21
					15
					16
					22
					14
					19
					18
					8
					21
					12
					15
					14
					12
					13
					13
					26
					20
					20
					8
					14
					9
					13
					12
					19
					6
					12
					15
					15
					9
					16
					25
					16
					12
					23
					14
					18
					8
					28
					18
					19
					13
					15
					19
					6
					23
					12
					6
					6
					10
					13
					7
					12
					21
					13
					13
					9
					14
					24
					19
					16
					12
					14
					12
					9
					13
					26
					17
					10
					14
					8
					5
					14
					11
					8
					16
					11
					14
					25
					16
					7
					9
					5
