# Supplementary material for: CEACAM1 as a mediator of B-cell receptor signaling in mantle cell lymphoma
Source: Nat Commun. 2025 May 29;16:4967. doi: 10.1038/s41467-025-60208-3 (PMC12120064; doi:10.1038/s41467-025-60208-3)
Supplement: Supplementary file 15 — Source data [file 41467_2025_60208_MOESM15_ESM.zip › Source data-Fig 6A,B,C 03-16.xlsx]

## Sheet: Fig. 6A-IB,stats
Fig. 6A: Densitometry															Fig. 6A: Immunoblots
			IP #1	IP #2	IP #3	IP #4				divide CC1								IP #1
CEACAM1	4L	0'	154.002	196.205	185.853	176.41	CEACAM1	4L	0'	1	1	1	1
		5'	169.936	183.392	177.83	174.947			5'	1	1	1	1
		15'	152.689	185.645	170.277	140.024			15'	1	1	1	1
		30'	130.568	200.645	162.701	150.767			30'	1	1	1	1
	Delta N	0'	167.868	193.806	179.424	181.955		Delta N	0'	1	1	1	1
		5'	174.391	219.996	172.397	193.144			5'	1	1	1	1
		15'	179.619	191.813	179.325	212.82			15'	1	1	1	1
		30'	187.969	219.225	179.261	183.871			30'	1	1	1	1
pCEACAM1	4L	0'	82.666	125.154	98.831	175.518	pCEACAM1	4L	0'	0.536785	0.637874	0.53177	0.994944
		5'	222.906	163.872	135.922	216.182			5'	1.31171	0.893561	0.764337	1.2357
		15'	189.523	149.079	135.198	188.193			15'	1.24124	0.803033	0.793989	1.34401
		30'	173.714	86.062	96.012	177.696			30'	1.33045	0.428927	0.590113	1.17861
	Delta N	0'	34.009	28.544	56.284	78.2		Delta N	0'	0.202594	0.147281	0.313693	0.429777
		5'	87.443	36.759	58.292	93.196			5'	0.501419	0.167089	0.338127	0.482521
		15'	75.411	34.151	62.576	117.107			15'	0.419839	0.178043	0.348953	0.550263
		30'	52.56	26.572	50.543	82.649			30'	0.279621	0.121209	0.281952	0.449494
FLNA	4L	0'	191.04		86.156	65.663	FLNA	4L	0'	1.2405		0.463571	0.372218
		5'	210.558		144.499	110.344			5'	1.23904		0.812568	0.630728
		15'	188.984		153.499	103.841			15'	1.23771		0.901466	0.741594
		30'	165.542		143.378	124.015			30'	1.26786		0.881236	0.822561
	Delta N	0'	30.416		41.012	50.022		Delta N	0'	0.18119		0.228576	0.274914
		5'	34.804		39.074	73.707			5'	0.199575		0.226651	0.381617
		15'	37.156		46.169	95.793			15'	0.20686		0.25746	0.450113
		30'	34.932		44.296	87.333			30'	0.185839		0.247103	0.474969
CD79B	4L	0'	161.341		79.343	121.951	CD79B	4L	0'	1.04766		0.426913	0.691293
		5'	191.589		158.983	230.873			5'	1.12742		0.894017	1.31967
		15'	191.072		160.657	190.273			15'	1.25138		0.943504	1.35886
		30'	178.417		110.101	140.13			30'	1.36647		0.676708	0.929447
	Delta N	0'	45.872		71.714	90.891		Delta N	0'	0.273262		0.39969	0.499525
		5'	52.446		130.647	95.988			5'	0.300738		0.757826	0.496976
		15'	66.109		103.501	105.988			15'	0.368051		0.57717	0.498017
		30'	47.455		72.321	87.899			30'	0.252462		0.40344	0.478047
LYN	4L	0'	173.881	52.469		99.2725	LYN	4L	0'	1.12908	0.267419		0.562737
		5'	202.277	61.432		107.469			5'	1.19031	0.334976		0.614295
		15'	175.477	65.292		96.1695			15'	1.14924	0.351704		0.686807
		30'	136.967	70.504		117.37			30'	1.04901	0.351387		0.778489
	Delta N	0'	33.771	30.513		44.6025		Delta N	0'	0.201176	0.157441		0.245129
		5'	46.018	29.647		49.308			5'	0.263878	0.134762		0.255291
		15'	41.318	26.377		43.3125			15'	0.230031	0.137514		0.203517
		30'	37.716	29.49		41.3385			30'	0.20065	0.134519		0.224823
SYK	4L	0'	91.469	53.368	62.229	67.242	SYK	4L	0'	0.593947	0.272001	0.334829	0.381169
		5'	147.551	79.511	133.673	97.832			5'	0.868274	0.433558	0.75169	0.559209
		15'	137.884	98.357	144.219	114.966			15'	0.903038	0.529812	0.846967	0.821045
		30'	121.375	107.324	113.737	128.926			30'	0.929592	0.534895	0.699055	0.855134
	Delta N	0'	38.476	26.066	35.98	49.505		Delta N	0'	0.229204	0.134495	0.200531	0.272073
		5'	38.048	33.412	45.785	54.987			5'	0.218176	0.151875	0.265579	0.284694
		15'	47.449	25.071	61.303	81.192			15'	0.264165	0.130705	0.341854	0.381505
		30'	39.804	28.011	53.956	59.505			30'	0.211758	0.127773	0.300991	0.323624
SHP-1	4L	0'	33.324			70.892	SHP-1	4L	0'	0.216387			0.401859
		5'	124.542			89.919			5'	0.732876			0.513979
		15'	90.122			75.697			15'	0.590232			0.5406
		30'	61.472			83.585			30'	0.470804			0.554399
	Delta N	0'	24.819			42.744		Delta N	0'	0.147848			0.234915
		5'	26.128			43.552			5'	0.149824			0.22549
		15'	25.066			54.614			15'	0.139551			0.256621
		30'	24.677			41.873			30'	0.131282			0.22773
Fig. 6A: Statistics
Table Analyzed	Fig 6A all 6 probes
Two-way RM ANOVA	Matching: Stacked
Assume sphericity?	No
Alpha	0.05
Source of Variation	% of total variation	P value	P value summary	Significant?	Geisser-Greenhouse's epsilon
Time x 4L vs dN	0.2019	0.6462	ns	No
Time	2.272	0.0459	*	Yes	0.6786
4L vs dN	65.54	0.0105	*	Yes
Subject	29.31	<0.0001	****	Yes
ANOVA table	SS	DF	MS	F (DFn, DFd)	P value
Time x 4L vs dN	0.007803	2	0.003902	F (2, 12) = 0.4529	P=0.6462
Time	0.08783	2	0.04391	F (1.357, 8.144) = 5.098	P=0.0459
4L vs dN	2.533	1	2.533	F (1, 6) = 13.42	P=0.0105
Subject	1.133	6	0.1888	F (6, 12) = 21.92	P<0.0001
Residual	0.1034	12	0.008614
Difference between column means
Mean of p-CEACAM1, 4L	0.993
Mean of p-CEACAM1, dN	0.3432
Difference between means	0.6498
SE of difference	0.1774
95% CI of difference	0.2157 to 1.084
Data summary
Number of columns (4L vs dN)	2
Number of rows (Time)	3
Number of subjects (Subject)	8
Number of missing values	0
Table Analyzed	Fig 6A all 6 probes
Two-way RM ANOVA	Matching: Stacked
Assume sphericity?	No
Alpha	0.05
Source of Variation	% of total variation	P value	P value summary	Significant?	Geisser-Greenhouse's epsilon
Time x 4L vs dN	0.1192	0.3972	ns	No
Time	0.568	0.0736	ns	No	0.6213
4L vs dN	77.58	0.0188	*	Yes
Subject	21.28	<0.0001	****	Yes
ANOVA table	SS	DF	MS	F (DFn, DFd)	P value
Time x 4L vs dN	0.002985	2	0.001493	F (2, 8) = 1.039	P=0.3972
Time	0.01423	2	0.007116	F (1.243, 4.971) = 4.952	P=0.0736
4L vs dN	1.944	1	1.944	F (1, 4) = 14.58	P=0.0188
Subject	0.5331	4	0.1333	F (4, 8) = 92.75	P<0.0001
Residual	0.0115	8	0.001437
Difference between column means
Mean of FLNA, 4L	0.9494
Mean of FLNA, dN	0.2922
Difference between means	0.6572
SE of difference	0.1721
95% CI of difference	0.1794 to 1.135
Data summary
Number of columns (4L vs dN)	2
Number of rows (Time)	3
Number of subjects (Subject)	6
Number of missing values	0
Table Analyzed	Fig 6A all 6 probes
Two-way RM ANOVA	Matching: Stacked
Assume sphericity?	No
Alpha	0.05
Source of Variation	% of total variation	P value	P value summary	Significant?	Geisser-Greenhouse's epsilon
Time x 4L vs dN	0.4055	0.7846	ns	No
Time	3.174	0.2303	ns	No	0.5706
4L vs dN	73.15	0.014	*	Yes
Replicates	16.79	0.0234	*	Yes
ANOVA table	SS	DF	MS	F (DFn, DFd)	P value
Time x 4L vs dN	0.01013	2	0.005064	F (2, 8) = 0.2501	P=0.7846
Time	0.07928	2	0.03964	F (1.141, 4.564) = 1.958	P=0.2303
4L vs dN	1.827	1	1.827	F (1, 4) = 17.43	P=0.0140
Replicates	0.4193	4	0.1048	F (4, 8) = 5.176	P=0.0234
Residual	0.162	8	0.02025
Difference between column means
Mean of CD79B, 4L	1.096
Mean of CD79B, dN	0.4592
Difference between means	0.6372
SE of difference	0.1526
95% CI of difference	0.2135 to 1.061
Data summary
Number of columns (4L vs dN)	2
Number of rows (Time)	3
Number of subjects (Replicates)	6
Number of missing values	0
Table Analyzed	Fig 6A all 6 probes
Two-way RM ANOVA	Matching: Stacked
Assume sphericity?	Yes
Alpha	0.05
Source of Variation	% of total variation	P value	P value summary	Significant?
Time x 4L vs dN	0.08787	0.7454	ns	No
Time	0.01154	0.9609	ns	No
4L vs dN	56.07	0.0836	ns	No
Replicates	42.68	<0.0001	****	Yes
ANOVA table	SS	DF	MS	F (DFn, DFd)	P value
Time x 4L vs dN	0.001941	2	0.0009703	F (2, 8) = 0.3049	P=0.7454
Time	0.0002548	2	0.0001274	F (2, 8) = 0.04004	P=0.9609
4L vs dN	1.238	1	1.238	F (1, 4) = 5.255	P=0.0836
Replicates	0.9425	4	0.2356	F (4, 8) = 74.04	P<0.0001
Residual	0.02546	8	0.003182
Difference between column means
Mean of LYN, 4L	0.7229
Mean of LYN, dN	0.1983
Difference between means	0.5246
SE of difference	0.2288
95% CI of difference	-0.1107 to 1.160
Data summary
Number of columns (4L vs dN)	2
Number of rows (Time)	3
Number of subjects (Replicates)	6
Number of missing values	0
Table Analyzed	Fig 6A all 6 probes
Two-way RM ANOVA	Matching: Stacked
Assume sphericity?	No
Alpha	0.05
Source of Variation	% of total variation	P value	P value summary	Significant?	Geisser-Greenhouse's epsilon
Time x 4L vs dN	0.5199	0.3064	ns	No
Time	1.718	0.0573	ns	No	0.74
4L vs dN	77.38	0.0023	**	Yes
Replicates	17.99	<0.0001	****	Yes
ANOVA table	SS	DF	MS	F (DFn, DFd)	P value
Time x 4L vs dN	0.009189	2	0.004594	F (2, 12) = 1.307	P=0.3064
Time	0.03036	2	0.01518	F (1.480, 8.880) = 4.320	P=0.0573
4L vs dN	1.368	1	1.368	F (1, 6) = 25.81	P=0.0023
Replicates	0.318	6	0.053	F (6, 12) = 15.08	P<0.0001
Residual	0.04217	12	0.003514
Difference between column means
Mean of SYK, 4L	0.7277
Mean of SYK, dN	0.2502
Difference between means	0.4775
SE of difference	0.09399
95% CI of difference	0.2475 to 0.7074
Data summary
Number of columns (4L vs dN)	2
Number of rows (Time)	3
Number of subjects (Replicates)	8
Number of missing values	0
Two-way RM ANOVA	Matching: Stacked
Assume sphericity?	No
Alpha	0.05
Source of Variation	% of total variation	P value	P value summary	Significant?	Geisser-Greenhouse's epsilon
Time x 4L vs dN	1.125	0.6573	ns	No
Time	1.476	0.5181	ns	No	0.5126
4L vs dN	88.54	0.0221	*	Yes
Replicates	4.041	0.2958	ns	No
ANOVA table	SS	DF	MS	F (DFn, DFd)	P value
Time x 4L vs dN	0.005466	2	0.002733	F (2, 4) = 0.4669	P=0.6573
Time	0.007172	2	0.003586	F (1.025, 2.051) = 0.6127	P=0.5181
4L vs dN	0.4303	1	0.4303	F (1, 2) = 43.82	P=0.0221
Replicates	0.01964	2	0.009819	F (2, 4) = 1.678	P=0.2958
Residual	0.02341	4	0.005853
Difference between column means
Mean of SHP-1, 4L	0.5671
Mean of SHP-1, dN	0.1884
Difference between means	0.3787
SE of difference	0.05721
95% CI of difference	0.1326 to 0.6249
Data summary
Number of columns (4L vs dN)	2
Number of rows (Time)	3
Number of subjects (Replicates)	4
Number of missing values	0

## Sheet: Fig. 6B-Signal counts
Fig. 6B: Signal counts/cell
PLA: CEACAM1-CD79B									PLA: CEACAM1-LYN									PLA: CEACAM1-SYK									PLA: CEACAM1-SHP-1
4L				Delta N					4L				Delta N					4L				Delta N					4L				Delta N
4L: 0'	4L: 5'	4L: 15'	4L: 30'	dN: 0'	dN: 5'	dN: 15'	dN: 30'		0'	5'	15'	30'	0'	5'	15'	30'		4L: 0'	4L: 5'	4L: 15'	4L: 30'	dN: 0'	dN: 5'	dN: 15'	dN: 30'		4L: 0'	4L: 5'	4L: 15'	4L: 30'	dN: 0'	dN: 5'	dN: 15'	dN: 30'
3	12	3	2	0	2	2	1		0	0	0	0	0	4	2	1		1	8	0	1	14	2	2	1		0	0	0	0	1	1	1	0
7	24	6	0	1	2	1	1		0	0	0	0	0	3	0	0		0	13	5	0	1	1	3	0		0	0	0	0	0	0	1	0
4	18	19	3	0	5	2	1		0	0	0	0	0	4	1	5		2	5	1	4	1	6	0	1		0	0	0	0	0	0	1	0
3	20	17	8	0	2	0	0		0	0	0	0	1	0	0	1		2	11	5	1	14	1	3	0		0	0	0	0	0	0	1	0
2	14	10	10	0	2	0	0		0	0	0	0	0	10	0	1		0	4	11	1	0	25	1	0		0	0	0	0	1	0	1	1
1	14	30	2	0	2	0	4		0	0	0	0	1	7	4	12		2	10	1	5	0	11	0	4		0	0	0	0	0	0	0	0
10	11	23	10	0	3	0	4		0	0	0	0	0	1	1	2		0	5	1	1	1	3	11	1		0	0	0	0	0	1	3	0
8	35	19	6	2	1	3	3		0	0	0	0	0	17	2	0		2	29	14	1	0	5	22	2		0	0	0	0	0	0	0	0
8	13	15	9	0	4	1	4		0	0	0	0	2	6	1	2		0	11	6	2	8	16	15	1		0	0	0	0	8	0	1	1
1	44	31	4	2	2	0	4		0	0	0	0	1	20	18	9		1	15	9	2	0	4	0	2		0	0	0	0	0	1	0	0
7	19	15	18	0	1	9	2		0	0	0	0	0	3	5	3		3	10	14	3	3	1	3	0		0	0	0	0	0	0	1	0
11	7	15	14	0	3	2	0		0	0	0	0	4	3	1	1		2	3	14	5	0	1	2	2		0	0	0	0	0	1	1	0
3	10	20	7	1	2	0	5		0	0	0	0	1	6	1	0		2	10	18	1	4	2	0	4		0	0	0	0	0	1	0	0
1	17	14	6	2	0	1	1		0	0	0	0	0	2	18	3		3	18	6	2	0	0	15	0		0	0	0	0	0	1	0	1
2	6	14	13	0	2	1	2		0	0	0	0	2	5	14	0		3	12	5	0	0	0	0	2		0	0	0	0	0	0	0	0
5	24	31	6	0	0	2	2		0	0	0	0	1	2	10	6		0	1	2	6	0	23	0	0		0	0	0	0	0	1	0	0
6	33	23	3	0	0	0	1		0	0	0	0	0	2	4	1		1	7	4	4	5	0	2	0		0	0	0	0	0	3	0	0
3	34	25	8	2	3	2	2		0	0	0	0	0	2	1	0		1	23	6	1	0	17	5	1		0	0	0	0	0	0	1	0
3	26	26	19	2	7	1	2		0	0	0	0	6	3	0	0		1	15	19	0	1	3	0	0		0	0	0	0	0	0	0	0
7	36	17	6	1	4	0	0		0	0	0	0	2	1	10	1		0	7	15	5	8	0	2	0		0	0	0	0	0	1	2	0
5	26	27	4	1	5	1	1		0	0	0	0	0	2	2	13		5	6	6	1	16	2	1	0		0	0	0	0	0	1	1	1
5	19	19	4	1	0	0	2		0	0	0	0	2	0	0	6		3	28	8	4	13	3	4	0		0	0	0	0	0	0	2	0
5	20	35	19	0	0	0	2		0	0	0	0	8	6	0	1		2	12	12	1	1	0	9	0		0	0	0	0	1	1	2	1
2	30	14	22	1	4	0	1		0	0	0	0	4	1	1	0		1	15	8	4	0	2	1	0		0	0	0	0	0	1	0	0
6	22	14	5	0	8	0	0		0	0	0	0	1	1	12	3		4	17	19	0	0	21	0	1		0	0	0	0	0	0	1	0
9	22	14	6	1	5	0	3		0	0	0	0	2	19	0	1		2	16	9	1	0	1	4	0		0	0	0	0	0	2	0	0
4	20	27	8	1	0	1	1		0	0	0	0	16	9	1	9		0	7	18	3	0	26	3	1		0	0	0	0	0	2	1	0
4	11	24	7	0	1	0	2		0	0	0	0	1	1	2	0		4	15	17	3	0	0	15	4		0	0	0	0	1	0	0	0
6	10	12	1	0	3	1	0		0	0	0	0	0	3	2	3		0	9	7	1	0	2	2	1		0	0	0	0	0	2	0	0
9	22	10	6	0	0	0	2		0	0	0	0	1	0	4	1		2	15	1	1	0	0	4	0		0	0	0	0	0	1	4	2
8	24	18	5	0	4	0	2		0	0	0	0	0	0	2	6		4	9	21	1	3	4	3	0		0	0	0	0	0	3	0	0
6	17	21	2	0	4	3	0		0	0	0	0	0	33	12	0		4	16	4	4	0	0	12	2		0	0	0	0	0	0	0	0
11	22	25	1	0	0	1	0		0	0	0	0	0	9	0	9		4	7	7	6	0	0	0	0		0	0	0	0	0	0	1	0
3	21	3	5	1	1	2	5		0	0	0	0	1	4	0	21		2	11	11	1	0	0	0	0		0	0	0	0	0	0	2	1
3	26	24	7	0	2	0	1		0	0	0	0	0	0	0	0		2	2	13	2	0	0	1	3		0	0	0	0	0	0	0	0
9	20	8	8	1	0	2	2		0	0	0	0	0	1	0	1		0	13	7	1	0	0	0	0		0	0	0	0	0	1	6	1
10	17	16	2	0	0	0	2		0	0	0	0	1	0	2	0		7	8	4	1	0	0	0	1		0	0	0	0	0	0	0	0
9	28	16	13	0	0	0	1		0	0	0	0	0	0	0	0		0	12	15	1	0	1	0	0		0	0	0	0	0	1	3	0
4	23	21	2	0	1	1	2		0	0	0	0	1	0	0	0		3	12	7	1	0	0	1	0		0	0	0	0	0	1	0	0
3	23	12	2	0	0	0	1		0	0	0	0	0	1	1	1		4	10	8	2	1	1	2	0		0	0	0	0	0	0	1	0
5	15	18	8	0	7	5	2		0	0	0	0	0	17	18	0		4	10	14	0	0	0	6	1		0	0	0	0	0	0	3	1
3	14	24	8	0	0	1	1		0	0	0	0	5	11	0	0		3	14	3	1	0	1	9	1		0	0	0	0	0	0	0	0
1	6	30	3	2	1	3	0		0	0	0	0	1	4	0	9		3	5	8	5	0	0	0	3		0	0	0	0	0	0	0	0
9	8	36	9	1	0	0	2		0	0	0	0	1	6	0	0		2	10	7	0	1	0	2	1		0	0	0	0	0	0	0	0
5	27	10	4	0	0	0	2		0	0	0	0	0	8	2	0		3	19	14	2	0	0	0	0		0	0	0	0	0	1	3	0
11	14	27	1	0	8	0	0		0	0	0	0	1	1	1	0		1	7	7	3	0	0	1	0		0	0	0	0	0	2	1	0
14	6	26	9	0	0	0	1		0	0	0	0	0	1	0	1		1	10	5	4	0	0	1	1		0	0	0	0	0	0	1	0
3	8	17	3	2	2	1	3		0	0	0	0	0	2	0	3		3	6	7	2	0	3	5	0		0	0	0	0	0	0	0	1
7	31	19	3	0	1	2	4		0	0	0	0	0	1	12	0		0	11	8	1	0	0	14	0		0	0	0	0	0	1	2	0
3	19	27	12	0	2	0	1		0	0	0	0	2	7	9	0		3	7	11	1	0	0	0	0		0	0	0	0	0	0	3	0
7	18	13	13	0	1	2	2		0	0	0	0	0	0	2	0		2	6	10	5	0	1	0	1		0	0	0	0	0	3	1	0
2	13	17	8	0	0	1	0		0	0	0	0	1	0	1	0		3	7	5	3	1	0	3	0		0	0	0	0	0	2	0	0
8	11	21	11	0	4	0	0		0	0	0	0	0	3	12	1		2	5	13	1	0	2	0	1		0	0	0	0	0	2	2	0
2	28	27	6	0	0	0	0		0	0	0	0	0	5	0	0		1	3	10	0	0	1	1	1		0	0	0	0	0	1	2	0
7	22	12	8	0	5	0	1		0	0	0	0	7	8	0	1		0	6	9	3	0	6	1	2		0	0	0	0	4	1	0	0
4	11	18	4	1	1	1	0		0	0	0	0	0	6	13	11		0	6	15	3	0	14	1	1		0	0	0	0	0	0	3	0
15	20	20	1	0	2	1	2		0	0	0	0	0	1	4	2		2	3	7	1	0	18	1	0		0	0	0	0	0	0	2	0
5	5	12	6	0	6	0	0		0	0	0	0	0	3	14	0		1	4	1	1	1	1	0	12		0	0	0	0	0	0	0	0
4	38	6	2	1	2	1	5		0	0	0	0	0	0	2	0		4	7	13	2	0	23	2	2		0	0	0	0	0	0	0	2
3	4	7	9	0	1	0	4		0	0	0	0	0	5	6	2		4	13	8	2	0	9	0	0		0	0	0	0	0	1	2	0
8	3	10	4	0	2	0	3		0	0	0	0	16	14	10	1		0	10	5	4	0	2	1	4		0	0	0	0	1	1	2	0
1	27	19	3	0	0	0	3		0	0	0	0	1	1	0	9		1	2	16	3	0	1	2	0		0	0	0	0	0	1	0	0
5	9	13	14	0	1	1	1		0	0	0	0	0	2	0	13		2	33	6	2	0	1	3	0		0	0	0	0	0	0	0	1
14	6	14	16	0	4	0	5		0	0	0	0	0	0	3	0		0	11	9	3	0	1	2	1		0	0	0	0	4	1	0	1
3	9	26	15	0	2	0	3		0	0	0	0	0	7	3	1		2	10	9	2	6	11	2	0		0	0	0	0	0	0	0	1
14	7	18	6	0	1	0	0		0	0	0	0	0	1	1	0		3	5	11	2	4	1	0	1		0	0	0	0	0	2	0	6
24	9	13	14	0	4	0	3		0	0	0	0	1	0	9	3		1	10	6	3	3	1	0	1		0	0	0	0	0	0	1	1
9	6	25	3	0	1	0	1		0	2	0	0	11	6	0	8		2	3	4	0	0	3	8	0		0	0	0	0	1	0	2	0
7	3	9	6	1	0	0	2		0	7	0	0	0	2	0	9		3	18	2	0	0	0	3	10		0	0	0	0	3	0	3	0
1	5	11	11	1	0	1	2		0	8	0	0	0	1	7	11		1	3	5	1	1	0	0	6		0	0	0	0	0	0	4	1
6	13	28	1	0	1	0	1		0	7	0	0	2	1	0	4		2	6	5	1	0	0	5	1		0	0	0	0	0	0	1	0
9	23	34	21	0	4	1	6		0	14	0	0	0	9	11	1		1	5	4	1	0	4	1	4		0	0	0	0	1	0	1	1
2	14	17	11	1	1	0	5		0	5	0	0	0	3	2	3		0	12	2	2	1	1	1	0		0	0	0	0	1	1	0	3
7	11	19	3	1	2	0	2		1	15	0	2	0	0	3	1		0	11	10	0	17	0	1	1		0	0	0	0	0	0	3	1
5	24	21	7	0	2	1	0		4	9	0	2	0	3	0	0		0	14	5	2	5	0	0	2		0	0	0	0	1	0	1	0
8	4	17	24	1	0	1	3		5	9	0	9	1	0	6	1		2	0	12	3	1	1	5	1		0	0	0	0	0	1	1	1
6	14	8	9	0	2	3	2		3	11	2	2	0	6	1	3		1	4	12	0	0	5	2	1		0	0	0	0	5	2	3	0
9	27	37	11	0	0	1	3		11	13	10	5	0	6	2	1		0	18	3	3	1	3	0	2		0	0	0	0	0	0	2	8
5	18	9	10	0	0	0	0		6	17	14	6	5	0	0	0		1	10	8	2	0	1	13	0		0	0	0	0	2	0	1	0
9	16	4	10	0	2	0	4		9	7	1	7	0	0	0	0		3	8	5	6	1	0	6	1		0	2	0	0	1	2	1	1
1	15	5	8	0	1	1	3		4	12	4	2	2	2	1	0		0	13	10	5	0	1	2	0		0	3	0	0	0	0	0	0
3	20	9	9	3	0	1	2		3	11	13	2	0	2	2	2		1	8	8	2	0	0	1	5		1	4	0	0	1	0	0	0
1	24	14	13	0	1	4	3		6	7	8	3	0	0	1	1		3	15	18	5	0	0	2	1		3	1	0	0	0	1	2	2
5	20	35	9	0	2	0	4		9	14	12	2	0	2	2	2		0	12	4	1	1	1	0	2		9	2	0	0	0	2	0	0
6	20	7	16	1	0	1	1		15	1	14	5	0	0	5	9		1	7	11	1	0	1	18	15		1	1	0	0	0	0	3	0
9	16	6	11	0	0	0	2		4	8	7	2	0	3	7	1		1	5	11	1	2	0	9	5		1	6	0	0	0	2	4	1
5	17	32	18	0	0	0	1		12	5	14	5	0	4	0	2		1	5	13	6	0	0	10	3		0	3	0	0	1	0	3	0
4	13	14	11	0	3	5	2		2	17	11	5	0	7	1	1		1	9	5	2	0	1	14	0		2	2	0	0	0	0	1	2
6	16	19	0	1	0	1	0		1	9	11	5	0	2	0	2		2	11	18	4	8	0	0	0		2	4	0	0	0	0	2	1
6	23	28	9	0	3	1	1		2	13	5	7	1	0	2	22		1	8	20	3	4	6	2	1		2	1	0	2	1	0	0	0
10	20	5	9	0	0	0	0		3	12	15	8	0	2	0	0		2	11	13	2	0	0	17	0		1	2	0	6	0	1	0	0
6	16	20	5	0	3	1	0		15	9	9	2	0	0	5	0		0	6	4	1	1	0	0	0		2	3	0	4	3	0	2	0
3	27	11	9	0	2	2	2		5	22	3	9	0	6	0	5		3	13	5	6	0	2	4	1		1	11	0	6	0	0	1	0
2	19	13	8	0	4	0	3		2	27	12	4	1	1	0	0		0	7	8	2	0	0	27	0		2	8	0	10	0	0	2	0
7	9	20	6	0	5	0	0		6	3	7	1	0	1	1	1		2	8	14	3	0	0	7	0		2	5	1	5	1	1	7	0
6	18	35	8	0	4	1	2		8	21	7	7	0	22	0	1		1	9	5	4	0	3	2	0		15	3	4	7	9	1	1	0
5	10	10	8	1	8	1	0		6	7	11	2	2	6	0	0		1	5	12	5	0	0	4	0		0	11	3	2	0	0	0	3
0	11	39	12	0	4	1	0		6	14	12	8	0	0	4	11		2	22	25	3	0	1	0	1		5	4	1	2	0	0	0	0
16	8	16	5	0	1	0	3		4	2	5	3	0	16	2	0		4	4	9	3	6	0	4	2		8	5	1	9	1	1	0	2
9	17	23	15	0	0	1	3		8	12	8	3	0	1	0	1		1	15	8	5	4	2	1	0		1	1	2	6	0	0	1	0
5	7	12	6	0	1	4	3		2	10	8	2	1	8	0	1		0	6	4	7	0	1	0	0		2	14	1	6	0	2	2	2
12	14	26	11	0	3	0	0		7	13	12	0	2	0	6	15		0	12	9	4	0	1	1	9		11	4	2	3	0	2	0	1
10	23	31	9	0	2	2	2		7	16	4	0	4	2	0	0		2	15	11	2	4	0	1	0		4	3	3	2	1	0	1	1
15	5	34	9	0	4	0	2		10	3	5	4	0	7	0	2		0	2	11	7	1	1	0	0		3	5	0	9	0	1	0	3
2	17	17	13	0	3	0	0		5	15	8	3	0	4	1	0		0	10	8	2	0	1	2	0		4	1	7	9	0	2	0	1
5	9	14	12	1	1	3	4		11	12	11	5	0	18	0	1		1	9	3	7	1	17	0	1		1	1	0	11	2	0	0	2
3	26	15	8	0	1	2	0		7	13	8	8	0	2	11	0		0	11	17	1	1	2	1	1		4	2	3	7	0	0	1	0
5	6	10	8	1	0	0	0		8	14	3	4	0	0	8	0		2	5	14	7	0	3	0	1		4	5	1	3	0	0	2	0
7	2	11	9	0	4	1	1		4	4	10	2	2	0				3	1	13	3	0	0	1	0		4	6	3	4	0	0	1	0
5	13	21	7	0	1	0	0		3	16	5	4	0	1				2	2	33	2	6	0	11	0		6	1	0	6	1	0	1	4
5	31	22	3	0	1	1	1		5	13	10	0	0	1				2	5	17	3	0	3	0	3		3	4	4	0	0	9	1	1
6	17	33	8	0	1	0	2		8	13	7	3	0	0				2	17	5	7	0	0	0	0		2	7	3	7	0	1	0	0
13	4	17	6	0	0	0	0		4	22	11	2	0	8				0	7	5	10	7	10	2	0		1	0	4	7	1	0	0	0
4	24	22	8	0	1	1	0		5	9	12	1	0	4				2	18	19	0	0	0	0	0		14	2	2	1	0	2	1	1
1	29	19	7	1	0	1	1		7	16	11	7	0	0				6	13	6	8	0	0	0	1		1	4	4	0	0	0	0	0
1	24	12	4	0	2	3	0		6	11	9	2	1					4	20	6	3	0	4	1	0		1	3	1	10	0	0	2	0
	9	23	6	0	1	0	0		4	11	7	3	0					3	2	4	5	1	1	1	1		7	3	0	7	0	0	0	0
	18	6		0	1	2	0		6	8	6	1	0					4	8	8	7	0	18		0		3	6	6	5	0	1	0
	26	22		0	2	0	1		4	15	15	3	0					2	5	12	7		0		0		1	3	2	4		1	2
	18	13		1	1	0	0		7	16	8	7	0					9	9	12	5		2		0		1	4	2	8		0	0
	28	6		1	0	0	0		6	6	9	2						2	6	5	5		0				6	0	3	17		1	0
	17	29		0	0	0	0		7	10	13	9						1	12	12	0		0				1	7	4	8		3	2
	9	19		0	0	5	2		2	10	8	7						4	6	23	4		0				0	3	0	3		0	0
	32	23		0	1	1			4	11	10	6						4	13	19	7		8				6	4	2	1		0	0
	27	13		0	2	3			7	18	3	3						3	10	14	0		1				2	3	3	1		0	2
	14	13		0	0	0			3	8	9	4						5	4	6	8		0				0	2	3	4		0	1
	11	6		1	0	1			6	16	9	3						3	24	7	4		0				4	4	9	9		0	2
	20	10		0	0	0			5	15	4	5						5	15	11	3		7				7	1	4	7		0	0
	11	7		0	0	0			4	6	17	2						5	5	2	1		4				1	2	3	6		2
	15				0	5			15	7	15	4						1	3	9	3		28				5	2	2	4
	20					0			3	14	5	5						2	3	6	1		1				0	1	2	3
	8					1			3	8	6	6						3	13	8	1		0				6	4	0	4
	38					1			4	2	18	1						2		6	2		0				1	0	2	3
	26					1			6	3	4	3						1		3	3		1				3	4	4	6
	23					3			2	0	8	3						2			4		1				11	1	1	3
	10					0			7	0	5	1						2			1		0				3	0	4	1
	16					2			5	0	9	2						0			3		1				2	0	3	4
	8					0			1	0	8	0						0			9		2				0	4	1	4
	12					1			5	0	9	0						6			1		0				2	1	0	11
									1	0	4	3						4			0						2	5	11	2
									4	0	4	4						1			2						1	1	4	10
									3	0	5	2						3			5						3	1	3	10
									0	0	6	3						7			1						2	1	2	1
									0	0	13	6						1			2						0	9	3	8
									0	0	12	2						1									3	3	10	19
									0	0	10	4						0									1	6	1	3
									0	0	6	6						1									4	0	6	5
									0	0	8	6						3									4	1	0	8
									0	0	9	5						3									3	0	9	1
									0	0	3	7						1									1	4	2	0
									0	0	7	4						0									1	5	5	8
									0	0	2	4						2									8	3	0	6
									0	0	1	6															1	7	2	6
									0	0	0	3															1	1	0	8
									0	0	0	4															6	0	11	3
									0	0	0	4															2	1	3	3
									0	0	0	4															3	2	1	2
									0	0	0	2															4	0	4	9
									0	0	0	1															2	0	3	7
									0	0	0	5															1	0	1	11
									0	0	0	5															2	0	1	7
									0	0	0	4															4	0	1	3
									0	0	0	4															0	0	2	1
									0	0	0	12															0	0	2	1
									0	0	0	4															0	0	0	2
									0	0	0	3															0	0	7	4
									0	0	0	4															0	0	2	7
									0	0	0	2															0	0	0	9
									0	0	0	4															0	0	1	6
									0	0	0	4															0	0	3	4
									0	0	0	11															0	0	3	8
									0	0	0	7															0	0	6	7
									0	0	0	3															0	0	7	4
									0	0	0	11															0	0	1	7
									0	0	0	11															0	0	3	7
									0	0	0	6															0	0	1	6
									0	0	0	3															0	0	5	2
									0	0	0	5															0	0	10	1
									0	0	0	6															0	0	1	0
									0	0	0	2															0	0	3	0
									0	0	0	4															0	0	6	0
									0	0	0	5															0	0	4	0
									0	0	0	4															0	0	5	0
									0	0	0	9															0	0	0	0
									0	0	0	5															0	0	5	0
									0	0	0	6															0	0	3	0
									0	0	0	3															0	0	3	0
									0	0	0	3															0	0	1	0
									0	0	0	5															0	0	0	0
									0	0	0	1															0	0	0	0
									0	0	0	8															0	0	0	0
									0	0	0	3															0	0	0	0
									0	0	0	0															0	0	0	0
									0	0	0	0															0	0	0	0
									0	0	0	3															0	0	0	0
									0	0	0	5															0	0	0	0
									0	0	0	4															0	0	0	0
									0	0	0	7															0	0	0	0
									0	0	0	6															0	0	0	0
									0	0	0	4															0	0	0	0
									0	0	0	1															0	0	0	0
									0	3	0	2															0	0	0	0
									0	6	0	4															0	0	0	0
									0	6	0	0															0	0	0	0
									0	7	0																0	0	0	0
									0	10	0																0	0	0	0
									0	6	0																0	0	0	0
									0	13	0																0	0	0	0
									0	10	0																0	0	0	0
									0	10	0																0	0	0	0
									5	11	0																0	0	0	0
									0	7	0																0	0	0	0
									3	4	0																0	0	0	0
									11	3	0																0	0	0	0
									1	3	0																0	0	0	0
									1	11	0																0	0	0	0
									12	15	0																0	0	0	0
									7	16	0																0	0	0	0
									3	1	0																0	0	0	0
									4	4	0																0	0	0	0
									2	7	0																0	0	0	0
									9	4	0																0	0	0	0
									8	13	0																0	0	0	0
									6	4	0																0	0	0	0
									10	3	0																0	0	0	0
									6	10	0																0	0	0	0
									4	16	0																0	0	0	0
									10	3	0																0	0	0	0
									6	12	0																0	0	0	0
									13	4	0																0	0	0	0
									20	6	4																0	0	0	0
									4	7	10																0	0	0	0
									9	21	4																0	0	0	0
									10	11	2																0	0	0	0
									9	11	0																0	0	0	0
									9	13	9																0	0	0	0
									8	11	8																0	0	0	0
									7	19	8																0	0	0	0
									6	20	9																0	0	0	0
									1	10	8																0	0	0	0
									9	11	8																0	0	0	0
									7	7	6																0	0	0	0
									6	11	6																0	0	0	0
									5	19	17																0	0	0	0
									4	17	9																0	0	0	0
									5	9	4																0	0	0	0
									3	14	8																0	0	0	0
									9	11	9																0	1	0	0
									11	23	10																0	2	0	0
									4	8	11																0	2	0	0
									13	12	9																0	7	0	0
									8	8	16																0	1	0	0
									6	17	9																0	6	0	0
									3	2	6																0	10	0	0
									15	14	17																0	3	0	0
									6	4	21																0	5	0	0
									8	4	10																0	2	0	0
									10	3	3																0	3	0	0
									10	11	12																3	3	0	0
									4	11	15																1	6	0	0
									3	13	11																12	6	0	0
									6	8	4																5	0	0	0
									4	12	10																2	2	0	0
									4	8	11																4	1	0	0
									7	6	11																4	2	0	0
									5	8	8																6	2	0	0
									5	2	5																5	1	0	0
									2	2	19																1	1	0	0
									4		12																0	10	0	0
									6		9																3	4	0	0
									7		13																7	5	1	0
									2		18																2	5	5	0
									10		4																1	1	2	1
									0		14																11	3	5	4
									0		12																0	6	6	2
									5		9																3	3	2	1
											15																7	5	8	1
											13																5	7	3	2
											12																1	2	3	3
											8																5	2	5	3
											4																7	2	0	1
											10																3	3	0	8
											8																3	6	0	4
											7																0	1	2	13
											14																0	2	1	10
											14																1	6	2	2
											6																2	1	4	6
											9																5	1	3	4
											21																9	6	1	5
											11																6	0	6	7
											5																10	3	4	6
											11																4	2	0	2
											6																4	4	6	3
											7																6	0	1	1
											10																3	0	1	1
											10																7	3	2	2
											17																8	7	7	3
											10																12	1	8	17
											8																2	5	3	6
											8																7	5	3	10
											10																3	1	3	2
											5																1	1	0	16
											7																0	3	2	1
											5																0	1	2	19
											4																2	3	5	0
											3																0	6	2	4
																											6	1	2	4
																											3	2	0	3
																											4	1	2	2
																											3	5	3	1
																											0	5	3	5
																											4	0	4	2
																											5	1	2	1
																											4	1	1	1
																											3	2	3	2
																											3	8	3	1
																											18	1	2	2
																											9	0	1	0
																											2	5	4	4
																											3	3	3	3
																											3	3	3	0
																											2	2	0	4
																											1	2	0	5
																											3	9	0	0
																											2	12	4	8
																											0	3	0	7
																											1	4	13	5
																											7	3	3	1
																											4	6	3	0
																											3	9	1	6
																											3	2	0	3
																											11	3	3	2
																											8	3	1	10
																											3	1	3	0
																											3		0	16
																											8		5	1
																											2		2	6
																											8		1	3
																											2		3	7
																											3		0	0
																											3		5	12
																											1		1	15
																											6		4	5
																											7		1	2
																											3		4	1
																											5		0	4
																											10		4	2
																											9		3	0
																											0		3	14
																											6		0	3
																											2			3
																											2			11
																											3			3
																											0			6
																														1
																														5
																														3
																														3
																														4
																														3
																														6
																														6
																														10
																														4
																														5
																														1
																														0
																														0
																														0
																														0
																														0
																														0
																														0
																														0
																														0
																														0
																														0
																														0
																														0
																														0
																														0
																														0
																														0
																														0
																														0
																														0
																														0
																														0
																														0
																														0
																														0
																														0
																														0
																														0
																														0
																														0
																														0
																														0
																														0
																														0
																														0
																														0
																														0
																														0
																														0
																														0
																														0
																														0
																														0
																														0
																														0
																														0
																														0
																														0
																														0
																														0
																														0
																														0
																														0
																														0
																														0
																														0
																														0
																														0
																														0
																														0
																														0
																														0
																														0
																														0
																														0
																														0
																														0
																														0
																														0
																														0
																														0
																														0
																														0
																														0
																														0
																														0
																														0
																														0
																														0
																														0
																														0
																														0
																														0
																														0
																														0
																														0
																														0
																														0
																														4
																														1
																														3
																														6
																														1
																														4
																														0
																														2
																														0
																														9
																														1
																														8
																														12
																														10
																														8
																														3
																														11
																														4
																														0
																														2
																														3
																														1
																														5
																														2
																														2
																														5
																														4
																														7
																														2
																														5
																														1
																														0
																														1
																														2
																														3
																														7
																														3
																														1
																														1
																														0
																														1
																														11
																														2
																														4
																														2
																														4
																														4
																														6
																														5
																														1
																														4
																														6
																														2
																														15
																														5
																														2
																														6
																														12
																														3
																														2
																														2
																														1
																														13
																														3
																														6
																														3
																														10
																														9
																														1
																														2
																														8
																														0
																														3
																														4
																														2
																														0
																														1
																														5
																														8
																														2
																														8
																														7
																														2
																														11
																														3
																														2
																														5
																														10

## Sheet: Fig. 6B,C-stats
	Figure 6B: Representative confocal IF images
	Figure 6C: Statistics
	PLA: CC1-CD79B, 0'			PLA: CC1-CD79B, 5'			PLA: CC1-CD79B, 15'			PLA: CC1-CD79B, 30'
	Table Analyzed	CC1-79B 4L,Doppel,dN,itim		Table Analyzed	CC1-79B 4L,Doppel,dN,itim		Table Analyzed	CC1-79B 4L,Doppel,dN,itim		Table Analyzed	CC1-79B 4L,Doppel,dN,itim
	Column I	dN: 0'		Column J	dN: 5'		Column K	dN: 15'		Column L	dN: 30'
	vs.	vs.		vs.	vs.		vs.	vs.		vs.	vs.
	Column A	4L: 0'		Column B	4L: 5'		Column C	4L: 15'		Column D	4L: 30'
	Mann Whitney test			Mann Whitney test			Mann Whitney test			Mann Whitney test
	P value	<0.0001		P value	<0.0001		P value	<0.0001		P value	<0.0001
	Exact or approximate P value?	Approximate		Exact or approximate P value?	Approximate		Exact or approximate P value?	Approximate		Exact or approximate P value?	Approximate
	P value summary	****		P value summary	****		P value summary	****		P value summary	****
	Significantly different (P < 0.05)?	Yes		Significantly different (P < 0.05)?	Yes		Significantly different (P < 0.05)?	Yes		Significantly different (P < 0.05)?	Yes
	One- or two-tailed P value?	Two-tailed		One- or two-tailed P value?	Two-tailed		One- or two-tailed P value?	Two-tailed		One- or two-tailed P value?	Two-tailed
	Sum of ranks in column A,I	21409 , 8726		Sum of ranks in column B,J	27563 , 8753		Sum of ranks in column C,K	26270 , 9777		Sum of ranks in column D,L	20099 , 8822
	Mann-Whitney U	341		Mann-Whitney U	237.5		Mann-Whitney U	46.5		Mann-Whitney U	1196
	Difference between medians			Difference between medians			Difference between medians			Difference between medians
	Median of column A	5.000, n=116		Median of column B	17.00, n=139		Median of column C	17.00, n=129		Median of column D	8.000, n=117
	Median of column I	0.000, n=129		Median of column J	1.000, n=130		Median of column K	1.000, n=139		Median of column L	1.000, n=123
	Difference: Actual	-5		Difference: Actual	-16		Difference: Actual	-16		Difference: Actual	-7
	Difference: Hodges-Lehmann	-5		Difference: Hodges-Lehmann	-15		Difference: Hodges-Lehmann	-17		Difference: Hodges-Lehmann	-6
	PLA: CC1-LYN, 0'			PLA: CC1-LYN, 5'			PLA: CC1-LYN, 15'			PLA: CC1-LYN, 30'
	Table Analyzed	CC1-LYN, 4L,doppel,delN		Table Analyzed	CC1-LYN, 4L,doppel,delN		Table Analyzed	CC1-LYN, 4L,doppel,delN		Table Analyzed	CC1-LYN, 4L,doppel,delN
	Column I	dN: 0'		Column J	dN: 5'		Column K	dN: 15'		Column L	dN: 30'
	vs.	vs.		vs.	vs.		vs.	vs.		vs.	vs.
	Column A	4L: 0'		Column B	4L: 5'		Column C	4L: 15'		Column D	4L: 30'
	Mann Whitney test			Mann Whitney test			Mann Whitney test			Mann Whitney test
	P value	<0.0001		P value	<0.0001		P value	<0.0001		P value	0.3669
	Exact or approximate P value?	Approximate		Exact or approximate P value?	Approximate		Exact or approximate P value?	Approximate		Exact or approximate P value?	Approximate
	P value summary	****		P value summary	****		P value summary	****		P value summary	ns
	Significantly different (P < 0.05)?	Yes		Significantly different (P < 0.05)?	Yes		Significantly different (P < 0.05)?	Yes		Significantly different (P < 0.05)?	No
	One- or two-tailed P value?	Two-tailed		One- or two-tailed P value?	Two-tailed		One- or two-tailed P value?	Two-tailed		One- or two-tailed P value?	Two-tailed
	Sum of ranks in column A,I	24642 , 15828		Sum of ranks in column B,J	20555 , 10322		Sum of ranks in column C,K	25890 , 11786		Sum of ranks in column D,L	17207 , 16204
	Mann-Whitney U	5388		Mann-Whitney U	3767		Mann-Whitney U	4526		Mann-Whitney U	7754
	Difference between medians			Difference between medians			Difference between medians			Difference between medians
	Median of column A	5.000, n=140		Median of column B	9.000, n=134		Median of column C	7.500, n=154		Median of column D	3.000, n=137
	Median of column I	2.000, n=144		Median of column J	4.500, n=114		Median of column K	3.500, n=120		Median of column L	3.000, n=121
	Difference: Actual	-3		Difference: Actual	-4.5		Difference: Actual	-4		Difference: Actual	0
	Difference: Hodges-Lehmann	-3		Difference: Hodges-Lehmann	-4		Difference: Hodges-Lehmann	-3		Difference: Hodges-Lehmann	0
	PLA: CC1-SYK, 0'			PLA: CC1-SYK, 5'			PLA: CC1-SYK, 15'			PLA: CC1-SYK, 30'
	Table Analyzed	CC1-SYK 4L,Doppel,dN,itim		Table Analyzed	CC1-SYK 4L,Doppel,dN,itim		Table Analyzed	CC1-SYK 4L,Doppel,dN,itim		Table Analyzed	CC1-SYK 4L,Doppel,dN,itim
	Column I	dN: 0'		Column J	dN: 5'		Column K	dN: 15'		Column L	dN: 30'
	vs.	vs.		vs.	vs.		vs.	vs.		vs.	vs.
	Column A	4L: 0'		Column B	4L: 5'		Column C	4L: 15'		Column D	4L: 30'
	Mann Whitney test			Mann Whitney test			Mann Whitney test			Mann Whitney test
	P value	<0.0001		P value	<0.0001		P value	<0.0001		P value	<0.0001
	Exact or approximate P value?	Approximate		Exact or approximate P value?	Approximate		Exact or approximate P value?	Approximate		Exact or approximate P value?	Approximate
	P value summary	****		P value summary	****		P value summary	****		P value summary	****
	Significantly different (P < 0.05)?	Yes		Significantly different (P < 0.05)?	Yes		Significantly different (P < 0.05)?	Yes		Significantly different (P < 0.05)?	Yes
	One- or two-tailed P value?	Two-tailed		One- or two-tailed P value?	Two-tailed		One- or two-tailed P value?	Two-tailed		One- or two-tailed P value?	Two-tailed
	Sum of ranks in column A,I	24119 , 12467		Sum of ranks in column B,J	24720 , 12136		Sum of ranks in column C,K	22181 , 9446		Sum of ranks in column D,L	23561 , 11419
	Mann-Whitney U	5446		Mann-Whitney U	2406		Mann-Whitney U	2543		Mann-Whitney U	4159
	Difference between medians			Difference between medians			Difference between medians			Difference between medians
	Median of column A	2.000, n=152		Median of column B	9.000, n=132		Median of column C	8.000, n=134		Median of column D	2.000, n=144
	Median of column I	0.000, n=118		Median of column J	1.000, n=139		Median of column K	1.000, n=117		Median of column L	1.000, n=120
	Difference: Actual	-2		Difference: Actual	-8		Difference: Actual	-7		Difference: Actual	-1
	Difference: Hodges-Lehmann	-1		Difference: Hodges-Lehmann	-7		Difference: Hodges-Lehmann	-6		Difference: Hodges-Lehmann	-1
	PLA: CC1-SHP-1, 0'			PLA: CC1-SHP-1, 5'			PLA: CC1-SHP-1, 15'			PLA: CC1-SHP-1, 30'
	Table Analyzed	CC1-SHP1 4L,Doppel,dN,itim		Table Analyzed	CC1-SHP1 4L,Doppel,dN,itim		Table Analyzed	CC1-SHP1 4L,Doppel,dN,itim		Table Analyzed	CC1-SHP1 4L,Doppel,dN,itim
	Column I	dN: 0'		Column J	dN: 5'		Column K	dN: 15'		Column L	dN: 30'
	vs.	vs.		vs.	vs.		vs.	vs.		vs.	vs.
	Column A	4L: 0'		Column B	4L: 5'		Column C	4L: 15'		Column D	4L: 30'
	Mann Whitney test			Mann Whitney test			Mann Whitney test			Mann Whitney test
	P value	<0.0001		P value	0.0189		P value	0.3362		P value	<0.0001
	Exact or approximate P value?	Approximate		Exact or approximate P value?	Approximate		Exact or approximate P value?	Approximate		Exact or approximate P value?	Approximate
	P value summary	****		P value summary	*		P value summary	ns		P value summary	****
	Significantly different (P < 0.05)?	Yes		Significantly different (P < 0.05)?	Yes		Significantly different (P < 0.05)?	No		Significantly different (P < 0.05)?	Yes
	One- or two-tailed P value?	Two-tailed		One- or two-tailed P value?	Two-tailed		One- or two-tailed P value?	Two-tailed		One- or two-tailed P value?	Two-tailed
	Sum of ranks in column A,I	89350 , 22278		Sum of ranks in column B,J	80242 , 27174		Sum of ranks in column C,K	82648 , 31834		Sum of ranks in column D,L	186517 , 30954
	Mann-Whitney U	15257		Mann-Whitney U	18789		Mann-Whitney U	21223		Mann-Whitney U	24051
	Difference between medians			Difference between medians			Difference between medians			Difference between medians
	Median of column A	0.000, n=354		Median of column B	0.000, n=334		Median of column C	0.000, n=350		Median of column D	0.000, n=542
	Median of column I	0.000, n=118		Median of column J	0.000, n=129		Median of column K	1.000, n=128		Median of column L	0.000, n=117
	Difference: Actual	0		Difference: Actual	0		Difference: Actual	1		Difference: Actual	0
	Difference: Hodges-Lehmann	0		Difference: Hodges-Lehmann	0		Difference: Hodges-Lehmann	0		Difference: Hodges-Lehmann	0
