# Supplementary material for: CEACAM1 as a mediator of B-cell receptor signaling in mantle cell lymphoma
Source: Nat Commun. 2025 May 29;16:4967. doi: 10.1038/s41467-025-60208-3 (PMC12120064; doi:10.1038/s41467-025-60208-3)
Supplement: Supplementary file 15 — Source data [file 41467_2025_60208_MOESM15_ESM.zip › Source data-Fig 5A,B,C,D-IF,densitometry,IB,IF,stat 02-25 final.xlsx]

## Sheet: Fig. A,B-Signal counts
PLA signal counts/cell									PLA signal counts/cell
JEKO-1									MINO
PLA: CC1-SYK				PLA: CC1-SHP-1					PLA: CC1-SYK				PLA: CC1-SHP-1
0'	5'	15'	30'	0'	5'	15'	30'		0'	5'	15'	30'	0'	5'	15'	30'
0	0	0	0			0			0	0	0	0	0	0	0	0
0	2	0	0			3			0	0	0	0	0	0	0	0
0	2	0	0			0			0	0	0	0	0	0	0	0
0	2	0	0			0			0	0	0	0	0	0	0	0
0	2	0	0			7			0	0	0	0	0	0	0	0
0	3	0	1			1			0	0	0	0	0	0	0	0
0	3	0	1			1			0	0	0	0	0	0	0	0
0	3	0	1			0			0	0	0	0	0	0	0	0
0	3	0	1			4			0	0	0	0	0	0	0	0
1	3	0	1			0			0	0	0	0	0	0	0	0
1	4	0	1			16			0	0	0	0	0	0	0	0
1	4	0	1			7			0	0	0	0	0	0	0	0
1	4	0	1			1			0	0	0	0	0	0	0	0
1	4	0	1			5			0	0	0	0	0	0	0	0
1	4	1	1			4			0	0	0	0	0	0	0	0
1	4	1	1			4			0	0	0	0	0	0	0	0
1	4	1	1			12			0	0	0	0	0	0	0	0
1	4	2	1			18			0	0	0	0	0	0	0	0
1	4	2	2			4			0	0	0	0	0	0	0	0
1	4	2	2			0			0	0	0	0	0	0	0	0
1	4	2	2			5			0	0	0	0	0	0	0	0
1	4	2	2			15			0	0	0	0	0	0	0	0
1	4	2	2			12			0	0	0	0	0	0	0	0
1	4	2	2			0			0	0	0	0	0	0	0	0
1	4	2	2			11			0	0	0	0	0	0	0	0
1	4	2	2			3			0	0	0	0	0	0	0	0
1	4	3	2			2			0	0	0	0	0	0	0	0
1	4	3	2			4			0	0	0	0	0	0	0	0
1	4	3	2			7			0	0	0	0	0	0	0	0
1	4	3	2			1			0	0	0	0	0	0	0	0
1	4	3	2			12			0	0	0	0	0	0	0	0
2	4	3	3			2			0	0	0	0	0	0	0	0
2	4	3	3			0			0	0	0	0	0	0	0	0
2	4	3	3			3			0	0	0	0	0	0	0	0
2	4	3	3			1			0	0	0	0	0	0	0	0
2	4	3	3			3			0	0	0	0	0	0	0	0
2	4	4	3			17			0	0	0	0	0	0	0	0
2	4	4	4			15			0	0	0	0	0	0	0	0
2	5	4	4			19			0	0	0	0	0	0	0	0
2	5	4	4			7			0	0	0	0	0	0	0	0
2	5	4	4			0			0	0	0	0	0	0	0	0
2	5	4	4			1			0	0	0	0	0	0	0	0
2	5	4	4			21			0	0	0	0	0	0	0	0
2	5	4	4			10			0	0	0	0	0	0	0	0
2	5	4	4			5			0	0	0	0	0	0	0	0
2	5	4	4			17			0	0	0	0	0	0	0	0
3	5	4	4			3			0	0	0	0	0	0	0	0
3	5	4	4			2			0	0	0	0	0	0	0	0
3	6	4	4			7			0	0	0	0	0	0	0	0
3	6	4	4			12			0	0	0	0	0	0	0	0
3	6	4	4			6			0	0	0	0	0	0	0	0
3	6	4	4			6			0	0	0	0	0	0	0	0
4	6	4	4			0			0	0	20	0	0	0	0	0
4	6	4	4			0	11		0	0	8	0	0	0	0	0
4	6	4	5			11	11		0	0	9	0	0	0	0	0
4	6	4	5			10	12		0	0	1	0	0	0	0	0
4	7	4	5			0	10		0	0	15	0	0	0	0	0
4	7	4	5		11	6	6		0	8	16	0	0	0	0	0
5	7	4	5		16	4	32		0	6	36	0	0	0	9	11
5	7	4	5		5	8	17		0	1	6	0	0	1	2	2
5	7	4	5		8	0	16		0	20	8	0	0	2	1	10
5	7	4	5		13	3	6		0	19	24	0	0	5	9	3
5	8	4	5		2	0	9		0	13	18	0	0	1	5	3
5	8	4	5	8	22	0	17		0	21	17	0	0	6	13	7
5	8	5	5	26	10	7	24		0	26	29	0	0	2	3	8
5	9	5	6	19	14	1	24		0	9	20	0	4	1	18	15
5	9	5	6	7	6	1	11		0	26	18	0	3	7	4	1
5	9	5	6	12	20	0	4		6	25	28	0	6	2	8	1
5	9	5	6	5	16	4	21		4	18	14	0	1	5	1	10
5	9	5	6	10	30	0	13		3	9	32	0	3	2	9	3
5	9	5	6	19	22	16	17		3	19	16	0	2	0	6	17
5	9	5	6	22	22	7	19		3	10	24	0	4	6	0	3
5	9	5	6	9	12	1	18		2	32	24	0	5	4	7	14
5	9	5	6	19	22	5	9		1	20	8	0	0	4	3	13
5	9	5	6	12	18	4	15		5	14	16	0	5	7	9	5
5	9	6	6	15	15	4	18		1	17	6	2	1	7	7	4
5	9	6	6	8	26	12	1		7	10	14	1	2	19	7	14
5	9	6	6	24	28	18	23		4	19	8	6	2	18	6	5
5	9	6	6	7	25	4	10		5	10	19	0	5	1	1	11
5	9	6	7	13	14	0	10		11	5	23	2	2	1	0	8
5	9	6	7	17	21	5	12		10	10	20	4	1	12	10	10
5	9	6	7	6	15	15	0		1	12	17	7	1	4	3	2
5	9	6	7	19	10	12	18		4	20	13	6	1	9	4	6
6	9	6	7	21	24	0	16		3	12	19	0	2	7	11	5
6	10	6	7	14	13	11	15		13	28	22	1	2	0	5	11
7	10	7	7	8	19	3	11		2	18	14	1	3	6	2	12
7	10	7	7	16	24	2	22		8	16	27	2	3	8	14	1
7	10	7	7	15	21	4	13		4	2	19	10	6	7	6	4
7	10	7	7	17	10	7	21		2	16	20	2	1	11	12	2
7	10	7	7	14	20	1	8		2	13	14	9	0	7	6	5
7	10	7	8	28	14	12	7		4	0	14	0	3	11	1	10
7	10	7	8	6	8	2	4		1	8	24	3	10	6	5	10
7	10	7	8	4	7	0	26		6	8	8	8	6	5	12	6
7	10	7	8	13	24	3	25		2	12	12	2	4	16	3	9
7	10	7	8	19	14	1	11		5	16	29	8	0	11	3	2
7	10	7	8	7	8	3	29		6	8	20	18	5	9	4	5
7	10	7	8	11	8	17	18		4	10	17	9	4	1	10	13
8	10	8	8	11	24	15	2		0	1	22	10	0	10	2	5
8	10	8	8	8	16	19	17		2	0	8	5	3	9	2	6
8	10	8	8	14	14	7	18		0	10	13	5	2	3	7	14
8	10	8	8	8	19	0	16		2	0	10	6	6	5	5	8
8	10	8	8	5	9	1	14		3	11	7	8	4	10	3	18
8	10	8	8	15	24	21	15		2	11	6	3	3	8	5	6
8	11	8	8	22	17	10	10		2	10	1	4	3	5	8	10
8	11	8	9	5	25	5	21		7	16	0	9	6	21	6	15
8	11	8	9	14	14	17	6		4	13	0	18	5	15	0	10
8	12	8	9	10	15	3	1		7	14	0	4	6	3	3	10
8	12	8	9	9	0	2	17		1	1	0	7	5	5	6	7
9	12	8	9	16	8	7	14		3	10	0	8	2	0	4	3
9	12	8	9	11	11	12	12		10	0	0	0	4	10	7	1
9	12	8	9	20	36	6	1		6	0	0	3	1	1	6	4
9	12	8	9	8	19	6	10		4	4	0	14	4	4	16	6
9	12	8	9	18	15	0	7		4	8	0	5	3	10	9	3
9	12	8	9	16	14	0	28		2	4	0	16	3	5	12	1
9	12	9	9	9	13	11	0		2	0	0	3	2	5	2	1
9	12	9	10	11	10	10	50		6	0	0	4	0	7	3	2
9	13	9	10	18	0	0	19		6	0	0	7	0	2	0	0
9	13	9	10	1	2	6	7		0	0	0	6	3	4	0	0
9	13	9	10	24	5	4	13		5	0	0	4	1	0	0	0
9	13	10	10	7	0	8	19		8	0	0	12	2	0	0	0
9	13	10	10	4	7	0	42		2	0	0	2	2	0	0	0
10	13	10	11	13	4	3	16		4	0	0	1	9	0	0	0
10	13	10	11	8	2	0	33		2	0	0	1	1	0	0	0
10	13	10	11	14	4	0	6		5	0	0	2	2	0	0	0
10	13	10	11	4	6	7	10		0	0	0	1	2	0	0	0
10	13	10	11	13	9	1	2		2	0	0	2	1	0	0	0
10	13	10	11	2	9	1	5		3	0	0	16	0	0	0	0
10	13	10	11	8	11	0	0		2	0	0	6	1	0	0	0
10	14	10	12	16	9	4	30		0	0	0	10	0	0	0	0
10	14	10	12	14	9	0	16		0	0	0	11	0	0	0	0
10	14	10	12	1	9	16	1		0	0	0	7	0	0	0	0
10	14	10	12	7	1	7	37		0	0	0	5	0	0	0	0
10	14	10	12	20	5	1	6		0	0	0	15	0	0	0	0
10	14	10	12	10	4	5	3		0	0	0	10	0	0	0	0
11	14	10	12	11	4	4	43		0	0	0	12	0	0	0	0
12	14	10	12	2	8	4	2		0	0	0	6	0	0	0	0
12	14	11	12	4	1	12	18		0	0	0	3	0	0	0	0
12	14	12	13	1	11	18	27		0	0	0	4	0	0	0	0
12	14	12	13	1	1	4	9		0	0	0	7	0	0	0	0
12	14	12	13	4	2	0	21		0	0	0	21	0	0	0	0
12	14	12	13	7	10	5	0		0	0	0	4	0	0	0	0
12	14	12	13	0	8	15	14		0	0	0	3	0	0	0	0
12	14	12	14	13	12	12	8		0	0	0	6	0	0	0	0
12	14	12	14	0	4	0	28		0	0	0	6	0	0	0	0
12	14	12	14	1	4	11	9		0	0	0	4	0	0	0	0
12	14	12	14	16	18	3	10		0	0	0	6	0	0	0	0
13	14	12	14	9	8	2	11		0	0	0	1	0	0	0	0
13	14	12	14	3	18	4	2		0	0	0	1	0	0	0	0
13	14	12	14	0	18	7	8		0	0	0	3	0	0	0	0
13	14	12	14	15	7	1	30		0	0	0	3	0	0	0	0
13	15	13	14	6	6	12	18		0	0	0	0	0	0	0	0
13	15	13	14	14	0	2	10		0	0	0	0	0	0	0	0
13	15	13	14	3	17	0	20		0	0	0	0	0	0	0	0
13	15	13	14	12	5	3	3		0	0	0	0	0	0	0	0
13	15	13	14	0	8	1	18		0	0	0	0	0	0	0	0
13	15	13	14	0	26	3	2		0	0	0	0	0	0	0	0
13	15	13	14	3	9	17	24		0	0	0	0	0	0	0	0
13	15	13	14	18	6	15	7		0	0	0	0	0	0	0	0
14	15	13	14	1	10	19	19		0	0	0	0	0	0	0	0
14	15	13	14	1	6	7	1		0	0	0	0	0	0	0	0
14	16	13	14	5	7	0	8		0	0	6	0	0	0	0	0
14	16	13	14	1	10	1	12		0	0	7	0	0	0	0	0
14	16	13	15	1	10	21	5		0	0	9	0	0	0	0	0
14	16	13	15	0	20	10	1		0	0	12	0	0	0	0	0
14	16	13	15	3	0	5	13		0	0	6	0	0	0	0	0
14	16	13	15	2	33	17	6		0	0	9	0	0	0	0	0
14	16	14	16	1	11	3	15		0	0	12	0	0	0	0	0
14	16	14	16	0	12	2	0		0	0	22	0	0	0	0	0
14	16	14	16	4	11	7	19		0	0	23	0	0	0	0	0
14	16	14	16	5	12	12	18		0	0	6	0	0	0	0	0
14	16	14	17	2	2	6	7		0	0	8	0	0	0	0	0
14	16	14	17	8	4	6	9		0	0	31	0	0	0	0	0
14	16	14	17	2	10	0	13		0	0	12	0	0	0	0	0
14	16	14	17	6	0	0	25		0	0	18	0	0	0	0	0
14	16	14	18	0	2	11	9		0	0	18	0	0	0	0	0
15	16	15	18	21	5	10	21		0	0	31	0	0	0	0	0
15	16	15	18	9	0	0	6		0	10	16	0	0	0	0	0
15	16	15	18	0	6	6	9		0	13	20	0	0	2	0	0
15	17	15	18	11	5	4	2		0	7	21	0	0	3	0	0
15	17	15	18	3	2	8	4		0	8	30	0	0	10	0	8
15	17	15	19	0	3	0	1		0	32	16	0	0	3	0	2
15	17	15	19	3	5	3	21		1	19	26	0	0	5	0	6
16	17	15	19	0	8	0	8		1	18	15	0	0	3	0	6
16	17	15	19	2	6	0	2		12	28	22	0	0	2	0	3
16	17	16	19	7	9	5	17		10	1	31	0	0	2	4	9
16	17	16	19	1	8	1	5		4	11	20	0	0	11	2	1
17	17	16	19	6	7	1	4		11	11	12	0	0	15	2	2
17	17	16	20	1	10	0	10		6	12	22	0	0	5	16	10
17	17	16	20	1	1	3	2		7	21	22	0	0	3	10	9
17	17	16	20	2	5	0	10		7	12	24	0	0	4	14	5
17	17	16	20	6	4	10	9		12	12	17	0	0	4	21	7
17	17	16	20	9	5	4	9		7	5	21	0	0	4	9	8
17	19	16	21	7	11	1	11		6	3	22	0	0	5	5	7
17	19	16	21	1	2	5	0		9	4	11	0	1	3	5	8
17	19	16	21	4	13	2	9		3	11	6	0	1	2	7	3
17	19	17	21	9	1	3	7		9	12	20	0	4	3	7	4
17	19	17	21	10	5	4	20		1	9	7	0	4	7	8	10
17	19	17	22	9	9	6	6		4	4	4	0	2	5	5	5
17	20	17	22	3	7	4	10		11	4	11	0	6	19	10	17
19	20	17	22	4	7	0	10		6	25	24	0	1	14	2	10
19	20	18	22	2	5	3	2		2	4	11	0	5	12	8	4
19	20	18	22	1	3	12	10		2	7	1	0	3	2	6	2
19	20	18	24	3	3	6	10		4	30	11	0	7	17	6	5
19	20	18	24	8	8	0	1		4	2	3	0	4	19	7	6
19	20	18	24	0	6	11	11		12	16	12	0	7	7	6	2
19	20	18	24	9	7	2	18		6	12	6	0	5	0	17	8
19	20	18	25	0	3	2	3		1	12	6	0	5	7	3	6
19	20	18	25	1	7	4	11		12	20	8	0	8	10	4	5
22	21	18	25	6	0	2	2		8	24	14	0	0	4	5	13
22	21	18	25	8	9	1	17		6	20	11	0	5	10	14	5
22	21	18	25	3	2	14	6		4	9	22	0	8	5	1	8
22	21	19	25	0	8	2	13		14	3	11	0	2	12	4	1
22	21	19	25	9	12	0	1		8	4	18	1	6	4	12	5
22	21	19	26	4	8	5	17		8	13	19	0	3	8	9	16
22	21	19	26	5	6	1	14		11	21	10	0	4	2	1	14
22	21	19	26	3	8	3	12		8	9	0	1	7	20	7	4
22	21	19	26	10	7	3	1		8	24		9	7	2	4	3
23	21	19	27	1	4	10	10		3	13		2	8	3	3	7
23	21	19	27	0	10	15	7		4	13		5	3	7	19	5
23	21	19	27	3	8	6	28		2	18		8	5	20	3	14
23	23	20	28	7	9	0	0		7	1		0	7	7	1	8
23	23	20	28	1	0	1	50		4	7		4	2	7	9	2
23	23	20	28	1	4	13	19		15	22		0	9	1	7	11
23	23	20	28	6	9	9	7		1	13		5	3	7	1	13
23	24	20	29	1	12	5	13		1	14		0	12	5	8	7
24	24	20	31	2	11	11	19		2	5		0	7	10	3	8
24	24	21	33	0	6	3	42		9	8		2	5	13	16	7
25	24	21	33	3	2	2	16		4	14		0	6	13	6	6
25	24	22	47	2	13	6	33		2	14		1	1	8	17	2
25	25	22	47	1	10	3	6		5	10		4	6	7	2	5
25	25	22	54	1	0	5	10		12	6		1	13	13	4	5
26	26	22	54	4	2	9	2		0	15		4	10	10	2	4
26	26	22	0	7	5	0	5			14		0	4	4	13	14
26	26	22	0	2	0	1	0			10		0	9	7	1	3
26	26	22	0	7	7	10	30			15		3	7	3	5	11
27	26	22	0	2	4	9	16			17		2	9	6	3	8
27	26	22	0	6	2	0	1			8		1	5		19	3
27	26	22	0	0	4	3	37			4		0	8		4	4
27	26	22	0	10	6	4	6					3	5		3	4
30	26	22	0	7	9	0	3					0	8		6	7
30	26	23	0	0	9	0	43					3	3		9	5
30	26	23	0	2	11	3	2					2	0		0	3
30	26	23	0	3	9	0	18					0	2		11
35	26	24	0	0	9	0	27					1	6		18
35	26	24	0	4	9	7	9					0	4		4
35	26	25	0	0	1	1	21					6	7		5
35	27	25	0	4	5	1	0					0	11		3
36	27	25	0	5	4	0	14					0	2		3
36	27	25	0	1	4	4	8					3	8		0
36	27	25	0	5	8	0	28					0	10		1
36	27	25	0	2	1	16	9					11	4
38	27	25	0	1	11	7	10					0	4
38	27	25	0	2	1	1	11					2	4
38	27	26	0	8	2	5	2					5	0
38	30	26	0	16	10	4	8					8	3
38	30	26	0	14	8	4	30					0	6
38	30	26	0	1	12	12	18					4
38	30	26	0	7	4	18	10					3
38	30	27	0	20	4	4	20					3
38	30	27	0	10	18	0	3					1
38	30	27	0	11	8	5	18					6
38	30	27	0	2	18	15	2					6
38	30	28	0	4	18	12	24					0
49	30	28	0	1	7	0	7					0
49	30	28	0	1	6	11	19					3
49	30	28	0	4	0	3	0					0
49	31	28	0	7	17	2	13					7
50	31	28	0	0	5	4	2					2
50	31	28	0	13	8	7	28
50	31	28	0	0	26	1	1
50	32	29	0	1	9	12	2
59	32	29	0	16	6	2	10
59	32	29	0	9	10	0	2
59	32	29	0	3	6	3	25
59	32	30	0	0	7	1	1
0	32	30	0	15	10	3	37
0	32	30	0	6	10	17	0
0	32	30	0	14	20	15	2
0	32	31	0	3	0	19	3
0	32	31	0	12	33	7	1
0	32	32	0	0	11	0	26
0	32	32	0	0	12	1	0
0	32	32	0	3	11	21	3
0	32	32	0	18	12	10	9
0	32	33	0	1	2	5	22
1	32	33	0	1		17	0
1	33	35	0	5		3	39
1	33	35	0	1		2	42
1	33	35	0	1		7	34
2	33	35	0	0		12	8
2	33	35	0	3		6	35
2	33	35	0	2		6	33
2	33	37	0	1		0	27
2	33	37	0	0		0	10
2	33	38	0	4		11	15
2	33	38	0	5		10	27
2	33	44	0	2		0	18
2	33	44	0	8		6	12
2	34	45	0	2		4	8
2	34	45	0	6		8	1
2	34	47	0	0			13
2	34	47	0	21			5
2	34	49	0	9			11
2	34	49	1	0			9
3	34	52	1	11			16
3	34	52	1	3			13
3	35	53	1	0			29
3	35	53	1	3			4
4	35	56	1	0			7
4	35	56	1	2			0
4	45	57	1	7			9
4	45	57	1	1			10
4	45	58	2	6			4
4	45	58	2	1			11
4	45	59	2	1			10
5	45	59	2				6
5	45	63	2				5
5	45	63	2				3
5	47	66	2				4
5	47	66	2				5
5	47	0	3				0
5	47	0	3				13
5	48	0	3				2
5	48	0	3				28
5	48	1	3				1
5	48	1	3				2
5	51	1	3				10
6	51	1	3				2
6	51	1	3				25
6	51	2	3				1
6	54	2	3				37
6	54	2	3				0
6	54	2	3				2
6	54	3	4				3
6	57	3	4				1
7	57	3	4				26
7	57	4	4				0
7	57	4	4				3
7	60	4	4				9
7	60	4	4				22
7	60	4	4				0
7	60	4	4				39
7	67	4	4		14		42
7	67	4	4		5		34
7	67	5	5		8		8
7	67	5	5		19		35
7	98	5	5		21		33
8	98	5	5		28		27
8	98	5	5		18		10
8	98	5	5		4		15
8	0	5	5		12		27
8	0	5	5		12		18
8	0	5	5		8		12
8	0	5	5		31		8
8	0	6	5		3		1
8	0	6	5		30		13
8	1	6	5		18		5
8	1	7	6		16		11
8	1	7	6		6		9
9	1	7	6		3		16
9	1	7	6		9		13
9	2	7	6		13		29
10	2	7	6		12		4
10	2	7	6		2	3	7
10	2	7	6		19	6	0
10	2	7	6		14	5	9
10	3	7	6		8	19	10
10	3	7	6		34	16	4
10	3	7	6		20	18	11
10	3	7	6		3	10	10
10	4	8	6		17	24	6
10	4	8	6		18	6	5
10	4	8	6		24	19	3
10	5	8	6		0	14	4
11	5	8	6		3	27	5
11	5	8	6		21	17	0
11	5	8	6		29	7	13
11	5	8	6		11	23	2
11	5	8	6		19	4	28
11	5	8	7		11	11	1
11	5	8	7		9	14	2
11	5	9	7	2	23	26	10
11	5	9	7	11	19	22	2
11	5	9	7	11	27	24	25
11	5	9	7	12	19	18	1
12	6	9	7	6	13	17	37
12	6	9	7	9	3	14	0
12	6	9	7	4	12	8	2
12	6	9	7	9	5	13	3
12	6	9	7	16	8	15	1
12	6	9	7	34	11	26	26
12	6	9	7	15	6	13	0
12	6	9	7	13	16	8	3
13	6	9	8	17	1	21	9
13	6	9	8	10	19	19	22
13	6	9	8	22	6	14	0
13	7	9	8	25	7	11	39
13	7	9	8	10	11	26	42
13	7	9	8	22	14	21	34
13	7	9	8	10	3	28	8
13	8	10	8	18	2	20	35
13	8	10	8	16	0	13	33
13	8	10	9	36	17	5	27
14	8	10	9	21	0	15	10
14	8	10	9	8	4	17	15
14	8	11	9	11	10	20	27
14	8	11	9	5	1	13	18
14	8	11	9	14	1	14	12
14	8	11	9	13	3	11	8
14	8	11	9	25	5	32	1
14	8	11	9	14	8	9	13
15	8	11	9	3	1	12	5
15	9	11	9	13	3	12	11
15	9	11	9	16	13	15	9
15	9	11	9	21	27	21	16
15	9	11	9	17	0	18	13
15	9	12	9	14	17	5	29
15	9	12	10	6	5	5	4
15	9	12	10	11	18	16	7
16	9	12	10	3	15	17	0
16	9	13	10	28	12	19	9
16	9	13	10	4	9	17	10
16	9	13	10	10	3	15	4
16	9	13	10	9	4	9	11
16	9	13	11	15	21	7	10
16	9	13	11	10	8	8	6
16	10	13	11	28	0	17	5
17	10	13	11	16	11	28	3
17	10	14	11	7	13	8	4
17	10	14	11	22	2	5	5
17	10	14	11	5	20	4	0
17	10	14	11	21	7	6	7
17	10	14	12	9	13	11	2
17	10	14	12	17	9	3	25
17	10	14	12	5	1	1	2
17	10	14	12	17	0	1	2
17	10	14	12	12	17	3	8
17	10	14	12	7	12	25	4
17	10	15	12	9	15	4	20
18	10	15	12	11	11	0	1
18	10	15	12	3	9	13	15
18	10	15	12	10	2	1	1
18	10	15	12	27	13	11	2
18	10	15	12	11	0	9	2
18	10	15	12	14	9	8	1
18	10	15	12	15	2	12	24
18	11	15	12	13	2	7	0
18	11	16	12	1	5	3	3
19	11	16	12	1	24	10	11
19	11	16	12	1	7	1	12
19	11	16	12	1	0	2	0
19	11	16	12	2	4	0	16
19	11	17	13	7	14	23	13
20	12	17	13	11	7	12	15
20	12	17	13	2	2	1	1
21	12	17	13	8	2	0	8
21	12	17	13	9	3	16	17
21	12	17	13	11	1	8	7
21	12	17	13	0	0	11	5
21	12	17	13	7	6	2	13
21	12	17	14	11	1	4	10
21	12	17	14	3	4	13	10
21	13	17	14	11	7	14	8
21	13	17	14	0	1	11	10
22	13	17	14	2	1	2	1
22	13	17	14	5	3	1	9
22	13	17	14	8	4	3	5
22	13	18	15	1	9	8	8
22	13	18	15	5	1	5	10
22	13	18	15	9	3	12	9
23	13	18	15	0	14	10	5
23	13	18	15	0	5	2	13
23	13	18	15	0	0	11	5
23	13	18	15	0	5	2	10
23	14	18	16	11	4	1	0
23	14	18	16	9	10	4	7
24	14	18	16	3	10	10	7
24	14	18	16	0	10	3	4
24	14	18	16	1	7	20	6
25	14	18	16	13	3	8	7
25	14	19	17	3	5	7	6
25	14	19	17	7	16	7	5
27	14	19	17	2	7	12	2
27	14	19	17	1	0	2	3
28	14	20	17	0	10	1	4
29	14	20	17	0	7	2	0
30	14	20	18	5	3	8	13
37	15	20	18	2	1	0	2
41	15	20	18	13	7	0	28
41	15	21	18	1	9	10	1
44	15	21	19	2	8	2	2
44	15	21	19	6	1	2	10
44	15	21	19	8	1	5	2
46	15	21	19	4	7	4	25
46	15	22	19	2	4	5	1
0	15	22	19	3	9	4	37
0	16	22	19	1	10	3	0
0	16	22	19	6	9	2	2
0	16	22	20	1	2	2	3
0	16	22	20	13	5	4	1
0	16	23	20	4	0	21	26
0	16	23	20	8	8	3	0
0	16	24	20	2	2	1	3
0	16	24	20	1	2	10	9
0	16	24	20	4	4	1	22
0	16	24	21	16	10	3	0
0	16	24	21	1	5	6	39
0	16	25	21	3	0	8	42
0	16	25	22	7	3	10	34
0	16	25	22	4	9	8	8
0	16	25	23	1	6	3	35
0	16	25	23	1	2	4	33
0	17	25	23	2	2	2	27
0	17	26	24	1	3	3	10
0	17	26	24	2	2	1	15
0	17	26	24	1	0	11	27
0	17	26	24	1	17	1	18
0	18	26	25	3	0	1	12
0	18	27	25	5	4	0	8
0	18	27	25	7	10	4	1
0	18	27	25	2	1	9	13
0	18	28	26	7	1	12	5
0	18	28	26	9	3	2	11
0	18	28	26	5	5	3	9
0	18	30	28	0	8	12	16
0	18	30	28	7	1	11	13
0	19	30	28	8	3	11	29
0	19	30	28	3	13	2	4
0	19	30	28	8	27	2	7
0	19	30	28	0	0	3	0
0	19	31	29	3	17	5	9
0	19	33	29	4	5	5	10
0	20	34	31	10	18	4	4
0	20	34	31	1	15	7	11
0	20	48	37	5	12	3	10
0	20	48	37	7	9	13	6
0	20	52	49	0	3	2	5
0	20	52	49	0	4	1	3
0	21	54	0	0	21	3	4
0	21	54	0	0	8	9	5
0	21	62	0	5	0	3
0	21	62	0	10	11	8
0	21	85	0	3	13	1
0	21	85	0	0	2	4
0	21	0	0	1	20	3
0	21	0	0	6	7	12
0	21	0	0	4	13	2
0	21	0	0	7	9	1
0	22	0	0	3	1	2
0	22	0	0	1	0	4
	22	0	0	0	17	0
	22	0	0	0	12	1
	23	0	0	6	15	17
	23	0	0	3	11	28
	23	0	0	4	9	8
	23	0	0	1	2	5
	24	0	0	2	13	4
	24	0	0	5	0	6
	24	0	0	5	9	11
	25	0	0	4	2	3
	25	0	0	2	2	1
	27	0	0	4	5	1
	27	0	0	2	24	3
	28	0	0	5	7	25
	28	0	0	1	0	4
	28	0	0	6	4	0
	28	0	0	5	14	13
	29	0	0	8	7	1
	29	0	0	1	2	11
	29	0	0	1	2	9
	29	0	0	4		8
	29	0	0	7		12
	29	0	0	1		7
	30	0	0	3		3
	30	0	0	8		10
	30	0	0	2		1
	30	0	0	1		2
	30	0	0	1		0
	30	0	0	2		23
	33	0	0	1		12
	33	0	0	1		1
	33	0	0	1		0
	33	0	0	1		16
	34	0	0	2		8
	34	0	0	7		11
	35	0	0	11		2
	35	0	0	2		4
	37	0	0	8		13
	37	0	0	9		14
	37	0	0	11		11
	38	0	0	0		2
	38	0	0	7		1
	38	0	0	11		3
	38	0	0	3		8
	41	0	0	11		5
	41	0	0	0		12
	45	0	0	2		10
	45	0	0	5		2
	53	0	0	8		11
	53	0	0	1		2
	59			5		1
	59			9		4
	60			0		10
	60			0		3
	65			0		20
	65			0		8
	0			11		7
	0			9		7
	0			3		12
	0			0		2
	0			1		1
	0			13		2
	0			3		8
	0			7		0
	0			2		0
	0			1
	0			0
	0			0
	0			5
	0			2
	0			13
	0			1
	0			2
	0			6
	0			8
	0			4
	0			2
	0			3
	0			1
	0			6
	0			1
	0			13
	0			4
	0			8
	0			2
	0			1
	0			4
	0			16
	0			1
	0			3
	0			7
	0			4
	0			1
	0			1
	0			2
	0
	0
	0
	0
	0
	0
	0
	0
	0
	0
	0
	0
	0
	0
	0
	0
	0
	0
	0
	0
	0
	0
	0
	0
	0

## Sheet: Fig. A,B-statistics
	Fig 5A, B: Representative confocal IF images
	Fig 5A, B: Statistics
	JEKO-1
	Table Analyzed	JEKO CC1-SYK		Table Analyzed	JEKO CC1-SYK		Table Analyzed	JEKO CC1-SYK		Table Analyzed	JEKO CC1-SHP1		Table Analyzed	JEKO CC1-SHP1		Table Analyzed	JEKO CC1-SHP1
	Column B	5'		Column C	15'		Column D	30'		Column F	5'		Column G	15'		Column H	30'
	vs.	vs.		vs.	vs.		vs.	vs.		vs.	vs.		vs.	vs.		vs.	vs.
	Column A	0'		Column A	0'		Column A	0'		Column E	0'		Column E	0'		Column E	0'
	Unpaired t test			Unpaired t test			Unpaired t test			Unpaired t test			Unpaired t test			Unpaired t test
	P value	<0.0001		P value	0.0009		P value	<0.0001		P value	<0.0001		P value	0.4056		P value	<0.0001
	P value summary	****		P value summary	***		P value summary	****		P value summary	****		P value summary	ns		P value summary	****
	Significantly different (P < 0.05)?	Yes		Significantly different (P < 0.05)?	Yes		Significantly different (P < 0.05)?	Yes		Significantly different (P < 0.05)?	Yes		Significantly different (P < 0.05)?	No		Significantly different (P < 0.05)?	Yes
	One- or two-tailed P value?	Two-tailed		One- or two-tailed P value?	Two-tailed		One- or two-tailed P value?	Two-tailed		One- or two-tailed P value?	Two-tailed		One- or two-tailed P value?	Two-tailed		One- or two-tailed P value?	Two-tailed
	t, df	t=6.420, df=1218		t, df	t=3.317, df=1148		t, df	t=4.933, df=1148		t, df	t=5.716, df=970		t, df	t=0.8320, df=1066		t, df	t=9.865, df=1001
	How big is the difference?			How big is the difference?			How big is the difference?			How big is the difference?			How big is the difference?			How big is the difference?
	Mean of column A	12.34		Mean of column A	12.34		Mean of column A	12.34		Mean of column E	6.597		Mean of column E	6.597		Mean of column E	6.597
	Mean of column B	17.46		Mean of column C	14.85		Mean of column D	9.288		Mean of column F	9.092		Mean of column G	6.924		Mean of column H	12.01
	Difference between means (B - A) ± SEM	5.119 ± 0.7974		Difference between means (C - A) ± SEM	2.508 ± 0.7561		Difference between means (D - A) ± SEM	-3.055 ± 0.6193		Difference between means (F - E) ± SEM	2.495 ± 0.4365		Difference between means (G - E) ± SEM	0.3270 ± 0.3930		Difference between means (H - E) ± SEM	5.415 ± 0.5489
	95% confidence interval	3.555 to 6.683		95% confidence interval	1.025 to 3.992		95% confidence interval	-4.270 to -1.840		95% confidence interval	1.639 to 3.352		95% confidence interval	-0.4442 to 1.098		95% confidence interval	4.338 to 6.493
	R squared (eta squared)	0.03273		R squared (eta squared)	0.009493		R squared (eta squared)	0.02076		R squared (eta squared)	0.03259		R squared (eta squared)	0.000649		R squared (eta squared)	0.08861
	F test to compare variances			F test to compare variances			F test to compare variances			F test to compare variances			F test to compare variances			F test to compare variances
	F, DFn, Dfd	1.759, 669, 549		F, DFn, Dfd	1.403, 599, 549		F, DFn, Dfd	1.563, 549, 599		F, DFn, Dfd	1.292, 455, 515		F, DFn, Dfd	1.030, 551, 515		F, DFn, Dfd	2.773, 486, 515
	P value	<0.0001		P value	<0.0001		P value	<0.0001		P value	0.0048		P value	0.7357		P value	<0.0001
	P value summary	****		P value summary	****		P value summary	****		P value summary	**		P value summary	ns		P value summary	****
	Significantly different (P < 0.05)?	Yes		Significantly different (P < 0.05)?	Yes		Significantly different (P < 0.05)?	Yes		Significantly different (P < 0.05)?	Yes		Significantly different (P < 0.05)?	No		Significantly different (P < 0.05)?	Yes
	Data analyzed			Data analyzed			Data analyzed			Data analyzed			Data analyzed			Data analyzed
	Sample size, column A	550		Sample size, column A	550		Sample size, column A	550		Sample size, column E	516		Sample size, column E	516		Sample size, column E	516
	Sample size, column B	670		Sample size, column C	600		Sample size, column D	600		Sample size, column F	456		Sample size, column G	552		Sample size, column H	487
	MINO
	Table Analyzed	MINO CC1-SYK		Table Analyzed	MINO CC1-SYK		Table Analyzed	MINO CC1-SYK		Table Analyzed	MINO CC1-SHP1		Table Analyzed	MINO CC1-SHP1		Table Analyzed	MINO CC1-SHP1
	Column B	5'		Column C	15'		Column D	30'		Column F	5'		Column G	15'		Column H	30'
	vs.	vs.		vs.	vs.		vs.	vs.		vs.	vs.		vs.	vs.		vs.	vs.
	Column A	0'		Column A	0'		Column A	0'		Column E	0'		Column E	0'		Column E	0'
	Unpaired t test			Unpaired t test			Unpaired t test			Unpaired t test			Unpaired t test			Unpaired t test
	P value	<0.0001		P value	<0.0001		P value	0.4425		P value	0.0001		P value	0.0007		P value	<0.0001
	P value summary	****		P value summary	****		P value summary	ns		P value summary	***		P value summary	***		P value summary	****
	Significantly different (P < 0.05)?	Yes		Significantly different (P < 0.05)?	Yes		Significantly different (P < 0.05)?	No		Significantly different (P < 0.05)?	Yes		Significantly different (P < 0.05)?	Yes		Significantly different (P < 0.05)?	Yes
	One- or two-tailed P value?	Two-tailed		One- or two-tailed P value?	Two-tailed		One- or two-tailed P value?	Two-tailed		One- or two-tailed P value?	Two-tailed		One- or two-tailed P value?	Two-tailed		One- or two-tailed P value?	Two-tailed
	t, df	t=6.398, df=468		t, df	t=8.049, df=446		t, df	t=0.7686, df=498		t, df	t=3.859, df=490		t, df	t=3.425, df=504		t, df	t=4.152, df=496
	How big is the difference?			How big is the difference?			How big is the difference?			How big is the difference?			How big is the difference?			How big is the difference?
	Mean of column A	2.388		Mean of column A	2.388		Mean of column A	2.388		Mean of column E	2.008		Mean of column E	2.008		Mean of column E	2.008
	Mean of column B	6.059		Mean of column C	7.806		Mean of column D	2.138		Mean of column F	3.386		Mean of column G	3.18		Mean of column H	3.405
	Difference between means (B - A) ± SEM	3.671 ± 0.5737		Difference between means (C - A) ± SEM	5.418 ± 0.6731		Difference between means (D - A) ± SEM	-0.2499 ± 0.3251		Difference between means (F - E) ± SEM	1.378 ± 0.3571		Difference between means (G - E) ± SEM	1.172 ± 0.3423		Difference between means (H - E) ± SEM	1.397 ± 0.3365
	95% confidence interval	2.543 to 4.798		95% confidence interval	4.095 to 6.740		95% confidence interval	-0.8886 to 0.3889		95% confidence interval	0.6762 to 2.079		95% confidence interval	0.4997 to 1.845		95% confidence interval	0.7360 to 2.058
	R squared (eta squared)	0.08044		R squared (eta squared)	0.1268		R squared (eta squared)	0.001185		R squared (eta squared)	0.02949		R squared (eta squared)	0.02274		R squared (eta squared)	0.03359
	F test to compare variances			F test to compare variances			F test to compare variances			F test to compare variances			F test to compare variances			F test to compare variances
	F, DFn, Dfd	5.300, 237, 231		F, DFn, Dfd	7.564, 215, 231		F, DFn, Dfd	1.149, 267, 231		F, DFn, Dfd	2.917, 235, 255		F, DFn, Dfd	2.653, 249, 255		F, DFn, Dfd	2.496, 241, 255
	P value	<0.0001		P value	<0.0001		P value	0.2767		P value	<0.0001		P value	<0.0001		P value	<0.0001
	P value summary	****		P value summary	****		P value summary	ns		P value summary	****		P value summary	****		P value summary	****
	Significantly different (P < 0.05)?	Yes		Significantly different (P < 0.05)?	Yes		Significantly different (P < 0.05)?	No		Significantly different (P < 0.05)?	Yes		Significantly different (P < 0.05)?	Yes		Significantly different (P < 0.05)?	Yes
	Data analyzed			Data analyzed			Data analyzed			Data analyzed			Data analyzed			Data analyzed
	Sample size, column A	232		Sample size, column A	232		Sample size, column A	232		Sample size, column E	256		Sample size, column E	256		Sample size, column E	256
	Sample size, column B	238		Sample size, column C	216		Sample size, column D	268		Sample size, column F	236		Sample size, column G	250		Sample size, column H	242

## Sheet: Fig. 5C
Fig 5C: Densitometry
JEKO1, IP: CC1	Area	Mean
1	441	95.943	Expt 1	CEACAM1	0'
2	441	95.569			5'
3	441	88.966			15'
4	441	94.433			30'
5	289	16.765			Background
6	260	61.831		p-SYK	0'
7	225	122.707			5'
8	225	79.676			15'
9	225	67.418			30'
10	175	37.543			Background
11	228	145.035		SYK	0'
12	152	158.947			5'
13	133	125.391			15'
14	133	113.308			30'
15	133	71.346			Background
16	152	157.151		SHP-1	0'
17	90	162.367			5'
18	90	146.578			15'
19	90	161.4			30'
20	90	107.689			Background
21	378	99.135	Expt 2	CEACAM1	0'
22	460	106.815			5'
23	414	100.072			15'
24	414	100.444			30'
25	252	12.929			Background
26	198	75.652		p-SYK	0'
27	216	118.472			5'
28	198	106.566			15'
29	144	100.229			30'
30	72	53.542			Background
31	180	78.256		SYK	0'
32	180	106.967			5'
33	136	62.691			15'
34	119	73.345			30'
35	112	15.893			Background
36	247	85.372		SHP-1	0'
37	247	104.522			5'
38	119	109.857			15'
39	119	117.353			30'
40	96	66.969			Background
41	225	99.973	Expt 3	CEACAM1	0'
42	210	84.776			5'
43	195	95.354			15'
44	208	92.668			30'
45	140	20.879			Background
46	140	80.464		p-SYK	0'
47	140	102.336			5'
48	182	113.214			15'
49	140	97.514			30'
50	140	22.879			Background
51	196	94.587		SYK	0'
52	140	94.679			5'
53	208	100.529			15'
54	176	82.381			30'
55	176	14.062			Background
56	176	71.432		SHP-1	0'
57	96	53.125			5'
58	80	113.275			15'
59	96	115.115			30'
60	96	39.583			Background
Fig 5C: Statistics
Table Analyzed	Fig 5C JEKO p-SYK fold change		Table Analyzed	Fig 5C JEKO p-SYK fold change		Table Analyzed	Fig 5C JEKO p-SYK fold change
Column B	5'		Column C	15'		Column D	30'
vs.	vs.		vs.	vs.		vs.	vs.
Column A	0'		Column A	0'		Column A	0'
Unpaired t test			Unpaired t test			Unpaired t test
P value	0.0139		P value	0.0022		P value	0.0454
P value summary	*		P value summary	**		P value summary	*
Significantly different (P < 0.05)?	Yes		Significantly different (P < 0.05)?	Yes		Significantly different (P < 0.05)?	Yes
One- or two-tailed P value?	Two-tailed		One- or two-tailed P value?	Two-tailed		One- or two-tailed P value?	Two-tailed
t, df	t=4.179, df=4		t, df	t=7.025, df=4		t, df	t=2.872, df=4
How big is the difference?			How big is the difference?			How big is the difference?
Mean of column A	1		Mean of column A	1		Mean of column A	1
Mean of column B	2.762		Mean of column C	2.253		Mean of column D	1.687
Difference between means (B - A) ± SEM	1.762 ± 0.4216		Difference between means (C - A) ± SEM	1.253 ± 0.1784		Difference between means (D - A) ± SEM	0.6873 ± 0.2393
95% confidence interval	0.5915 to 2.933		95% confidence interval	0.7579 to 1.748		95% confidence interval	0.02285 to 1.352
R squared (eta squared)	0.8137		R squared (eta squared)	0.925		R squared (eta squared)	0.6734
F test to compare variances			F test to compare variances			F test to compare variances
F, DFn, Dfd	Infinity, 2, 2		F, DFn, Dfd	Infinity, 2, 2		F, DFn, Dfd	Infinity, 2, 2
P value	<0.0001		P value	<0.0001		P value	<0.0001
P value summary	****		P value summary	****		P value summary	****
Significantly different (P < 0.05)?	Yes		Significantly different (P < 0.05)?	Yes		Significantly different (P < 0.05)?	Yes
Data analyzed			Data analyzed			Data analyzed
Sample size, column A	3		Sample size, column A	3		Sample size, column A	3
Sample size, column B	3		Sample size, column C	3		Sample size, column D	3
Table Analyzed	Fig 5C JEKO SYK fold change		Table Analyzed	Fig 5C JEKO SYK fold change		Table Analyzed	Fig 5C JEKO SYK fold change
Column B	5'		Column C	15'		Column D	30'
vs.	vs.		vs.	vs.		vs.	vs.
Column A	0'		Column A	0'		Column A	0'
Unpaired t test			Unpaired t test			Unpaired t test
P value	0.004		P value	0.4464		P value	0.1661
P value summary	**		P value summary	ns		P value summary	ns
Significantly different (P < 0.05)?	Yes		Significantly different (P < 0.05)?	No		Significantly different (P < 0.05)?	No
One- or two-tailed P value?	Two-tailed		One- or two-tailed P value?	Two-tailed		One- or two-tailed P value?	Two-tailed
t, df	t=5.958, df=4		t, df	t=0.8437, df=4		t, df	t=1.691, df=4
How big is the difference?			How big is the difference?			How big is the difference?
Mean of column A	1		Mean of column A	1		Mean of column A	1
Mean of column B	1.258		Mean of column C	0.8957		Mean of column D	0.8076
Difference between means (B - A) ± SEM	0.2582 ± 0.04334		Difference between means (C - A) ± SEM	-0.1043 ± 0.1237		Difference between means (D - A) ± SEM	-0.1924 ± 0.1138
95% confidence interval	0.1379 to 0.3785		95% confidence interval	-0.4477 to 0.2390		95% confidence interval	-0.5084 to 0.1236
R squared (eta squared)	0.8987		R squared (eta squared)	0.1511		R squared (eta squared)	0.4168
F test to compare variances			F test to compare variances			F test to compare variances
F, DFn, Dfd	Infinity, 2, 2		F, DFn, Dfd	Infinity, 2, 2		F, DFn, Dfd	Infinity, 2, 2
P value	<0.0001		P value	<0.0001		P value	<0.0001
P value summary	****		P value summary	****		P value summary	****
Significantly different (P < 0.05)?	Yes		Significantly different (P < 0.05)?	Yes		Significantly different (P < 0.05)?	Yes
Data analyzed			Data analyzed			Data analyzed
Sample size, column A	3		Sample size, column A	3		Sample size, column A	3
Sample size, column B	3		Sample size, column C	3		Sample size, column D	3
Table Analyzed	Fig 5C JEKO SHP-1 fold change		Table Analyzed	Fig 5C JEKO SHP-1 fold change		Table Analyzed	Fig 5C JEKO SHP-1 fold change
Column B	5'		Column C	15'		Column D	30'
vs.	vs.		vs.	vs.		vs.	vs.
Column A	0'		Column A	0'		Column A	0'
Unpaired t test			Unpaired t test			Unpaired t test
P value	0.6851		P value	0.1603		P value	0.0921
P value summary	ns		P value summary	ns		P value summary	ns
Significantly different (P < 0.05)?	No		Significantly different (P < 0.05)?	No		Significantly different (P < 0.05)?	No
One- or two-tailed P value?	Two-tailed		One- or two-tailed P value?	Two-tailed		One- or two-tailed P value?	Two-tailed
t, df	t=0.4364, df=4		t, df	t=1.721, df=4		t, df	t=2.205, df=4
How big is the difference?			How big is the difference?			How big is the difference?
Mean of column A	1		Mean of column A	1		Mean of column A	1
Mean of column B	1.17		Mean of column C	1.875		Mean of column D	2.139
Difference between means (B - A) ± SEM	0.1702 ± 0.3901		Difference between means (C - A) ± SEM	0.8750 ± 0.5083		Difference between means (D - A) ± SEM	1.139 ± 0.5165
95% confidence interval	-0.9128 to 1.253		95% confidence interval	-0.5362 to 2.286		95% confidence interval	-0.2952 to 2.573
R squared (eta squared)	0.04545		R squared (eta squared)	0.4256		R squared (eta squared)	0.5486
F test to compare variances			F test to compare variances			F test to compare variances
F, DFn, Dfd	Infinity, 2, 2		F, DFn, Dfd	Infinity, 2, 2		F, DFn, Dfd	Infinity, 2, 2
P value	<0.0001		P value	<0.0001		P value	<0.0001
P value summary	****		P value summary	****		P value summary	****
Significantly different (P < 0.05)?	Yes		Significantly different (P < 0.05)?	Yes		Significantly different (P < 0.05)?	Yes
Data analyzed			Data analyzed			Data analyzed
Sample size, column A	3		Sample size, column A	3		Sample size, column A	3
Sample size, column B	3		Sample size, column C	3		Sample size, column D	3

## Sheet: Fig. 5D
Fig 5D: Densitometry
MINO, IP: CC1	Area	Mean
1	300	153.57	Expt 1	CEACAM1	0'
2	300	146.27			5'
3	300	148.677			15'
4	300	151.167			30'
5	234	69.034			Background
6	180	55.606		p-SYK	0'
7	180	90.028			5'
8	180	58.172			15'
9	180	60.089			30'
10	180	17.472			Background
11	180	113.417		SYK	0'
12	180	115.5			5'
13	180	84.35			15'
14	180	59.739			30'
15	180	20.339			Background
16	144	63.278		SHP-1	0'
17	144	59.153			5'
18	108	58.889			15'
19	108	47.991			30'
20	90	16.622			Background
21	260	93.396	Expt 2	CEACAM1	0'
22	247	97.951			5'
23	247	97.028			15'
24	247	91.154			30'
25	247	15.789			Background
26	190	55.1		p-SYK	0'
27	190	111.321			5'
28	190	100.268			15'
29	162	47.451			30'
30	162	17.914			Background
31	228	91.184		SYK	0'
32	228	108.969			5'
33	190	89.779			15'
34	126	67.73			30'
35	126	17.532			Background
36	144	42.951		SHP-1	0'
37	144	52.993			5'
38	144	67.424			15'
39	144	74.569			30'
40	144	14.826			Background
41	280	106.846	Expt 3	CEACAM1	0'
42	280	100.832			5'
43	280	97.514			15'
44	280	86.643			30'
45	160	12.575			Background
46	160	49.619		p-SYK	0'
47	160	85.106			5'
48	160	94.019			15'
49	144	71.118			30'
50	144	14.833			Background
51	171	81.187		SYK	0'
52	152	95.592			5'
53	152	90.164			15'
54	133	65.368			30'
55	133	14.556			Background
56	152	76.395		SHP-1	0'
57	152	73.566			5'
58	171	100.053			15'
59	162	83.852			30'
60	162	12.728			Background
Fig 5D: Statistics
Table Analyzed	Fig 5D MINO p-SYK fold change		Table Analyzed	Fig 5D MINO p-SYK fold change		Table Analyzed	Fig 5D MINO p-SYK fold change
Column B	5'		Column C	15'		Column D	30'
vs.	vs.		vs.	vs.		vs.	vs.
Column A	0'		Column A	0'		Column A	0'
Unpaired t test			Unpaired t test			Unpaired t test
P value	0.0002		P value	0.0889		P value	0.4082
P value summary	***		P value summary	ns		P value summary	ns
Significantly different (P < 0.05)?	Yes		Significantly different (P < 0.05)?	No		Significantly different (P < 0.05)?	No
One- or two-tailed P value?	Two-tailed		One- or two-tailed P value?	Two-tailed		One- or two-tailed P value?	Two-tailed
t, df	t=13.85, df=4		t, df	t=2.237, df=4		t, df	t=0.9231, df=4
How big is the difference?			How big is the difference?			How big is the difference?
Mean of column A	1		Mean of column A	1		Mean of column A	1
Mean of column B	2.204		Mean of column C	1.925		Mean of column D	1.343
Difference between means (B - A) ± SEM	1.204 ± 0.08692		Difference between means (C - A) ± SEM	0.9250 ± 0.4134		Difference between means (D - A) ± SEM	0.3425 ± 0.3710
95% confidence interval	0.9630 to 1.446		95% confidence interval	-0.2229 to 2.073		95% confidence interval	-0.6877 to 1.373
R squared (eta squared)	0.9796		R squared (eta squared)	0.5558		R squared (eta squared)	0.1756
F test to compare variances			F test to compare variances			F test to compare variances
F, DFn, Dfd	Infinity, 2, 2		F, DFn, Dfd	Infinity, 2, 2		F, DFn, Dfd	Infinity, 2, 2
P value	<0.0001		P value	<0.0001		P value	<0.0001
P value summary	****		P value summary	****		P value summary	****
Significantly different (P < 0.05)?	Yes		Significantly different (P < 0.05)?	Yes		Significantly different (P < 0.05)?	Yes
Data analyzed			Data analyzed			Data analyzed
Sample size, column A	3		Sample size, column A	3		Sample size, column A	3
Sample size, column B	3		Sample size, column C	3		Sample size, column D	3
Table Analyzed	Fig 5D MINO SYK fold change		Table Analyzed	Fig 5D MINO SYK fold change		Table Analyzed	Fig 5D MINO SYK fold change
Column B	5'		Column C	15'		Column D	30'
vs.	vs.		vs.	vs.		vs.	vs.
Column A	0'		Column A	0'		Column A	0'
Unpaired t test			Unpaired t test			Unpaired t test
P value	0.021		P value	0.8812		P value	0.1265
P value summary	*		P value summary	ns		P value summary	ns
Significantly different (P < 0.05)?	Yes		Significantly different (P < 0.05)?	No		Significantly different (P < 0.05)?	No
One- or two-tailed P value?	Two-tailed		One- or two-tailed P value?	Two-tailed		One- or two-tailed P value?	Two-tailed
t, df	t=3.689, df=4		t, df	t=0.1592, df=4		t, df	t=1.925, df=4
How big is the difference?			How big is the difference?			How big is the difference?
Mean of column A	1		Mean of column A	1		Mean of column A	1
Mean of column B	1.197		Mean of column C	0.9755		Mean of column D	0.7027
Difference between means (B - A) ± SEM	0.1969 ± 0.05337		Difference between means (C - A) ± SEM	-0.02452 ± 0.1540		Difference between means (D - A) ± SEM	-0.2973 ± 0.1544
95% confidence interval	0.04872 to 0.3451		95% confidence interval	-0.4522 to 0.4031		95% confidence interval	-0.7260 to 0.1314
R squared (eta squared)	0.7729		R squared (eta squared)	0.006297		R squared (eta squared)	0.481
F test to compare variances			F test to compare variances			F test to compare variances
F, DFn, Dfd	Infinity, 2, 2		F, DFn, Dfd	Infinity, 2, 2		F, DFn, Dfd	Infinity, 2, 2
P value	<0.0001		P value	<0.0001		P value	<0.0001
P value summary	****		P value summary	****		P value summary	****
Significantly different (P < 0.05)?	Yes		Significantly different (P < 0.05)?	Yes		Significantly different (P < 0.05)?	Yes
Data analyzed			Data analyzed			Data analyzed
Sample size, column A	3		Sample size, column A	3		Sample size, column A	3
Sample size, column B	3		Sample size, column C	3		Sample size, column D	3
Table Analyzed	Fig 5D MINO SHP-1 fold change		Table Analyzed	Fig 5D MINO SHP-1 fold change		Table Analyzed	Fig 5D MINO SHP-1 fold change
Column B	5'		Column C	15'		Column D	30'
vs.	vs.		vs.	vs.		vs.	vs.
Column A	0'		Column A	0'		Column A	0'
Unpaired t test			Unpaired t test			Unpaired t test
P value	0.3337		P value	0.1566		P value	0.3719
P value summary	ns		P value summary	ns		P value summary	ns
Significantly different (P < 0.05)?	No		Significantly different (P < 0.05)?	No		Significantly different (P < 0.05)?	No
One- or two-tailed P value?	Two-tailed		One- or two-tailed P value?	Two-tailed		One- or two-tailed P value?	Two-tailed
t, df	t=1.098, df=4		t, df	t=1.741, df=4		t, df	t=1.005, df=4
How big is the difference?			How big is the difference?			How big is the difference?
Mean of column A	1		Mean of column A	1		Mean of column A	1
Mean of column B	1.1		Mean of column C	1.423		Mean of column D	1.434
Difference between means (B - A) ± SEM	0.1001 ± 0.09111		Difference between means (C - A) ± SEM	0.4235 ± 0.2432		Difference between means (D - A) ± SEM	0.4337 ± 0.4317
95% confidence interval	-0.1529 to 0.3530		95% confidence interval	-0.2518 to 1.099		95% confidence interval	-0.7649 to 1.632
R squared (eta squared)	0.2318		R squared (eta squared)	0.4311		R squared (eta squared)	0.2015
F test to compare variances			F test to compare variances			F test to compare variances
F, DFn, Dfd	Infinity, 2, 2		F, DFn, Dfd	Infinity, 2, 2		F, DFn, Dfd	Infinity, 2, 2
P value	<0.0001		P value	<0.0001		P value	<0.0001
P value summary	****		P value summary	****		P value summary	****
Significantly different (P < 0.05)?	Yes		Significantly different (P < 0.05)?	Yes		Significantly different (P < 0.05)?	Yes
Data analyzed			Data analyzed			Data analyzed
Sample size, column A	3		Sample size, column A	3		Sample size, column A	3
Sample size, column B	3		Sample size, column C	3		Sample size, column D	3
