# Supplementary material for: CEACAM1 as a mediator of B-cell receptor signaling in mantle cell lymphoma
Source: Nat Commun. 2025 May 29;16:4967. doi: 10.1038/s41467-025-60208-3 (PMC12120064; doi:10.1038/s41467-025-60208-3)
Supplement: Supplementary file 15 — Source data [file 41467_2025_60208_MOESM15_ESM.zip › Source Data-Supplementary Fig. 7A,B,C-immunoblots,statistics.xlsx]

## Sheet: Suppl. Fig 7A,C
Supplementary Fig. 7A: Immunoblots
Supplementary Fig. 7C: Statistics
	shCON		shFLNA
	Mean	SD	Mean	SD
Day 2	100	0	100	0
Day 4	84.8901	4.12213	63.7668	1.50725
Day 6	75.9956	5.86016	31.814	4.06593
Day 8	60.4727	4.16045	22.92	6.49406
			1-tailed, paired t test
		p=	0.0397919

## Sheet: Suppl. Fig 7B
Time (s)	shCON	shFLNA
1	1	1.0011
2	1.00079	1.00001			Table Analyzed	Jeko+shFLNA
3	1.00441	1.00005
4	1.00235	1.00079			Two-way ANOVA	Ordinary
5	1.00084	1.00117			Alpha	0.05
6	1.00152	0.999022
7	0.997288	0.999675			Source of Variation	% of total variation	P value	P value summary	Significant?
8	0.999124	1.00185			Time	88.53	<0.0001	****	Yes
9	0.996677	1.00194			shCON vs shFLNA	6.782	<0.0001	****	Yes
10	0.99394	1.0043
11	0.99433	1.00304			ANOVA table	SS	DF	MS	F (DFn, DFd)	P value
12	0.998158	1.00207			Time	1.693	235	0.007203	F (235, 235) = 18.89	P<0.0001
13	0.997043	1.00323			shCON vs shFLNA	0.1297	1	0.1297	F (1, 235) = 340.1	P<0.0001
14	0.997941	1.00224			Residual	0.08959	235	0.0003812
15	0.997842	1.00231
16	0.998007	1.00081			Difference between column means
17	0.994852	0.995321			Mean of shCON	1.094
18	0.997217	0.995804			Mean of shFLNA	1.061
19	0.992308	0.994308			Difference between means	0.03315
20	0.992944	0.992596			SE of difference	0.001797
21	0.989754	0.992525			95% CI of difference	0.02961 to 0.03669
22	0.989664	0.990266
23	0.991473	0.992078			Data summary
24	0.994128	0.994158			Number of columns (shCON vs shFLNA)	2
25	0.992659	0.994958			Number of rows (Time)	236
26	0.991893	0.995778			Number of values	472
27	0.992024	0.997989
28	0.995785	0.996395
29	0.994849	0.999543
30	0.995549	0.999583
31	0.993363	1.00211
32	0.993142	1.0002
33	0.99606	0.998447
34	0.99434	0.997701
35	0.995518	0.999136
36	0.995739	0.996081
37	0.992192	0.994229
38	0.992509	0.991221
39	0.989726	0.992116
40	0.989284	0.992083
41	0.989781	0.993435
42	0.984606	0.994365
43	0.985335	0.995515
44	0.985849	0.995315
45	0.98565	0.996194
46	0.987527	0.995444
47	0.987373	0.994397
48	0.987209	0.991126
49	0.988318	0.989516
50	0.985102	0.986754
51	0.983196	0.988353
52	0.984631	0.987421
53	0.983282	0.987608
54	0.984509	0.988569
55	0.984263	0.99137
56	0.983181	0.994095
57	0.982587	0.994224
58	0.986084	0.9956
59	0.985646	0.994712
60	0.984985	0.994777
61	0.983096	0.996179
62	0.982989	0.994806
98
99
100
101
102
103
104
105
106
107
108	0.98572	0.997109
109	0.989628	0.996945
110	0.991709	0.997358
111	0.9942	0.994754
112	0.995677	0.994993
113	0.997414	0.996854
114	0.996391	0.996514
115	0.996968	0.996499
116	0.99513	0.99741
117	1.00014	0.997879
118	1.00095	0.998016
119	1.00747	1.0021
120	1.01046	1.00848
121	1.02478	1.01598
122	1.03656	1.02409
123	1.05647	1.03707
124	1.06545	1.04791
125	1.0831	1.05828
126	1.09592	1.06955
127	1.11219	1.07926
128	1.11745	1.08312
129	1.13486	1.0887
130	1.13845	1.08936
131	1.1517	1.09477
132	1.15955	1.10232
133	1.16986	1.10495
134	1.17808	1.1037
135	1.18342	1.11358
136	1.18101	1.11691
137	1.18377	1.11808
138	1.17861	1.11654
139	1.17357	1.11481
140	1.16971	1.11417
141	1.17072	1.11703
142	1.17408	1.11131
143	1.17885	1.11065
144	1.18105	1.11109
145	1.18462	1.11252
146	1.18701	1.1115
147	1.18662	1.11106
148	1.18301	1.10995
149	1.1848	1.11153
150	1.18003	1.10819
151	1.18288	1.10961
152	1.18131	1.10659
153	1.18222	1.1069
154	1.18296	1.10793
155	1.18233	1.10675
156	1.17836	1.10897
157	1.17703	1.11145
158	1.17021	1.10855
159	1.16949	1.11191
160	1.16489	1.10982
161	1.16134	1.1085
162	1.16102	1.10781
163	1.15934	1.10876
164	1.16375	1.1065
165	1.16346	1.10724
166	1.16329	1.10717
167	1.16469	1.10906
168	1.16729	1.10817
169	1.16926	1.10795
170	1.16827	1.10671
171	1.16468	1.10908
172	1.16199	1.10857
173	1.16293	1.10397
174	1.16274	1.10396
175	1.16108	1.10418
176	1.16198	1.10454
177	1.16343	1.10171
178	1.1659	1.09998
179	1.16922	1.1
180	1.17002	1.10264
181	1.17195	1.10116
182	1.16964	1.10218
183	1.16769	1.10276
184	1.16763	1.10206
185	1.1667	1.10101
186	1.16652	1.10487
187	1.16391	1.10516
188	1.16122	1.10602
189	1.16351	1.10463
190	1.16227	1.10384
191	1.16001	1.10389
192	1.15874	1.10739
193	1.15495	1.10392
194	1.15544	1.10346
195	1.15765	1.10596
196	1.15616	1.10448
197	1.15213	1.10421
198	1.15453	1.10517
199	1.15365	1.10288
200	1.15507	1.10166
201	1.15339	1.10084
202	1.15256	1.09712
203	1.15218	1.09767
204	1.15357	1.09686
205	1.14937	1.09435
206	1.14875	1.09555
207	1.15088	1.09568
208	1.14917	1.09366
209	1.14752	1.09171
210	1.14566	1.09148
211	1.14396	1.0905
212	1.14491	1.09099
213	1.13995	1.08835
214	1.13493	1.08827
215	1.13889	1.08914
216	1.1342	1.09006
217	1.13542	1.09389
218	1.1363	1.09178
219	1.13346	1.09235
220	1.13432	1.09142
221	1.13428	1.09084
222	1.12868	1.0921
223	1.13104	1.0912
224	1.12782	1.08741
225	1.12513	1.0884
226	1.12433	1.0887
227	1.12363	1.08767
228	1.12405	1.08625
229	1.12298	1.08369
230	1.12391	1.08394
231	1.12479	1.08419
232	1.12756	1.08543
233	1.1296	1.08276
234	1.13309	1.08286
235	1.13141	1.08193
236	1.13185	1.0816
237	1.12627	1.08399
238	1.12642	1.08191
239	1.12671	1.08106
240	1.12726	1.08075
241	1.12487	1.07989
242	1.1272	1.07896
243	1.12536	1.07937
244	1.12983	1.07518
245	1.12804	1.07447
246	1.12538	1.073
247	1.11969	1.07235
248	1.12123	1.07277
249	1.11424	1.07404
250	1.11567	1.07488
251	1.11409	1.07575
252	1.11628	1.0742
253	1.11344	1.07402
254	1.11554	1.07397
255	1.11007	1.07177
256	1.11415	1.06983
257	1.11482	1.06857
258	1.1138	1.06806
259	1.11191	1.06981
260	1.11235	1.07085
261	1.11178	1.07018
262	1.11184	1.07018
263	1.1108	1.0716
264	1.10666	1.06867
265	1.10589	1.06874
266	1.10824	1.06901
267	1.10582	1.0674
268	1.10479	1.06906
269	1.10233	1.06938
270	1.102	1.06894
271	1.10182	1.06952
272	1.10361	1.06967
273	1.09952	1.06688
274	1.10035	1.06714
275	1.09961	1.06856
276	1.10243	1.06892
277	1.10118	1.06702
278	1.10262	1.06648
279	1.09946	1.06336
280	1.09912	1.06404
281	1.09957	1.06365
