# Supplementary material for: CEACAM1 as a mediator of B-cell receptor signaling in mantle cell lymphoma
Source: Nat Commun. 2025 May 29;16:4967. doi: 10.1038/s41467-025-60208-3 (PMC12120064; doi:10.1038/s41467-025-60208-3)
Supplement: Supplementary file 15 — Source data [file 41467_2025_60208_MOESM15_ESM.zip › Source Data-Supplementary Fig 5B,C,D.xlsx]

## Sheet: Sheet1
Suppl. Fig. 5B, C, D
		Power(2,-x)									avg						stdev
Probe	Sample Name	Replicate1	Replicate2	Replicate3	Replicate4		avg	stdev		Suppl. Fig. 5C	CEACAM1-Long	CEACAM1-Short	CEACAM3	CEACAM5	CEACAM6		Long	Short	CEACAM3	CEACAM5	CEACAM6
CC1-Long	Jeko ntc	145.866	205.583	223.779	248.803		206.008	43.8349		JEKO-1	206.008						43.8349
	Mino atcc	58.8986	80.236	77.8254	86.5612		75.8803	11.9054		MINO	75.8803	2.40627					11.9054	1.25333
	Rec1 atcc	617.143	737.153	837.141	679.223		717.665	93.5177		REC-1	717.665	37.987					93.5177	11.1193
	Z138 atcc	23.1643	37.0337	38.8146	37.3641		34.0942	7.32753		MAVER	230.924	9.48709					19.3568	3.27087
	Maver atcc	205.393	251.904	236.494	229.903		230.924	19.3568		SP-53	130.821	14.6951					7.74578	7.42887
	Sp53	121.773	140.626	131.364	129.521		130.821	7.74578		Z-138	34.0942	2.16003					7.32753	0.50581
	Ly10	7.04505	10.1715	12.3057	9.84463		9.84172	2.16034		K1718	122.271	2.83241					17.3921	0.542875
	HBL1	29.2622	25.3724	35.1534	32.7592		30.6368	4.26254		SSK41	5.95938	1.85835					1.75679	0.817084
	A549	997.337	1066.04	1012.59	1178.36		1063.58	81.9948		Ly10	9.84172						2.16034
	293T lentiX	Undetermined	0.598587	Undetermined	1.6706		1.13459	0.758029		HBL1	30.6368	8.86052					4.26254	4.98921
CC3	Jeko ntc	Undetermined	Undetermined	Undetermined	Undetermined					SUDHL4							0
	Mino atcc	Undetermined	Undetermined	Undetermined	Undetermined					Suppl. Fig. 5B
	Rec1 atcc	Undetermined	Undetermined	Undetermined	Undetermined					HEK-293T	1.13459						0.758029
	Z138 atcc	Undetermined	Undetermined	Undetermined	Undetermined					A549	1063.58	585.978		206.563	2586.03		81.9948	80.8357		34.9892	679.664
	Maver atcc	Undetermined	Undetermined	Undetermined	Undetermined
	Sp53	Undetermined	Undetermined	Undetermined	Undetermined					Suppl. Fig. 5D
	Ly10	Undetermined	Undetermined	Undetermined	Undetermined					BOS 4	106.2	33.4584					45.3374	24.7422
	HBL1	Undetermined	Undetermined	Undetermined	Undetermined					BOS 5	201.607	51.4127					36.7489
	A549	Undetermined	Undetermined	Undetermined	Undetermined					BOS 9	256.967	22.8109					21.5613	18.6258
	293T lentiX	Undetermined	Undetermined	Undetermined	Undetermined
CC1-short	Jeko ntc	Undetermined	Undetermined	Undetermined	Undetermined					MCL 2	144.925	58.2047					40.2337
	Mino atcc	2.23804	3.73522	Undetermined	1.24555		2.40627	1.25333		MCL 8	148.21	42.6696					14.7682
	Rec1 atcc	33.8745	24.9744	50.9109	42.1882		37.987	11.1193		MCL 10	174.276						60.4486
	Z138 atcc	Undetermined	Undetermined	2.51769	1.80237		2.16003	0.50581		MCL 13	89.729						33.5811
	Maver atcc	13.7835	6.17154	10.0365	7.95678		9.48709	3.27087		MCL 15	122.558	13.189					20.4061
	Sp53	7.25841	14.7108	22.1161	Undetermined		14.6951	7.42887		MCL 5	26.6261						7.43746
	Ly10	Undetermined	Undetermined	Undetermined	Undetermined		Undetermined	Undetermined		MCL 7	12.5052						0.0322423
	HBL1	14.2457	11.1997	7.2755	2.72114		8.86052	4.98921		MCL 11	28.2594						4.8888
	A549	687.388	552.123	497.927	606.474		585.978	80.8357		MCL 14	19.1258						3.87035
	293T lentiX	Undetermined	Undetermined	Undetermined	Undetermined
CC5	Jeko ntc	Undetermined	Undetermined	Undetermined	Undetermined
	Mino atcc	Undetermined	Undetermined	Undetermined	Undetermined
	Rec1 atcc	Undetermined	Undetermined	Undetermined	Undetermined
	Z138 atcc	Undetermined	Undetermined	Undetermined	Undetermined
	Maver atcc	Undetermined	Undetermined	Undetermined	Undetermined
	Sp53	Undetermined	Undetermined	Undetermined	Undetermined
	Ly10	Undetermined	Undetermined	Undetermined	Undetermined
	HBL1	Undetermined	Undetermined	Undetermined	Undetermined
	A549	221.652	230.906	219.058	154.637		206.563	34.9892
	293T lentiX	Undetermined	Undetermined	Undetermined	Undetermined
CC6	Jeko ntc	Undetermined	Undetermined	Undetermined	Undetermined
	Mino atcc	Undetermined	Undetermined	Undetermined	Undetermined
	Rec1 atcc	Undetermined	Undetermined	Undetermined	Undetermined
	Z138 atcc	Undetermined	Undetermined	Undetermined	Undetermined
	Maver atcc	Undetermined	Undetermined	Undetermined	Undetermined
	Sp53	Undetermined	Undetermined	Undetermined	Undetermined
	Ly10	Undetermined	Undetermined	Undetermined	Undetermined
	HBL1	Undetermined	Undetermined	Undetermined	Undetermined
	A549	2654.76	2833.18	1631.18	3225		2586.03	679.664
	293T lentiX	Undetermined	Undetermined	Undetermined	Undetermined
																	stdev
Probe	Sample Name						avg	stdev			CC1 long	CC1 short	CC3	CC5	CC6		CC1 long	CC1 short	CC3	CC5	CC6
CC1 long	K1718	97.4226	123.339	135.905	132.419		122.271	17.3921		K1718	122.271	2.83241					17.3921	0.542875
	SSK41	3.94328	6.21154	8.17831	5.50437		5.95938	1.75679		SSK41	5.95938	1.85835					1.75679	0.817084
	SUDHL4	Undetermined	Undetermined	Undetermined	Undetermined					SUDHL4
CC1 Short	K1718	2.80723	Undetermined	3.38744	2.30256		2.83241	0.542875
	SSK41	2.43612	Undetermined	1.28058	Undetermined		1.85835	0.817084
	SUDHL4	Undetermined	Undetermined	Undetermined	Undetermined
CC3	K1718	Undetermined	Undetermined	Undetermined	Undetermined
	SSK41	Undetermined	Undetermined	Undetermined	Undetermined
	SUDHL4	Undetermined	Undetermined	Undetermined	Undetermined
CC5	K1718	Undetermined	Undetermined	Undetermined	Undetermined
	SSK41	Undetermined	Undetermined	Undetermined	Undetermined
	SUDHL4	Undetermined	Undetermined	Undetermined	Undetermined
CC6	K1718	Undetermined	Undetermined	Undetermined	Undetermined
	SSK41	Undetermined	Undetermined	Undetermined	Undetermined
	SUDHL4	Undetermined	Undetermined	Undetermined	Undetermined
							avg	stdev			avg						stdev
Target Name	Sample Name										Long	Short	CC3	CC5	CC6		Long	Short	CC3	CC5	CC6
CC1 long	Bos4	0.726349	1.39797	1.50405	0.619622	long	1.062	0.453374			1.062	0.334584					0.453374	0.247422
	Bos5	1.66551	2.39843	1.98426	1.05254		2.01607	0.367489			2.01607	0.514127					0.367489	Undetermined
	Bos9	2.88592	2.52783	2.43791	2.42703		2.56967	0.215613			2.56967	0.228109					0.215613	0.186258
	MCL2	0.728763	1.88915	1.09991	1.35869		1.44925	0.402337			1.44925	0.582047					0.402337	Undetermined
	MCL8	1.51785	1.58281	1.26438	1.56338		1.4821	0.147682			1.4821	0.426696					0.147682	Undetermined
	MCL10	1.01157	2.35349	1.50188	2.10409		1.74276	0.604486			1.74276	Undetermined					0.604486	Undetermined
	MCL13	0.886799	0.457694	1.27009	0.974577		0.89729	0.335811			0.89729	Undetermined					0.335811	Undetermined
	MCL15	1.27613	1.05046	1.08299	1.49273		1.22558	0.204061			1.22558	0.13189					0.204061	Undetermined
	MCL5	0.273967	0.327312	0.159618	0.304147		0.266261	0.0743746			0.266261	Undetermined					0.0743746	Undetermined
	MCL7	0.12528	Undetermined	0.124824	Undetermined		0.125052	0.000322423			0.125052	Undetermined					0.000322423	Undetermined
	MCL11	0.252492	0.256287	Undetermined	0.339002		0.282594	0.048888			0.282594	Undetermined					0.048888	Undetermined
	MCL14	0.146829	0.217659	0.209286	0.0696781		0.191258	0.0387035			0.191258	Undetermined					0.0387035	Undetermined
CC1 Short	Bos4	0.509538	Undetermined	Undetermined	0.15963	short	0.334584	0.247422
	Bos5	Undetermined	Undetermined	0.514127	Undetermined		0.514127	Undetermined
	Bos9	0.442939	0.129535	0.111855	Undetermined		0.228109	0.186258
	MCL2	Undetermined	Undetermined	0.582047	Undetermined		0.582047	Undetermined
	MCL8	Undetermined	Undetermined	Undetermined	0.426696		0.426696	Undetermined
	MCL10	Undetermined	Undetermined	Undetermined	Undetermined		Undetermined	Undetermined
	MCL13	Undetermined	Undetermined	Undetermined	Undetermined		Undetermined	Undetermined
	MCL15	Undetermined	Undetermined	0.13189	Undetermined		0.13189	Undetermined
	MCL5	Undetermined	Undetermined	Undetermined	Undetermined		Undetermined	Undetermined
	MCL7	Undetermined	Undetermined	Undetermined	Undetermined		Undetermined	Undetermined
	MCL11	Undetermined	Undetermined	Undetermined	Undetermined		Undetermined	Undetermined
	MCL14	Undetermined	Undetermined	Undetermined	Undetermined		Undetermined	Undetermined
