# Supplementary material for: CEACAM1 as a mediator of B-cell receptor signaling in mantle cell lymphoma
Source: Nat Commun. 2025 May 29;16:4967. doi: 10.1038/s41467-025-60208-3 (PMC12120064; doi:10.1038/s41467-025-60208-3)
Supplement: Supplementary file 15 — Source data [file 41467_2025_60208_MOESM15_ESM.zip › Source Data_Supplementary Fig 2A,B,C.xls]

## Sheet: Suppl. Fig 2A
	Supplementary Fig. 2A

## Sheet: Suppl. Fig 2B AnnV-PI
Days post infection:	Day 2						Average=	Day 2				Stdev=	Day 2
	gfp+/Q1: pi- , AnnexinV apc+ | Freq. of Parent	gfp+/Q2: pi+ , AnnexinV apc+ | Freq. of Parent	gfp+/Q3: pi+ , AnnexinV apc- | Freq. of Parent	gfp+/Q4: pi- , AnnexinV apc- | Freq. of Parent				AnnV- PI+ (necrosis)	AnnV+ PI+ (apoptosis)	AnnV+ PI- (pre-apoptosis)	AnnV- PI- (live)		AnnV- PI+ (necrosis)	AnnV+ PI+ (apoptosis)	AnnV+ PI- (pre-apoptosis)	AnnV- PI- (live)
120724d2JeAD+shSCs1d3D05	0.0064	0.0204	0.0101	0.963	(Days)	shControl	2	0.00555	0.01375	0.00735	0.9735	shSCR	0.00209205	0.00447549	0.000785281
120724d2JeAD+shSCs1d3D06	0.0047	0.0108	0.0054	0.979			4	0.011325	0.0212	0.00715	0.96025		0.000888819	0.0030133	0.000853913
120724d2JeAD+shSCs1d3D07	0.006	0.0115	0.0078	0.975			6	0.0133	0.016775	0.004775	0.96525		0.000496655	0.00166608	0.000525198
120724d2JeAD+shSCs1d3D08	0.0051	0.0123	0.0061	0.977			8	0.0101	0.01365	0.0069	0.96925		0.00094163	0.00082664	0.000969536
120724d2JeAD+sh1906E05	0.0114	0.0273	0.0145	0.947		shCEACAM1	2	0.008775	0.0287	0.014225	0.94825	sh1906	0.00172699	0.00272397	0.00194487
120724d2JeAD+sh1906E06	0.0085	0.03	0.014	0.947			4	0.009325	0.07085	0.006225	0.91375		0.000838153	0.013582	0.00208387
120724d2JeAD+sh1906E07	0.0085	0.0257	0.0163	0.95			6	0.005425	0.076425	0.011375	0.90675		0.000613052	0.0131475	0.00151959
120724d2JeAD+sh1906E08	0.0067	0.0318	0.0121	0.949			8	0.009	0.107275	0.006925	0.877		0.000883176	0.00661079	0.000869387
	AnnV- PI+ (necrosis)	AnnV+ PI+ (apoptosis)	AnnV+ PI- (pre-apoptosis)	AnnV- PI- (live)
	Day 4							Day 4					Day 4
120924d4JeAD+shSCs1d3D05	0.0108	0.0205	0.008	0.961			shSCR	0.011325	0.0212	0.00715	0.96025		0.000888819	0.0030133	0.000853913
120924d4JeAD+shSCs1d3D06	0.011	0.0175	0.0073	0.964
120924d4JeAD+shSCs1d3D07	0.0126	0.0221	0.0074	0.958
120924d4JeAD+shSCs1d3D08	0.0109	0.0247	0.0059	0.958
120924d4JeAD+sh1906D09	0.0062	0.0608	0.0062	0.927			sh1906	0.009325	0.07085	0.006225	0.91375		0.000838153	0.013582	0.00208387
120924d4JeAD+sh1906D10	0.0103	0.0909	0.0071	0.892
120924d4JeAD+sh1906D11	0.0104	0.0663	0.0051	0.918
120924d4JeAD+sh1906D12	0.0104	0.0654	0.0065	0.918
	Day 6
	gfp+/Q1: pi- , AnnexinV apc+ | Freq. of Parent	gfp+/Q2: pi+ , AnnexinV apc+ | Freq. of Parent	gfp+/Q3: pi+ , AnnexinV apc- | Freq. of Parent	gfp+/Q4: pi- , AnnexinV apc- | Freq. of Parent				Day 6					Day 6
121124d6JeAD+shSCRB01	0.0043	0.018	0.0127	0.965			shSCR	0.0133	0.016775	0.004775	0.96525		0.000496655	0.00166608	0.000525198
121124d6JeAD+shSCRB02	0.0048	0.0148	0.0138	0.967
121124d6JeAD+shSCRB03	0.0045	0.0183	0.0131	0.964
121124d6JeAD+shSCRB04	0.0055	0.016	0.0136	0.965
121124d6JeAD+sh1906B05	0.012	0.0641	0.0048	0.919			sh1906	0.005425	0.076425	0.011375	0.90675		0.000613052	0.0131475	0.00151959
121124d6JeAD+sh1906B06	0.0091	0.0946	0.0062	0.89
121124d6JeAD+sh1906B07	0.0122	0.0704	0.0051	0.912
121124d6JeAD+sh1906B08	0.0122	0.0766	0.0056	0.906
	Day 8
	gfp+/Q1: pi- , AnnexinV apc+ | Freq. of Parent	gfp+/Q2: pi+ , AnnexinV apc+ | Freq. of Parent	gfp+/Q3: pi+ , AnnexinV apc- | Freq. of Parent	gfp+/Q4: pi- , AnnexinV apc- | Freq. of Parent									Day 8
121324d8JeAD+shSCRB09	0.0079	0.0136	0.0114	0.967			shSCR	0.0101	0.01365	0.0069	0.96925		0.00094163	0.00082664	0.000969536
121324d8JeAD+shSCRB10	0.0058	0.0125	0.0101	0.972
121324d8JeAD+shSCRB11	0.0075	0.0143	0.0097	0.968
121324d8JeAD+shSCRB12	0.0064	0.0142	0.0092	0.97
121324d8JeAD+sh1906C09	0.008	0.111	0.0087	0.873			sh1906	0.009	0.107275	0.006925	0.877		0.000883176	0.00661079	0.000869387
121324d8JeAD+sh1906C10	0.0072	0.0991	0.008	0.886
121324d8JeAD+sh1906C11	0.006	0.114	0.0092	0.871
121324d8JeAD+sh1906C12	0.0065	0.105	0.0101	0.878

## Sheet: Suppl. Fig 2C-Cell cycle-EdU
Day 4	G1	G2	S				Avg=	G1	S	G2	Stdev=	G1	S	G2
120924d4JeAD+shSCRG05	0.378	0.0705	0.508			shControl	Day 4	0.3785	0.50475	0.074575		0.00754983	0.00464579	0.00526205
120924d4JeAD+shSCRG06	0.384	0.0697	0.503				Day 8	0.4515	0.46325	0.047375		0.0182665	0.015987	0.00217006
120924d4JeAD+shSCRG07	0.368	0.0779	0.509			shCEACAM1	Day 4	0.4975	0.411	0.06245		0.025684	0.0235089	0.00356885
120924d4JeAD+shSCRG08	0.384	0.0802	0.499				Day 8	0.56775	0.32075	0.054675		0.0109659	0.00531507	0.00472749
120924d4JeAD+sh1906G09	0.486	0.0627	0.426
120924d4JeAD+sh1906G10	0.5	0.0641	0.404
120924d4JeAD+sh1906G11	0.472	0.0656	0.433
120924d4JeAD+sh1906G12	0.532	0.0574	0.381
Day 8 puro d4
121324d8JeAD+shSCRA01	0.428	0.0506	0.48
121324d8JeAD+shSCRA02	0.459	0.0462	0.462
121324d8JeAD+shSCRA03	0.471	0.0467	0.442
121324d8JeAD+shSCRA04	0.448	0.046	0.469
121324d8JeAD+sh1906A05	0.574	0.0479	0.322
121324d8JeAD+sh1906A06	0.559	0.0561	0.325
121324d8JeAD+sh1906A07	0.558	0.0589	0.323
121324d8JeAD+sh1906A08	0.58	0.0558	0.313
