# Supplementary material for: CEACAM1 as a mediator of B-cell receptor signaling in mantle cell lymphoma
Source: Nat Commun. 2025 May 29;16:4967. doi: 10.1038/s41467-025-60208-3 (PMC12120064; doi:10.1038/s41467-025-60208-3)
Supplement: Supplementary file 15 — Source data [file 41467_2025_60208_MOESM15_ESM.zip › Source Data-Supplementary Fig 1A,B.xlsx]

## Sheet: Suppl. Fig1A neg con
sgrna	Gene	control_mean	treat_mean	LFC	p.twosided	FDR
HGLibA_64545	NonTargetingControlGuideForHuman_0162	215.07	46.482	-2.186	3.0443e-08	1.9709e-07
HGLibA_64530	NonTargetingControlGuideForHuman_0147	106.87	23.861	-2.1174	0.00010145	0.00033674
HGLibA_64936	NonTargetingControlGuideForHuman_0553	206.32	47.772	-2.0877	1.0395e-07	6.1993e-07
HGLibA_65198	NonTargetingControlGuideForHuman_0815	245.67	57.393	-2.0787	7.3374e-09	5.1713e-08
HGLibA_64874	NonTargetingControlGuideForHuman_0491	122.3	30.554	-1.9662	0.0026435	0.0060516
HGLibA_64462	NonTargetingControlGuideForHuman_0079	330.12	96.377	-1.7657	6.3233e-10	5.0919e-09
HGLibA_64907	NonTargetingControlGuideForHuman_0524	267.27	82.309	-1.6872	9.2787e-08	5.5782e-07
HGLibA_64921	NonTargetingControlGuideForHuman_0538	53.42	16.034	-1.6757	0.020815	0.037021
HGLibA_64515	NonTargetingControlGuideForHuman_0132	379.79	123.32	-1.6149	5.036e-07	2.6915e-06
HGLibA_65352	NonTargetingControlGuideForHuman_0969	376.35	131.42	-1.5108	1.3421e-09	1.0419e-08
HGLibA_65376	NonTargetingControlGuideForHuman_0993	427.44	151.77	-1.4877	1.5833e-10	1.3673e-09
HGLibA_64824	NonTargetingControlGuideForHuman_0441	358.8	128.12	-1.4785	3.0483e-05	0.00011447
HGLibA_64793	NonTargetingControlGuideForHuman_0410	243.48	87.555	-1.4651	4.3761e-06	1.9657e-05
HGLibA_65039	NonTargetingControlGuideForHuman_0656	352.28	127.85	-1.4551	9.2665e-09	6.4382e-08
HGLibA_64957	NonTargetingControlGuideForHuman_0574	435.87	171.37	-1.3417	5.2103e-05	0.00018543
HGLibA_64840	NonTargetingControlGuideForHuman_0457	263.17	108.68	-1.2682	0.0094062	0.018452
HGLibA_64843	NonTargetingControlGuideForHuman_0460	135.78	58.678	-1.1966	0.0042432	0.0091752
HGLibA_65231	NonTargetingControlGuideForHuman_0848	366.94	160.43	-1.1886	2.2517e-07	1.277e-06
HGLibA_65028	NonTargetingControlGuideForHuman_0645	236.9	103.59	-1.1856	3.0357e-05	0.00011403
HGLibA_64703	NonTargetingControlGuideForHuman_0320	485.3	216.48	-1.161	4.9132e-09	3.5466e-08
HGLibA_65072	NonTargetingControlGuideForHuman_0689	147.73	66.734	-1.1347	0.0012899	0.0032168
HGLibA_64683	NonTargetingControlGuideForHuman_0300	552.75	254.16	-1.1179	3.2931e-06	1.5187e-05
HGLibA_65142	NonTargetingControlGuideForHuman_0759	425.55	201.78	-1.0728	1.9456e-07	1.114e-06
HGLibA_64566	NonTargetingControlGuideForHuman_0183	282.06	137.1	-1.0354	3.2986e-05	0.00012292
HGLibA_64836	NonTargetingControlGuideForHuman_0453	100.46	48.655	-1.0309	0.012344	0.023412
HGLibA_64707	NonTargetingControlGuideForHuman_0324	145.51	70.745	-1.03	0.0027578	0.0062807
HGLibA_64448	NonTargetingControlGuideForHuman_0065	349.46	170.96	-1.0272	4.497e-06	2.0146e-05
HGLibA_64681	NonTargetingControlGuideForHuman_0298	289.61	142.82	-1.0148	0.00053305	0.0014725
HGLibA_65194	NonTargetingControlGuideForHuman_0811	188.26	92.835	-1.0121	0.00079747	0.0021032
HGLibA_64599	NonTargetingControlGuideForHuman_0216	222.7	111.45	-0.99227	0.00094095	0.0024341
HGLibA_64455	NonTargetingControlGuideForHuman_0072	614.15	318.25	-0.94627	1.0925e-08	7.5228e-08
HGLibA_64882	NonTargetingControlGuideForHuman_0499	606.68	315.29	-0.94207	1.8514e-08	1.2355e-07
HGLibA_64975	NonTargetingControlGuideForHuman_0592	526.03	275.47	-0.93078	5.2443e-05	0.00018646
HGLibA_64727	NonTargetingControlGuideForHuman_0344	219.11	115.13	-0.92252	0.00071363	0.0019058
HGLibA_65368	NonTargetingControlGuideForHuman_0985	264.69	140.17	-0.91228	0.0002306	0.00069946
HGLibA_64434	NonTargetingControlGuideForHuman_0051	535.18	287.28	-0.89528	2.8344e-07	1.5815e-06
HGLibA_65137	NonTargetingControlGuideForHuman_0754	418.54	224.77	-0.89398	4.0948e-05	0.00014927
HGLibA_64413	NonTargetingControlGuideForHuman_0030	426.79	233.7	-0.86604	0.00010613	0.00035064
HGLibA_64463	NonTargetingControlGuideForHuman_0080	437.99	240.99	-0.85924	6.3179e-06	2.7479e-05
HGLibA_64991	NonTargetingControlGuideForHuman_0608	557.21	307.89	-0.85371	4.8978e-07	2.6215e-06
HGLibA_64812	NonTargetingControlGuideForHuman_0429	671.89	374.1	-0.8431	3.8772e-08	2.4684e-07
HGLibA_64845	NonTargetingControlGuideForHuman_0462	345.31	192.5	-0.83976	0.037167	0.061434
HGLibA_65074	NonTargetingControlGuideForHuman_0691	363.61	204.78	-0.82523	6.33e-05	0.00022091
HGLibA_64405	NonTargetingControlGuideForHuman_0022	629.44	359.46	-0.80653	2.5983e-07	1.4592e-06
HGLibA_65234	NonTargetingControlGuideForHuman_0851	216.1	123.25	-0.80513	0.056944	0.089217
HGLibA_64828	NonTargetingControlGuideForHuman_0445	342.71	195.83	-0.80427	0.0001379	0.00044253
HGLibA_65005	NonTargetingControlGuideForHuman_0622	316.67	185.09	-0.77153	0.00037921	0.0010881
HGLibA_65347	NonTargetingControlGuideForHuman_0964	260.99	152.52	-0.77109	0.0016636	0.0040224
HGLibA_65033	NonTargetingControlGuideForHuman_0650	544.76	320.29	-0.7644	4.8399e-06	2.1553e-05
HGLibA_64427	NonTargetingControlGuideForHuman_0044	124.98	74.08	-0.74668	0.03829	0.063048
HGLibA_64498	NonTargetingControlGuideForHuman_0115	383.36	230.84	-0.72929	0.00018428	0.00057314
HGLibA_65356	NonTargetingControlGuideForHuman_0973	630.06	384.8	-0.70993	2.9173e-06	1.3596e-05
HGLibA_65178	NonTargetingControlGuideForHuman_0795	340.97	208.64	-0.70594	0.0018611	0.0044413
HGLibA_64670	NonTargetingControlGuideForHuman_0287	875.5	537.25	-0.70348	1.5291e-07	8.9028e-07
HGLibA_65130	NonTargetingControlGuideForHuman_0747	216.95	133.05	-0.70119	0.0091876	0.018078
HGLibA_65104	NonTargetingControlGuideForHuman_0721	253.14	156.41	-0.69106	0.0034309	0.007617
HGLibA_65246	NonTargetingControlGuideForHuman_0863	534.67	330.88	-0.69069	2.4156e-05	9.2729e-05
HGLibA_65012	NonTargetingControlGuideForHuman_0629	448.78	277.67	-0.69066	0.00010705	0.00035337
HGLibA_65256	NonTargetingControlGuideForHuman_0873	282.15	176.31	-0.67527	0.0087608	0.017337
HGLibA_64505	NonTargetingControlGuideForHuman_0122	580.8	365.69	-0.66598	0.0021817	0.0051117
HGLibA_64741	NonTargetingControlGuideForHuman_0358	407.3	257.53	-0.65933	0.00036852	0.0010608
HGLibA_65118	NonTargetingControlGuideForHuman_0735	490.26	310.27	-0.65832	0.0001027	0.00034058
HGLibA_64437	NonTargetingControlGuideForHuman_0054	371.49	236.27	-0.65068	0.00075478	0.0020029
HGLibA_65155	NonTargetingControlGuideForHuman_0772	315.85	201.13	-0.64849	0.010332	0.020039
HGLibA_65062	NonTargetingControlGuideForHuman_0679	374.61	239.07	-0.64575	0.00077259	0.0020444
HGLibA_64935	NonTargetingControlGuideForHuman_0552	400.78	255.96	-0.64486	0.00051647	0.0014317
HGLibA_65233	NonTargetingControlGuideForHuman_0850	269.13	171.88	-0.64389	0.014298	0.02662
HGLibA_65300	NonTargetingControlGuideForHuman_0917	488.09	313.62	-0.6365	0.0050092	0.010613
HGLibA_65185	NonTargetingControlGuideForHuman_0802	414.95	269.31	-0.62178	0.016385	0.030004
HGLibA_64829	NonTargetingControlGuideForHuman_0446	141.47	91.606	-0.62153	0.16329	0.22262
HGLibA_64942	NonTargetingControlGuideForHuman_0559	242.25	158.16	-0.61194	0.032988	0.055366
HGLibA_65023	NonTargetingControlGuideForHuman_0640	670.67	439.16	-0.60971	1.8953e-05	7.4478e-05
HGLibA_64428	NonTargetingControlGuideForHuman_0045	286.91	188.07	-0.60668	0.0050086	0.010612
HGLibA_65230	NonTargetingControlGuideForHuman_0847	575.22	382.62	-0.58694	0.016505	0.030196
HGLibA_64525	NonTargetingControlGuideForHuman_0142	481.12	324.25	-0.56784	0.0006065	0.0016512
HGLibA_64415	NonTargetingControlGuideForHuman_0032	190.08	128.71	-0.5589	0.088269	0.13052
HGLibA_64795	NonTargetingControlGuideForHuman_0412	187.63	127.87	-0.5496	0.12658	0.17862
HGLibA_64603	NonTargetingControlGuideForHuman_0220	462.35	316.94	-0.54333	0.0030509	0.0068652
HGLibA_64830	NonTargetingControlGuideForHuman_0447	180.43	123.96	-0.53798	0.15127	0.20847
HGLibA_65289	NonTargetingControlGuideForHuman_0906	642.36	444.58	-0.52996	0.035469	0.058976
HGLibA_64939	NonTargetingControlGuideForHuman_0556	433.74	300.94	-0.52591	0.0022199	0.0051892
HGLibA_64810	NonTargetingControlGuideForHuman_0427	518.16	360.6	-0.5218	0.00091003	0.0023634
HGLibA_65002	NonTargetingControlGuideForHuman_0619	331.7	232.22	-0.51252	0.037255	0.061558
HGLibA_64850	NonTargetingControlGuideForHuman_0467	234.55	167.62	-0.48229	0.035318	0.058757
HGLibA_65093	NonTargetingControlGuideForHuman_0710	399.6	286.66	-0.47779	0.0066927	0.013692
HGLibA_64789	NonTargetingControlGuideForHuman_0406	873.56	631.91	-0.46655	0.0067845	0.013856
HGLibA_65191	NonTargetingControlGuideForHuman_0808	264.67	191.3	-0.46627	0.046759	0.075116
HGLibA_64571	NonTargetingControlGuideForHuman_0188	356.33	257.86	-0.4651	0.012223	0.023211
HGLibA_65015	NonTargetingControlGuideForHuman_0632	266.98	195.73	-0.44595	0.095083	0.13925
HGLibA_65224	NonTargetingControlGuideForHuman_0841	520.48	382.29	-0.44417	0.011467	0.021953
HGLibA_64596	NonTargetingControlGuideForHuman_0213	224.02	165.25	-0.4367	0.058563	0.091396
HGLibA_65341	NonTargetingControlGuideForHuman_0958	645.39	478.19	-0.4318	0.0016355	0.0039636
HGLibA_64881	NonTargetingControlGuideForHuman_0498	567.32	421.39	-0.42815	0.11063	0.15885
HGLibA_65329	NonTargetingControlGuideForHuman_0946	560.96	417.44	-0.42545	0.014389	0.026769
HGLibA_64433	NonTargetingControlGuideForHuman_0050	274.11	203.94	-0.42481	0.15014	0.20714
HGLibA_65064	NonTargetingControlGuideForHuman_0681	527.66	393.21	-0.42338	0.01501	0.027786
HGLibA_64981	NonTargetingControlGuideForHuman_0598	298.14	222.21	-0.42242	0.034471	0.057542
HGLibA_65334	NonTargetingControlGuideForHuman_0951	389.99	291.3	-0.41965	0.052758	0.083468
HGLibA_64682	NonTargetingControlGuideForHuman_0299	578.82	434.78	-0.41199	0.057481	0.089943
HGLibA_64549	NonTargetingControlGuideForHuman_0166	321.59	242.15	-0.40789	0.28331	0.35648
HGLibA_65095	NonTargetingControlGuideForHuman_0712	413.39	311.41	-0.40755	0.016087	0.029522
HGLibA_64620	NonTargetingControlGuideForHuman_0237	395.28	297.86	-0.40706	0.032865	0.055184
HGLibA_64925	NonTargetingControlGuideForHuman_0542	647.94	498.16	-0.37857	0.017874	0.032408
HGLibA_64951	NonTargetingControlGuideForHuman_0568	343.02	263.99	-0.37654	0.052439	0.083028
HGLibA_65158	NonTargetingControlGuideForHuman_0775	415.66	322.67	-0.36435	0.028621	0.048914
HGLibA_65175	NonTargetingControlGuideForHuman_0792	264.32	205.47	-0.36182	0.08152	0.12187
HGLibA_64971	NonTargetingControlGuideForHuman_0588	613.37	478.55	-0.3574	0.11199	0.16056
HGLibA_64912	NonTargetingControlGuideForHuman_0529	311.33	244.26	-0.34874	0.17551	0.23689
HGLibA_65127	NonTargetingControlGuideForHuman_0744	539.14	424.41	-0.34448	0.13472	0.1885
HGLibA_65322	NonTargetingControlGuideForHuman_0939	286.36	225.58	-0.34283	0.19285	0.25693
HGLibA_64698	NonTargetingControlGuideForHuman_0315	455.99	359.41	-0.34254	0.030071	0.051064
HGLibA_64778	NonTargetingControlGuideForHuman_0395	224.88	177.22	-0.34186	0.19897	0.26385
HGLibA_64513	NonTargetingControlGuideForHuman_0130	209.04	165.7	-0.33337	0.14862	0.20531
HGLibA_64959	NonTargetingControlGuideForHuman_0576	160.83	127.6	-0.33154	0.20601	0.27172
HGLibA_65180	NonTargetingControlGuideForHuman_0797	879.84	699.13	-0.33125	0.0038276	0.008385
HGLibA_64388	NonTargetingControlGuideForHuman_0005	484.2	384.85	-0.33053	0.030431	0.051608
HGLibA_65048	NonTargetingControlGuideForHuman_0665	558.11	444.62	-0.32733	0.25856	0.32992
HGLibA_65284	NonTargetingControlGuideForHuman_0901	562.3	449.11	-0.32362	0.022242	0.039241
HGLibA_65154	NonTargetingControlGuideForHuman_0771	231.81	185.42	-0.32056	0.24366	0.31358
HGLibA_64552	NonTargetingControlGuideForHuman_0169	300.95	241.45	-0.31662	0.099129	0.14438
HGLibA_64604	NonTargetingControlGuideForHuman_0221	631.24	511.63	-0.30254	0.086994	0.12892
HGLibA_64418	NonTargetingControlGuideForHuman_0035	692.68	561.77	-0.30174	0.017344	0.031562
HGLibA_64854	NonTargetingControlGuideForHuman_0471	488.24	400.09	-0.28663	0.093151	0.13678
HGLibA_65319	NonTargetingControlGuideForHuman_0936	777.99	641.68	-0.27751	0.019495	0.034961
HGLibA_65297	NonTargetingControlGuideForHuman_0914	360.36	297.47	-0.27584	0.21733	0.28438
HGLibA_65197	NonTargetingControlGuideForHuman_0814	284.75	235.12	-0.27525	0.25339	0.32431
HGLibA_64799	NonTargetingControlGuideForHuman_0416	294.38	243.3	-0.27389	0.3128	0.38771
HGLibA_64823	NonTargetingControlGuideForHuman_0440	452.07	374	-0.27284	0.45824	0.53464
HGLibA_64407	NonTargetingControlGuideForHuman_0024	502.38	416.13	-0.27117	0.15938	0.21801
HGLibA_64962	NonTargetingControlGuideForHuman_0579	493.91	409.22	-0.27078	0.080184	0.12014
HGLibA_64978	NonTargetingControlGuideForHuman_0595	723.73	603.15	-0.26254	0.034417	0.057465
HGLibA_64825	NonTargetingControlGuideForHuman_0442	588.3	493.97	-0.25166	0.080971	0.12117
HGLibA_64662	NonTargetingControlGuideForHuman_0279	285.22	240.89	-0.24276	0.20678	0.27259
HGLibA_65254	NonTargetingControlGuideForHuman_0871	482.97	408.63	-0.24059	0.11857	0.16878
HGLibA_64866	NonTargetingControlGuideForHuman_0483	448.1	381.33	-0.23221	0.30057	0.37487
HGLibA_64390	NonTargetingControlGuideForHuman_0007	580.34	494.24	-0.23127	0.0893	0.13186
HGLibA_64446	NonTargetingControlGuideForHuman_0063	848.02	726.48	-0.2229	0.050148	0.079861
HGLibA_65163	NonTargetingControlGuideForHuman_0780	366.08	314.32	-0.21931	0.19383	0.25801
HGLibA_64556	NonTargetingControlGuideForHuman_0173	290.17	250.22	-0.21294	0.43443	0.51177
HGLibA_64787	NonTargetingControlGuideForHuman_0404	1765.2	1523.1	-0.2127	0.0061364	0.012687
HGLibA_65228	NonTargetingControlGuideForHuman_0845	768.36	664.69	-0.20881	0.10192	0.14792
HGLibA_65382	NonTargetingControlGuideForHuman_0999	493.29	430.84	-0.19487	0.27565	0.34824
HGLibA_65373	NonTargetingControlGuideForHuman_0990	476.44	416.64	-0.19307	0.42445	0.50188
HGLibA_65098	NonTargetingControlGuideForHuman_0715	347.44	304.08	-0.19172	0.30783	0.38248
HGLibA_65089	NonTargetingControlGuideForHuman_0706	504.2	442.32	-0.18849	0.28229	0.3554
HGLibA_64440	NonTargetingControlGuideForHuman_0057	729.28	642.6	-0.18228	0.59239	0.65977
HGLibA_64862	NonTargetingControlGuideForHuman_0479	595.43	524.65	-0.18226	0.16487	0.2244
HGLibA_65094	NonTargetingControlGuideForHuman_0711	250.63	221.22	-0.17935	0.38218	0.45932
HGLibA_64806	NonTargetingControlGuideForHuman_0423	587.74	520.97	-0.17365	0.21518	0.28202
HGLibA_64931	NonTargetingControlGuideForHuman_0548	730.31	648.44	-0.1713	0.14741	0.20384
HGLibA_65042	NonTargetingControlGuideForHuman_0659	322.14	286.02	-0.17103	0.45162	0.52818
HGLibA_64868	NonTargetingControlGuideForHuman_0485	375.47	334	-0.1684	0.32665	0.40218
HGLibA_65333	NonTargetingControlGuideForHuman_0950	608.7	542.66	-0.16539	0.24093	0.31059
HGLibA_65152	NonTargetingControlGuideForHuman_0769	166.06	148.33	-0.16191	0.52185	0.59491
HGLibA_64543	NonTargetingControlGuideForHuman_0160	419.99	375.46	-0.16131	0.45604	0.53248
HGLibA_64658	NonTargetingControlGuideForHuman_0275	466.1	416.78	-0.16099	0.49368	0.56851
HGLibA_65049	NonTargetingControlGuideForHuman_0666	261.26	233.83	-0.15939	0.53353	0.60571
HGLibA_65169	NonTargetingControlGuideForHuman_0786	684.46	613.46	-0.15775	0.2017	0.26691
HGLibA_65134	NonTargetingControlGuideForHuman_0751	563.37	505.52	-0.15602	0.49549	0.57025
HGLibA_64514	NonTargetingControlGuideForHuman_0131	151.14	135.56	-0.15584	0.61812	0.68302
HGLibA_64613	NonTargetingControlGuideForHuman_0230	418.64	377.17	-0.1501	0.33084	0.40662
HGLibA_64456	NonTargetingControlGuideForHuman_0073	430.09	387.92	-0.14852	0.46672	0.54266
HGLibA_64621	NonTargetingControlGuideForHuman_0238	688.29	621.1	-0.14796	0.22055	0.28794
HGLibA_64392	NonTargetingControlGuideForHuman_0009	222.85	201.36	-0.1456	0.49064	0.56569
HGLibA_64804	NonTargetingControlGuideForHuman_0421	1268.1	1149.8	-0.14116	0.23446	0.30335
HGLibA_64909	NonTargetingControlGuideForHuman_0526	398.4	365.09	-0.12563	0.42313	0.50059
HGLibA_65045	NonTargetingControlGuideForHuman_0662	340.59	312.25	-0.12496	0.55858	0.62914
HGLibA_65293	NonTargetingControlGuideForHuman_0910	170.62	156.44	-0.1244	0.60044	0.66711
HGLibA_64798	NonTargetingControlGuideForHuman_0415	912.41	837.96	-0.12266	0.38483	0.46202
HGLibA_64797	NonTargetingControlGuideForHuman_0414	577.44	534.28	-0.11187	0.51041	0.58426
HGLibA_65164	NonTargetingControlGuideForHuman_0781	326.13	302.46	-0.10834	0.61281	0.67823
HGLibA_65263	NonTargetingControlGuideForHuman_0880	492.87	457.65	-0.10673	0.54456	0.61608
HGLibA_64444	NonTargetingControlGuideForHuman_0061	217.94	203.52	-0.098325	0.63782	0.70075
HGLibA_65079	NonTargetingControlGuideForHuman_0696	531.25	498.06	-0.092903	0.54678	0.61814
HGLibA_65340	NonTargetingControlGuideForHuman_0957	633.96	596.54	-0.087621	0.4842	0.55959
HGLibA_65123	NonTargetingControlGuideForHuman_0740	957.46	901.65	-0.08655	0.56049	0.63085
HGLibA_65085	NonTargetingControlGuideForHuman_0702	640.55	603.23	-0.086448	0.51008	0.58395
HGLibA_64487	NonTargetingControlGuideForHuman_0104	163.02	153.7	-0.084336	0.78403	0.82734
HGLibA_64568	NonTargetingControlGuideForHuman_0185	1025.6	968.58	-0.082446	0.50585	0.57993
HGLibA_65109	NonTargetingControlGuideForHuman_0726	544.46	514.59	-0.08123	0.5566	0.62723
HGLibA_65013	NonTargetingControlGuideForHuman_0630	941.04	890.14	-0.080128	0.42831	0.50566
HGLibA_64758	NonTargetingControlGuideForHuman_0375	476.31	450.59	-0.0799	0.73245	0.7834
HGLibA_65222	NonTargetingControlGuideForHuman_0839	527.93	499.49	-0.079734	0.70158	0.75658
HGLibA_64998	NonTargetingControlGuideForHuman_0615	1039	987.39	-0.073413	0.55577	0.6265
HGLibA_64696	NonTargetingControlGuideForHuman_0313	306.25	291.43	-0.071287	0.71035	0.76434
HGLibA_64815	NonTargetingControlGuideForHuman_0432	454.41	433.45	-0.067995	0.66806	0.72758
HGLibA_64949	NonTargetingControlGuideForHuman_0566	478.41	456.6	-0.067172	0.68105	0.73897
HGLibA_65374	NonTargetingControlGuideForHuman_0991	911.06	872.96	-0.061561	0.69763	0.75304
HGLibA_64859	NonTargetingControlGuideForHuman_0476	312.29	299.64	-0.059473	0.74977	0.79829
HGLibA_64606	NonTargetingControlGuideForHuman_0223	217.94	209.44	-0.057171	0.80736	0.84726
HGLibA_64963	NonTargetingControlGuideForHuman_0580	469.33	451.2	-0.056698	0.68829	0.74529
HGLibA_64541	NonTargetingControlGuideForHuman_0158	502	483.18	-0.055008	0.76697	0.81311
HGLibA_64835	NonTargetingControlGuideForHuman_0452	341.19	328.87	-0.052901	0.79923	0.84021
HGLibA_64800	NonTargetingControlGuideForHuman_0417	795.69	768.24	-0.050578	0.78674	0.82954
HGLibA_64645	NonTargetingControlGuideForHuman_0262	896.34	865.47	-0.050512	0.62238	0.68679
HGLibA_64484	NonTargetingControlGuideForHuman_0101	399.21	386.62	-0.046131	0.76223	0.80905
HGLibA_64979	NonTargetingControlGuideForHuman_0596	601.84	584.27	-0.042692	0.73157	0.78263
HGLibA_64910	NonTargetingControlGuideForHuman_0527	689.26	670.98	-0.038718	0.78469	0.82785
HGLibA_64898	NonTargetingControlGuideForHuman_0515	927.31	903.47	-0.037534	0.70855	0.76278
HGLibA_65250	NonTargetingControlGuideForHuman_0867	1036.2	1016.9	-0.027097	0.77484	0.8198
HGLibA_65044	NonTargetingControlGuideForHuman_0661	607.91	596.69	-0.026838	0.85446	0.88571
HGLibA_64892	NonTargetingControlGuideForHuman_0509	335.33	329.59	-0.024827	0.88203	0.90779
HGLibA_64417	NonTargetingControlGuideForHuman_0034	735.68	723.47	-0.024109	0.82959	0.86531
HGLibA_65302	NonTargetingControlGuideForHuman_0919	758.38	745.86	-0.023972	0.8562	0.88709
HGLibA_64615	NonTargetingControlGuideForHuman_0232	177.94	175.07	-0.023323	0.92994	0.94604
HGLibA_64694	NonTargetingControlGuideForHuman_0311	400.87	394.59	-0.022716	0.93428	0.94936
HGLibA_64767	NonTargetingControlGuideForHuman_0384	280.82	276.63	-0.0216	0.95352	0.96412
HGLibA_64814	NonTargetingControlGuideForHuman_0431	525.61	517.81	-0.021527	0.93007	0.94613
HGLibA_64740	NonTargetingControlGuideForHuman_0357	444.2	438.12	-0.01986	0.9269	0.94357
HGLibA_64477	NonTargetingControlGuideForHuman_0094	178.79	176.4	-0.01931	0.95893	0.96837
HGLibA_64791	NonTargetingControlGuideForHuman_0408	511.08	506.69	-0.012416	0.94461	0.95724
HGLibA_65212	NonTargetingControlGuideForHuman_0829	600.49	598.98	-0.0036398	0.97638	0.98169
HGLibA_64553	NonTargetingControlGuideForHuman_0170	430.92	430.26	-0.0022127	0.98848	0.99128
HGLibA_65186	NonTargetingControlGuideForHuman_0803	283.44	283.08	-0.0018157	0.99184	0.9939
HGLibA_64827	NonTargetingControlGuideForHuman_0444	316.98	317.13	0.00065089	0.99787	0.99837
HGLibA_64751	NonTargetingControlGuideForHuman_0368	426.48	426.72	0.00081689	0.99551	0.99665
HGLibA_65240	NonTargetingControlGuideForHuman_0857	520.73	526.16	0.014938	0.9582	0.96786
HGLibA_64457	NonTargetingControlGuideForHuman_0074	647.32	654.29	0.015409	0.90417	0.92558
HGLibA_65193	NonTargetingControlGuideForHuman_0810	421.74	426.88	0.017437	0.91885	0.93711
HGLibA_65211	NonTargetingControlGuideForHuman_0828	639.88	648.59	0.019479	0.86909	0.89749
HGLibA_65292	NonTargetingControlGuideForHuman_0909	1140.5	1157.7	0.021639	0.87146	0.89941
HGLibA_64826	NonTargetingControlGuideForHuman_0443	363.14	369.11	0.023469	0.91507	0.9342
HGLibA_64752	NonTargetingControlGuideForHuman_0369	594.03	604.04	0.024064	0.84413	0.87725
HGLibA_65304	NonTargetingControlGuideForHuman_0921	287.8	293.26	0.027052	0.90515	0.92629
HGLibA_65157	NonTargetingControlGuideForHuman_0774	549.27	559.89	0.027583	0.82813	0.86418
HGLibA_65225	NonTargetingControlGuideForHuman_0842	929.44	949.13	0.030206	0.90581	0.92684
HGLibA_64886	NonTargetingControlGuideForHuman_0503	544.89	556.6	0.030617	0.83867	0.87274
HGLibA_64944	NonTargetingControlGuideForHuman_0561	298.2	305.22	0.033443	0.93656	0.9511
HGLibA_65124	NonTargetingControlGuideForHuman_0741	1063.6	1088.7	0.033571	0.75041	0.79886
HGLibA_64675	NonTargetingControlGuideForHuman_0292	493.12	505.42	0.035485	0.79614	0.83761
HGLibA_65237	NonTargetingControlGuideForHuman_0854	136.66	140.12	0.035839	0.89748	0.92026
HGLibA_65315	NonTargetingControlGuideForHuman_0932	589.27	604.9	0.037704	0.78117	0.82506
HGLibA_64932	NonTargetingControlGuideForHuman_0549	382.61	393.93	0.041961	0.80067	0.84138
HGLibA_64559	NonTargetingControlGuideForHuman_0176	1178.3	1214.3	0.043451	0.72528	0.77718
HGLibA_65264	NonTargetingControlGuideForHuman_0881	481.42	496.35	0.043988	0.85319	0.88478
HGLibA_64674	NonTargetingControlGuideForHuman_0291	737.05	760.68	0.045474	0.76767	0.81374
HGLibA_65363	NonTargetingControlGuideForHuman_0980	779.31	808.97	0.053821	0.74737	0.79625
HGLibA_64469	NonTargetingControlGuideForHuman_0086	430	446.45	0.054044	0.81468	0.85328
HGLibA_64701	NonTargetingControlGuideForHuman_0318	330.44	343.58	0.056107	0.84095	0.87462
HGLibA_65281	NonTargetingControlGuideForHuman_0898	1057.5	1104	0.062054	0.49492	0.56969
HGLibA_65208	NonTargetingControlGuideForHuman_0825	175.62	183.88	0.065914	0.76374	0.81035
HGLibA_64914	NonTargetingControlGuideForHuman_0531	370.45	390.19	0.074685	0.64597	0.70793
HGLibA_65206	NonTargetingControlGuideForHuman_0823	831.88	877.97	0.077701	0.44519	0.52203
HGLibA_65052	NonTargetingControlGuideForHuman_0669	400.84	423.28	0.07839	0.6006	0.66723
HGLibA_64476	NonTargetingControlGuideForHuman_0093	308.09	325.37	0.078484	0.636	0.6991
HGLibA_64700	NonTargetingControlGuideForHuman_0317	628.03	663.62	0.079411	0.52619	0.59898
HGLibA_65084	NonTargetingControlGuideForHuman_0701	1071.8	1132.5	0.079465	0.37606	0.4531
HGLibA_65066	NonTargetingControlGuideForHuman_0683	245.69	260.07	0.081761	0.65905	0.71954
HGLibA_65177	NonTargetingControlGuideForHuman_0794	451.43	478.23	0.083003	0.54531	0.61675
HGLibA_64924	NonTargetingControlGuideForHuman_0541	484.33	513.44	0.084033	0.66901	0.72839
HGLibA_64695	NonTargetingControlGuideForHuman_0312	168.18	178.36	0.084249	0.72486	0.77685
HGLibA_65176	NonTargetingControlGuideForHuman_0793	521.18	554.08	0.088141	0.61504	0.68021
HGLibA_65146	NonTargetingControlGuideForHuman_0763	376.27	400.36	0.08927	0.5511	0.62224
HGLibA_64663	NonTargetingControlGuideForHuman_0280	647.24	690.74	0.093712	0.58575	0.65403
HGLibA_64649	NonTargetingControlGuideForHuman_0266	301.85	322.77	0.096363	0.56263	0.63283
HGLibA_65285	NonTargetingControlGuideForHuman_0902	678.11	725.11	0.096536	0.55162	0.6227
HGLibA_65317	NonTargetingControlGuideForHuman_0934	600.11	643.5	0.10056	0.44666	0.52347
HGLibA_65113	NonTargetingControlGuideForHuman_0730	1123	1205.8	0.10255	0.49596	0.5707
HGLibA_64504	NonTargetingControlGuideForHuman_0121	305.39	328.48	0.10483	0.52702	0.59971
HGLibA_65249	NonTargetingControlGuideForHuman_0866	765.48	823.78	0.10577	0.46285	0.53902
HGLibA_64404	NonTargetingControlGuideForHuman_0021	266.96	287.4	0.10603	0.57986	0.64856
HGLibA_64982	NonTargetingControlGuideForHuman_0599	1608.2	1732.4	0.10727	0.14053	0.19559
HGLibA_64680	NonTargetingControlGuideForHuman_0297	643.62	693.68	0.1079	0.63775	0.70068
HGLibA_65103	NonTargetingControlGuideForHuman_0720	261.75	282.53	0.1098	0.80919	0.84868
HGLibA_64860	NonTargetingControlGuideForHuman_0477	470.03	507.64	0.11085	0.46456	0.54057
HGLibA_65266	NonTargetingControlGuideForHuman_0883	721.54	779.24	0.11085	0.64914	0.71069
HGLibA_65200	NonTargetingControlGuideForHuman_0817	525.42	567.59	0.11118	0.55708	0.6277
HGLibA_64584	NonTargetingControlGuideForHuman_0201	515.83	558.13	0.11349	0.37212	0.44908
HGLibA_64955	NonTargetingControlGuideForHuman_0572	336.08	363.97	0.11469	0.73541	0.78603
HGLibA_64956	NonTargetingControlGuideForHuman_0573	309.36	335.21	0.11543	0.51891	0.59216
HGLibA_64403	NonTargetingControlGuideForHuman_0020	377.64	410.33	0.11946	0.73536	0.78599
HGLibA_65189	NonTargetingControlGuideForHuman_0806	408.3	444.05	0.12081	0.46042	0.53672
HGLibA_65187	NonTargetingControlGuideForHuman_0804	429.38	467.57	0.12266	0.37655	0.45359
HGLibA_65170	NonTargetingControlGuideForHuman_0787	186.8	203.47	0.12272	0.55632	0.62698
HGLibA_65221	NonTargetingControlGuideForHuman_0838	542.33	590.76	0.1232	0.72789	0.77939
HGLibA_65100	NonTargetingControlGuideForHuman_0717	472.77	515.38	0.12424	0.40822	0.48572
HGLibA_64902	NonTargetingControlGuideForHuman_0519	1155.3	1262.3	0.12765	0.24164	0.31137
HGLibA_65184	NonTargetingControlGuideForHuman_0801	750.79	820.76	0.12839	0.48992	0.565
HGLibA_64693	NonTargetingControlGuideForHuman_0310	157.57	172.37	0.12872	0.56928	0.63901
HGLibA_64906	NonTargetingControlGuideForHuman_0523	239.56	262.14	0.12946	0.59225	0.65965
HGLibA_64445	NonTargetingControlGuideForHuman_0062	376.05	412.05	0.13155	0.41576	0.49333
HGLibA_64494	NonTargetingControlGuideForHuman_0111	143.7	158.04	0.13635	0.70291	0.75774
HGLibA_64528	NonTargetingControlGuideForHuman_0145	414.9	456.34	0.13702	0.32897	0.40459
HGLibA_65040	NonTargetingControlGuideForHuman_0657	455.03	501.39	0.13966	0.38681	0.46405
HGLibA_64597	NonTargetingControlGuideForHuman_0214	1017.5	1121.7	0.14048	0.15956	0.21821
HGLibA_64841	NonTargetingControlGuideForHuman_0458	336.75	371.66	0.14191	0.54991	0.62109
HGLibA_64452	NonTargetingControlGuideForHuman_0069	568.09	627.17	0.14251	0.2892	0.36287
HGLibA_65213	NonTargetingControlGuideForHuman_0830	456.25	505.16	0.14662	0.28676	0.36019
HGLibA_64654	NonTargetingControlGuideForHuman_0271	682.68	756.66	0.14823	0.17558	0.23696
HGLibA_64533	NonTargetingControlGuideForHuman_0150	262.52	291.06	0.14838	0.42132	0.4988
HGLibA_65147	NonTargetingControlGuideForHuman_0764	703.89	780.42	0.14869	0.38352	0.4607
HGLibA_65129	NonTargetingControlGuideForHuman_0746	921.07	1022.9	0.1511	0.17169	0.23242
HGLibA_64640	NonTargetingControlGuideForHuman_0257	396.71	440.65	0.15118	0.28967	0.36336
HGLibA_65342	NonTargetingControlGuideForHuman_0959	260.77	289.92	0.15231	0.39841	0.47577
HGLibA_64920	NonTargetingControlGuideForHuman_0537	243.91	271.27	0.15277	0.52715	0.59985
HGLibA_64386	NonTargetingControlGuideForHuman_0003	645.49	718.59	0.15455	0.28832	0.36192
HGLibA_64731	NonTargetingControlGuideForHuman_0348	682.57	760.21	0.1552	0.15516	0.21304
HGLibA_64712	NonTargetingControlGuideForHuman_0329	378.9	422.07	0.15525	0.36712	0.44393
HGLibA_65071	NonTargetingControlGuideForHuman_0688	210.49	234.7	0.15638	0.48644	0.56167
HGLibA_65336	NonTargetingControlGuideForHuman_0953	1541.3	1721.1	0.15901	0.029357	0.050016
HGLibA_64605	NonTargetingControlGuideForHuman_0222	478.76	534.72	0.15917	0.22632	0.29445
HGLibA_65310	NonTargetingControlGuideForHuman_0927	338.1	377.75	0.15954	0.3083	0.38297
HGLibA_64753	NonTargetingControlGuideForHuman_0370	392.44	438.65	0.16019	0.54237	0.61408
HGLibA_64916	NonTargetingControlGuideForHuman_0533	351.82	393.84	0.16231	0.59279	0.66014
HGLibA_64506	NonTargetingControlGuideForHuman_0123	342.35	384.22	0.166	0.27696	0.34962
HGLibA_65299	NonTargetingControlGuideForHuman_0916	401.76	451.44	0.16783	0.42005	0.49758
HGLibA_65288	NonTargetingControlGuideForHuman_0905	259.9	292.29	0.16883	0.33358	0.4094
HGLibA_64802	NonTargetingControlGuideForHuman_0419	175.93	198.13	0.17048	0.54086	0.61263
HGLibA_64441	NonTargetingControlGuideForHuman_0058	599.51	675.05	0.17093	0.26322	0.33488
HGLibA_65161	NonTargetingControlGuideForHuman_0778	406.73	458.32	0.17187	0.49467	0.56947
HGLibA_64625	NonTargetingControlGuideForHuman_0242	646.43	729.59	0.17434	0.11753	0.16745
HGLibA_65107	NonTargetingControlGuideForHuman_0724	387.33	438.39	0.1782	0.49677	0.57146
HGLibA_64575	NonTargetingControlGuideForHuman_0192	342.05	387.59	0.17985	0.46455	0.54056
HGLibA_65258	NonTargetingControlGuideForHuman_0875	617.1	700.15	0.18187	0.36649	0.44332
HGLibA_64569	NonTargetingControlGuideForHuman_0186	456.55	519.24	0.18525	0.15941	0.21804
HGLibA_64589	NonTargetingControlGuideForHuman_0206	598.35	681.84	0.18815	0.10222	0.14831
HGLibA_65149	NonTargetingControlGuideForHuman_0766	153.4	175.07	0.18944	0.50339	0.57764
HGLibA_65257	NonTargetingControlGuideForHuman_0874	839.87	958.53	0.19045	0.12686	0.17895
HGLibA_64801	NonTargetingControlGuideForHuman_0418	232.97	266.21	0.19164	0.2943	0.36819
HGLibA_64632	NonTargetingControlGuideForHuman_0249	231.75	265.2	0.19372	0.28998	0.36367
HGLibA_64794	NonTargetingControlGuideForHuman_0411	918.44	1053.6	0.19793	0.034591	0.057705
HGLibA_64577	NonTargetingControlGuideForHuman_0194	481.22	552.18	0.19804	0.12396	0.17536
HGLibA_64992	NonTargetingControlGuideForHuman_0609	438.3	503.35	0.19922	0.13615	0.19023
HGLibA_64546	NonTargetingControlGuideForHuman_0163	350.31	402.97	0.20147	0.26796	0.34002
HGLibA_64503	NonTargetingControlGuideForHuman_0120	547.76	630.3	0.20216	0.17167	0.2324
HGLibA_65290	NonTargetingControlGuideForHuman_0907	1004.3	1163.8	0.21252	0.016279	0.029831
HGLibA_64586	NonTargetingControlGuideForHuman_0203	435.46	505.51	0.21474	0.14125	0.19648
HGLibA_65274	NonTargetingControlGuideForHuman_0891	799.63	929.6	0.21703	0.15638	0.21446
HGLibA_64465	NonTargetingControlGuideForHuman_0082	807.18	940.14	0.21972	0.025331	0.04397
HGLibA_64966	NonTargetingControlGuideForHuman_0583	471.65	550	0.22127	0.083683	0.12469
HGLibA_65108	NonTargetingControlGuideForHuman_0725	69.32	81.002	0.22172	0.68499	0.74232
HGLibA_64790	NonTargetingControlGuideForHuman_0407	410.03	478.67	0.22279	0.24688	0.31715
HGLibA_65328	NonTargetingControlGuideForHuman_0945	415.11	485.47	0.22538	0.16244	0.22163
HGLibA_65017	NonTargetingControlGuideForHuman_0634	836.69	979.39	0.22694	0.018421	0.033271
HGLibA_64466	NonTargetingControlGuideForHuman_0083	514.67	602.77	0.22755	0.062747	0.097056
HGLibA_64900	NonTargetingControlGuideForHuman_0517	445.78	522.35	0.22822	0.081939	0.1224
HGLibA_65346	NonTargetingControlGuideForHuman_0963	349.63	410.8	0.23198	0.20974	0.27587
HGLibA_64502	NonTargetingControlGuideForHuman_0119	376.87	444.06	0.23613	0.096517	0.14105
HGLibA_64459	NonTargetingControlGuideForHuman_0076	212.21	250.68	0.23927	0.52431	0.59716
HGLibA_64523	NonTargetingControlGuideForHuman_0140	664.57	785.47	0.24079	0.024849	0.043235
HGLibA_64952	NonTargetingControlGuideForHuman_0569	117.77	139.6	0.24339	0.3307	0.40648
HGLibA_64508	NonTargetingControlGuideForHuman_0125	314.31	372.37	0.24381	0.28092	0.3539
HGLibA_65144	NonTargetingControlGuideForHuman_0761	585.53	695	0.24689	0.030288	0.051391
HGLibA_64818	NonTargetingControlGuideForHuman_0435	466.72	554.13	0.24717	0.089895	0.13262
HGLibA_65035	NonTargetingControlGuideForHuman_0652	547.38	650.41	0.2484	0.034887	0.058135
HGLibA_65145	NonTargetingControlGuideForHuman_0762	528.56	628.18	0.24868	0.13133	0.18441
HGLibA_64739	NonTargetingControlGuideForHuman_0356	505.54	601.65	0.25066	0.040479	0.066206
HGLibA_64454	NonTargetingControlGuideForHuman_0071	894.65	1065.2	0.25141	0.0064816	0.013315
HGLibA_65252	NonTargetingControlGuideForHuman_0869	488.94	583.04	0.25347	0.11138	0.15979
HGLibA_65313	NonTargetingControlGuideForHuman_0930	1691.5	2017.8	0.25435	0.039062	0.064158
HGLibA_64536	NonTargetingControlGuideForHuman_0153	614.56	734.73	0.2573	0.020308	0.036239
HGLibA_65148	NonTargetingControlGuideForHuman_0765	184.08	220.57	0.25959	0.19463	0.25892
HGLibA_64894	NonTargetingControlGuideForHuman_0511	140.12	167.96	0.25977	0.64782	0.70953
HGLibA_65092	NonTargetingControlGuideForHuman_0709	1358.6	1627.4	0.26023	0.0076496	0.015388
HGLibA_64779	NonTargetingControlGuideForHuman_0396	943.98	1131.1	0.26064	0.024538	0.042766
HGLibA_64671	NonTargetingControlGuideForHuman_0288	165.73	199.07	0.26299	0.49203	0.56699
HGLibA_64901	NonTargetingControlGuideForHuman_0518	450.79	541.32	0.26351	0.054151	0.085411
HGLibA_64983	NonTargetingControlGuideForHuman_0600	192.26	231.04	0.26383	0.1775	0.23922
HGLibA_64666	NonTargetingControlGuideForHuman_0283	492.8	592.51	0.26534	0.041564	0.067766
HGLibA_65209	NonTargetingControlGuideForHuman_0826	625.59	753.06	0.26716	0.12191	0.17284
HGLibA_65202	NonTargetingControlGuideForHuman_0819	467.99	564.6	0.27022	0.20117	0.26633
HGLibA_64837	NonTargetingControlGuideForHuman_0454	1057.5	1277.2	0.27213	0.0019616	0.0046531
HGLibA_64720	NonTargetingControlGuideForHuman_0337	687.71	831.01	0.2727	0.0089525	0.017669
HGLibA_64852	NonTargetingControlGuideForHuman_0469	694.83	842.1	0.27697	0.13015	0.18295
HGLibA_64435	NonTargetingControlGuideForHuman_0052	245.5	298.78	0.28234	0.13776	0.19221
HGLibA_64592	NonTargetingControlGuideForHuman_0209	655.93	800.89	0.28766	0.10327	0.1496
HGLibA_65190	NonTargetingControlGuideForHuman_0807	397.06	485.85	0.29048	0.032683	0.05491
HGLibA_64535	NonTargetingControlGuideForHuman_0152	823.82	1007.8	0.29048	0.08245	0.12306
HGLibA_65277	NonTargetingControlGuideForHuman_0894	407.02	501.35	0.30007	0.024829	0.043206
HGLibA_65063	NonTargetingControlGuideForHuman_0680	269.97	332.64	0.30018	0.48267	0.55811
HGLibA_64492	NonTargetingControlGuideForHuman_0109	1035.8	1277.3	0.30201	0.00034439	0.00099857
HGLibA_65173	NonTargetingControlGuideForHuman_0790	436.82	538.77	0.30203	0.1404	0.19544
HGLibA_64875	NonTargetingControlGuideForHuman_0492	1335.5	1651	0.3057	0.0032545	0.0072709
HGLibA_64631	NonTargetingControlGuideForHuman_0248	489.97	606.37	0.30694	0.13887	0.19357
HGLibA_64521	NonTargetingControlGuideForHuman_0138	760.2	941.6	0.30836	0.36403	0.44087
HGLibA_64945	NonTargetingControlGuideForHuman_0562	403.84	500.88	0.30999	0.17354	0.23459
HGLibA_64495	NonTargetingControlGuideForHuman_0112	333.34	413.58	0.31033	0.10989	0.15793
HGLibA_65265	NonTargetingControlGuideForHuman_0882	418.25	519.08	0.31092	0.26171	0.33327
HGLibA_65207	NonTargetingControlGuideForHuman_0824	599.33	744.04	0.31158	0.034015	0.056866
HGLibA_64638	NonTargetingControlGuideForHuman_0255	725.43	901.75	0.31351	0.0018611	0.0044413
HGLibA_64480	NonTargetingControlGuideForHuman_0097	256.4	318.95	0.31383	0.42917	0.50655
HGLibA_64411	NonTargetingControlGuideForHuman_0028	411.53	512.06	0.31463	0.020771	0.036953
HGLibA_65275	NonTargetingControlGuideForHuman_0892	667.06	831.18	0.31691	0.19992	0.26493
HGLibA_64561	NonTargetingControlGuideForHuman_0178	379.93	473.83	0.31788	0.2148	0.28158
HGLibA_65105	NonTargetingControlGuideForHuman_0722	1757.8	2191.6	0.31808	0.00023283	0.00070553
HGLibA_64664	NonTargetingControlGuideForHuman_0281	526.26	656.96	0.31947	0.27086	0.34312
HGLibA_64871	NonTargetingControlGuideForHuman_0488	415.85	519.71	0.32096	0.080252	0.12023
HGLibA_65251	NonTargetingControlGuideForHuman_0868	427.5	534.8	0.32239	0.21512	0.28196
HGLibA_64668	NonTargetingControlGuideForHuman_0285	134.29	168.24	0.32304	0.3058	0.38042
HGLibA_65365	NonTargetingControlGuideForHuman_0982	419.76	526.19	0.32534	0.016051	0.029463
HGLibA_64908	NonTargetingControlGuideForHuman_0525	345.9	433.98	0.32641	0.050202	0.079937
HGLibA_64677	NonTargetingControlGuideForHuman_0294	451.75	567.34	0.32806	0.0090954	0.017919
HGLibA_65214	NonTargetingControlGuideForHuman_0831	315.3	397.04	0.33162	0.086912	0.12882
HGLibA_64782	NonTargetingControlGuideForHuman_0399	661.69	833.79	0.33309	0.0013681	0.0033878
HGLibA_64490	NonTargetingControlGuideForHuman_0107	779.57	985.51	0.3378	0.024173	0.042206
HGLibA_64889	NonTargetingControlGuideForHuman_0506	435.17	551.73	0.34169	0.034903	0.058157
HGLibA_64884	NonTargetingControlGuideForHuman_0501	519.17	660.55	0.34689	0.0039996	0.008716
HGLibA_64719	NonTargetingControlGuideForHuman_0336	417.81	532.18	0.34834	0.1404	0.19544
HGLibA_65238	NonTargetingControlGuideForHuman_0855	486	619.95	0.35054	0.01865	0.033636
HGLibA_64628	NonTargetingControlGuideForHuman_0245	457.52	583.9	0.35121	0.11516	0.16453
HGLibA_64940	NonTargetingControlGuideForHuman_0557	935.67	1199.2	0.35771	3.8907e-05	0.00014255
HGLibA_65016	NonTargetingControlGuideForHuman_0633	402.92	517.24	0.35957	0.033537	0.056166
HGLibA_64412	NonTargetingControlGuideForHuman_0029	461.54	592.47	0.35959	0.0034725	0.0076978
HGLibA_65327	NonTargetingControlGuideForHuman_0944	2112.4	2714.7	0.36173	1.7635e-07	1.0164e-06
HGLibA_64984	NonTargetingControlGuideForHuman_0601	645.17	829.75	0.3625	0.023132	0.040613
HGLibA_64580	NonTargetingControlGuideForHuman_0197	423.6	545.23	0.3634	0.0045765	0.009803
HGLibA_64990	NonTargetingControlGuideForHuman_0607	341.9	440.59	0.36494	0.040514	0.06625
HGLibA_64913	NonTargetingControlGuideForHuman_0530	336.41	433.82	0.36592	0.19031	0.25396
HGLibA_65020	NonTargetingControlGuideForHuman_0637	619.56	801.46	0.37086	0.0022057	0.0051607
HGLibA_65326	NonTargetingControlGuideForHuman_0943	463.87	601.23	0.3735	0.091086	0.13413
HGLibA_64996	NonTargetingControlGuideForHuman_0613	425.97	552.18	0.37359	0.0051454	0.010865
HGLibA_64765	NonTargetingControlGuideForHuman_0382	577.99	749.39	0.3741	0.0018723	0.0044648
HGLibA_64593	NonTargetingControlGuideForHuman_0210	551.36	715.1	0.37454	0.00083711	0.0021952
HGLibA_65102	NonTargetingControlGuideForHuman_0719	872.79	1132.3	0.37512	0.00030335	0.00089214
HGLibA_64723	NonTargetingControlGuideForHuman_0340	389	505.05	0.37583	0.11888	0.16916
HGLibA_64512	NonTargetingControlGuideForHuman_0129	538.48	699.03	0.37584	0.0040481	0.0088096
HGLibA_64891	NonTargetingControlGuideForHuman_0508	734.61	954.43	0.37721	0.0015084	0.0036918
HGLibA_64402	NonTargetingControlGuideForHuman_0019	326.74	425.31	0.37937	0.084188	0.12535
HGLibA_64876	NonTargetingControlGuideForHuman_0493	590.48	769.55	0.38156	0.01069	0.020642
HGLibA_65053	NonTargetingControlGuideForHuman_0670	345.6	451.71	0.38532	0.0061047	0.012629
HGLibA_64565	NonTargetingControlGuideForHuman_0182	326.84	427.36	0.38583	0.065197	0.10029
HGLibA_64974	NonTargetingControlGuideForHuman_0591	474.66	620.98	0.38693	0.0040428	0.0087992
HGLibA_64538	NonTargetingControlGuideForHuman_0155	580.51	759.44	0.38702	0.031584	0.053312
HGLibA_64967	NonTargetingControlGuideForHuman_0584	295.87	387.89	0.38956	0.1519	0.20922
HGLibA_64570	NonTargetingControlGuideForHuman_0187	501.03	657.26	0.39089	0.00082178	0.0021598
HGLibA_64742	NonTargetingControlGuideForHuman_0359	448.7	588.78	0.39121	0.0015153	0.0037063
HGLibA_65041	NonTargetingControlGuideForHuman_0658	652.46	856.33	0.39174	0.00013395	0.00043136
HGLibA_64554	NonTargetingControlGuideForHuman_0171	469.75	616.65	0.39182	0.0014609	0.0035889
HGLibA_64919	NonTargetingControlGuideForHuman_0536	823.78	1082.1	0.39314	0.00037597	0.00108
HGLibA_64737	NonTargetingControlGuideForHuman_0354	806.03	1058.9	0.39318	0.0015348	0.0037491
HGLibA_64738	NonTargetingControlGuideForHuman_0355	408.28	536.72	0.39377	0.14454	0.20039
HGLibA_65332	NonTargetingControlGuideForHuman_0949	74.037	97.612	0.39415	0.30507	0.37965
HGLibA_65101	NonTargetingControlGuideForHuman_0718	618.64	814.4	0.39609	0.024475	0.042671
HGLibA_64885	NonTargetingControlGuideForHuman_0502	695.35	915.85	0.39687	0.081916	0.12237
HGLibA_64532	NonTargetingControlGuideForHuman_0149	585.23	771.91	0.39884	0.049275	0.078627
HGLibA_64893	NonTargetingControlGuideForHuman_0510	792.06	1044.7	0.39893	7.1202e-05	0.00024572
HGLibA_64590	NonTargetingControlGuideForHuman_0207	594.37	784.49	0.39981	0.0033678	0.0074946
HGLibA_65096	NonTargetingControlGuideForHuman_0713	174.86	231.25	0.40126	0.42881	0.50619
HGLibA_65024	NonTargetingControlGuideForHuman_0641	497.1	657.53	0.40281	0.00056271	0.0015447
HGLibA_65007	NonTargetingControlGuideForHuman_0624	333.38	441.29	0.40352	0.11886	0.16914
HGLibA_64961	NonTargetingControlGuideForHuman_0578	1113.3	1477.2	0.40768	0.047252	0.075791
HGLibA_65171	NonTargetingControlGuideForHuman_0788	244.05	324.18	0.40814	0.013536	0.02537
HGLibA_65325	NonTargetingControlGuideForHuman_0942	487.2	647.79	0.4103	0.033899	0.056696
HGLibA_64587	NonTargetingControlGuideForHuman_0204	408.35	543.24	0.41092	0.0052552	0.011064
HGLibA_64643	NonTargetingControlGuideForHuman_0260	703.54	940.92	0.41891	0.16117	0.22011
HGLibA_64424	NonTargetingControlGuideForHuman_0041	504.87	676.31	0.42103	0.00027487	0.00081732
HGLibA_64849	NonTargetingControlGuideForHuman_0466	1578.5	2114.6	0.42157	1.3548e-10	1.1777e-09
HGLibA_64839	NonTargetingControlGuideForHuman_0456	511.53	687.21	0.42522	0.17844	0.24031
HGLibA_64755	NonTargetingControlGuideForHuman_0372	579.42	778.66	0.42575	7.3819e-05	0.00025379
HGLibA_64579	NonTargetingControlGuideForHuman_0196	494.64	665.86	0.4281	0.00022398	0.00068156
HGLibA_64838	NonTargetingControlGuideForHuman_0455	547.99	738.03	0.42885	0.032137	0.054122
HGLibA_64888	NonTargetingControlGuideForHuman_0505	467.72	631.54	0.43245	0.019143	0.034411
HGLibA_64736	NonTargetingControlGuideForHuman_0353	270.73	366.07	0.43384	0.0053097	0.011164
HGLibA_64474	NonTargetingControlGuideForHuman_0091	318.12	430.1	0.43392	0.0025471	0.0058562
HGLibA_64678	NonTargetingControlGuideForHuman_0295	314.56	425.8	0.43565	0.0049839	0.010564
HGLibA_64442	NonTargetingControlGuideForHuman_0059	306.91	415.53	0.43587	0.0033148	0.0073898
HGLibA_65371	NonTargetingControlGuideForHuman_0988	587.26	795.7	0.43757	0.0036029	0.0079547
HGLibA_64748	NonTargetingControlGuideForHuman_0365	119.01	162.17	0.4433	0.12969	0.18241
HGLibA_64510	NonTargetingControlGuideForHuman_0127	523.53	716	0.45095	0.0010906	0.0027724
HGLibA_65366	NonTargetingControlGuideForHuman_0983	373.68	511.57	0.45209	0.0030525	0.0068685
HGLibA_64716	NonTargetingControlGuideForHuman_0333	540.12	740.28	0.45406	0.22121	0.28869
HGLibA_64650	NonTargetingControlGuideForHuman_0267	389	535.1	0.45905	0.00037619	0.0010805
HGLibA_65239	NonTargetingControlGuideForHuman_0856	320.54	441.69	0.46129	0.1073	0.15466
HGLibA_64973	NonTargetingControlGuideForHuman_0590	473.23	652.82	0.46331	0.0017414	0.004188
HGLibA_64389	NonTargetingControlGuideForHuman_0006	533.38	735.84	0.46348	0.004476	0.0096143
HGLibA_64499	NonTargetingControlGuideForHuman_0116	646.78	892.34	0.4637	3.8275e-06	1.7403e-05
HGLibA_65038	NonTargetingControlGuideForHuman_0655	336.41	465.26	0.46663	0.0011608	0.0029309
HGLibA_65058	NonTargetingControlGuideForHuman_0675	1009.3	1395.9	0.46744	2.7866e-05	0.00010552
HGLibA_65354	NonTargetingControlGuideForHuman_0971	331.97	459.61	0.46817	0.0007615	0.0020188
HGLibA_65276	NonTargetingControlGuideForHuman_0893	483.24	669.41	0.46932	0.00024768	0.00074542
HGLibA_64573	NonTargetingControlGuideForHuman_0190	380.2	527.13	0.47034	0.00029707	0.00087601
HGLibA_64820	NonTargetingControlGuideForHuman_0437	149.46	207.65	0.47168	0.12945	0.18211
HGLibA_64608	NonTargetingControlGuideForHuman_0225	416.1	577.8	0.47269	0.0011604	0.0029301
HGLibA_65298	NonTargetingControlGuideForHuman_0915	469.39	651.92	0.47305	0.00045587	0.0012811
HGLibA_64704	NonTargetingControlGuideForHuman_0321	744.11	1033.4	0.4733	3.9588e-07	2.1543e-06
HGLibA_65279	NonTargetingControlGuideForHuman_0896	885.21	1233.1	0.47773	2.1565e-06	1.0294e-05
HGLibA_65116	NonTargetingControlGuideForHuman_0733	847.07	1184.6	0.48331	3.031e-08	1.9627e-07
HGLibA_64933	NonTargetingControlGuideForHuman_0550	843.58	1179.7	0.48334	0.0043065	0.0092966
HGLibA_65303	NonTargetingControlGuideForHuman_0920	568.58	796.76	0.48608	0.0012242	0.0030716
HGLibA_64762	NonTargetingControlGuideForHuman_0379	398.74	558.93	0.48618	0.0126	0.023831
HGLibA_65027	NonTargetingControlGuideForHuman_0644	913.98	1280.9	0.48645	0.00051809	0.0014359
HGLibA_64472	NonTargetingControlGuideForHuman_0089	376.27	527.58	0.48652	0.0001801	0.00056137
HGLibA_64864	NonTargetingControlGuideForHuman_0481	340.96	478.19	0.48676	0.087182	0.12917
HGLibA_64730	NonTargetingControlGuideForHuman_0347	468.76	657.63	0.48753	2.8805e-05	0.00010871
HGLibA_64729	NonTargetingControlGuideForHuman_0346	697.62	980.92	0.4911	1.4883e-05	5.9839e-05
HGLibA_64697	NonTargetingControlGuideForHuman_0314	58.579	83.226	0.49945	0.46657	0.54252
HGLibA_65337	NonTargetingControlGuideForHuman_0954	318.87	451.26	0.49967	0.00036589	0.0010541
HGLibA_64788	NonTargetingControlGuideForHuman_0405	515.08	732.87	0.50793	4.2517e-06	1.9145e-05
HGLibA_65128	NonTargetingControlGuideForHuman_0745	481.74	685.62	0.50828	0.00019805	0.0006108
HGLibA_64769	NonTargetingControlGuideForHuman_0386	618.92	881.52	0.50955	1.0473e-05	4.3531e-05
HGLibA_64537	NonTargetingControlGuideForHuman_0154	740.2	1054.7	0.51023	3.1371e-07	1.7376e-06
HGLibA_64930	NonTargetingControlGuideForHuman_0547	548.93	782.99	0.51157	1.7069e-06	8.3041e-06
HGLibA_64647	NonTargetingControlGuideForHuman_0264	281.77	402.16	0.5117	0.001421	0.003503
HGLibA_64401	NonTargetingControlGuideForHuman_0018	839.09	1197.4	0.51252	0.020591	0.036671
HGLibA_65181	NonTargetingControlGuideForHuman_0798	476.78	680.62	0.51262	7.9973e-05	0.00027256
HGLibA_64684	NonTargetingControlGuideForHuman_0301	628.04	896.51	0.51278	2.9376e-07	1.6348e-06
HGLibA_64844	NonTargetingControlGuideForHuman_0461	676.11	965.99	0.51412	0.0044777	0.0096178
HGLibA_65174	NonTargetingControlGuideForHuman_0791	208.62	298.85	0.51646	0.020117	0.035932
HGLibA_65119	NonTargetingControlGuideForHuman_0736	228.05	326.81	0.51721	0.0016327	0.0039581
HGLibA_65006	NonTargetingControlGuideForHuman_0623	180	258.73	0.52103	0.041094	0.067091
HGLibA_64396	NonTargetingControlGuideForHuman_0013	432.41	622.39	0.52442	1.1701e-05	4.814e-05
HGLibA_65059	NonTargetingControlGuideForHuman_0676	263.29	379.33	0.52513	0.002036	0.0048089
HGLibA_64634	NonTargetingControlGuideForHuman_0251	599.34	862.98	0.52521	8.4176e-06	3.5725e-05
HGLibA_64557	NonTargetingControlGuideForHuman_0174	699.61	1009.7	0.52866	0.001071	0.0027283
HGLibA_65010	NonTargetingControlGuideForHuman_0627	750.13	1082.7	0.52883	1.4523e-05	5.8526e-05
HGLibA_64764	NonTargetingControlGuideForHuman_0381	313.82	453.36	0.52934	0.015653	0.028818
HGLibA_64522	NonTargetingControlGuideForHuman_0139	633.27	915.02	0.53028	0.00048995	0.0013668
HGLibA_64425	NonTargetingControlGuideForHuman_0042	313.76	453.78	0.53092	0.16877	0.22902
HGLibA_65248	NonTargetingControlGuideForHuman_0865	1467	2122.1	0.53229	5.916e-09	4.2236e-08
HGLibA_65073	NonTargetingControlGuideForHuman_0690	411.74	595.99	0.53247	0.0011862	0.0029875
HGLibA_65195	NonTargetingControlGuideForHuman_0812	478.19	692.21	0.53269	0.00096628	0.0024917
HGLibA_65162	NonTargetingControlGuideForHuman_0779	691.71	1002.2	0.5343	2.4593e-07	1.3875e-06
HGLibA_64702	NonTargetingControlGuideForHuman_0319	685.96	994.48	0.53517	1.7504e-08	1.1718e-07
HGLibA_64385	NonTargetingControlGuideForHuman_0002	459.21	666.46	0.53639	3.5181e-06	1.6129e-05
HGLibA_64609	NonTargetingControlGuideForHuman_0226	714.13	1037.4	0.53808	0.017298	0.031487
HGLibA_64717	NonTargetingControlGuideForHuman_0334	587.05	853.58	0.53927	0.00084902	0.0022229
HGLibA_64904	NonTargetingControlGuideForHuman_0521	260.25	378.73	0.53953	0.10182	0.14779
HGLibA_65004	NonTargetingControlGuideForHuman_0621	385.3	560.92	0.54064	0.0035596	0.0078703
HGLibA_64391	NonTargetingControlGuideForHuman_0008	359.11	523.68	0.543	0.010767	0.020775
HGLibA_64927	NonTargetingControlGuideForHuman_0544	1535.1	2238.1	0.54362	3.2104e-05	0.00011995
HGLibA_64507	NonTargetingControlGuideForHuman_0124	496.86	725.02	0.54427	9.2814e-07	4.7361e-06
HGLibA_65383	NonTargetingControlGuideForHuman_1000	440.17	643.2	0.54619	0.00043988	0.0012411
HGLibA_65069	NonTargetingControlGuideForHuman_0686	903.49	1320	0.54641	2.4797e-06	1.1718e-05
HGLibA_64594	NonTargetingControlGuideForHuman_0211	377.94	552.77	0.54734	2.1929e-05	8.4992e-05
HGLibA_64483	NonTargetingControlGuideForHuman_0100	660.45	966.17	0.54813	0.00072424	0.0019312
HGLibA_64486	NonTargetingControlGuideForHuman_0103	315.91	462.63	0.5489	0.00090521	0.0023524
HGLibA_64588	NonTargetingControlGuideForHuman_0205	435.47	638.73	0.55157	0.0016499	0.0039934
HGLibA_65269	NonTargetingControlGuideForHuman_0886	320.63	470.48	0.55179	0.0039195	0.0085645
HGLibA_64887	NonTargetingControlGuideForHuman_0504	296.33	435.71	0.55461	0.055065	0.086681
HGLibA_64993	NonTargetingControlGuideForHuman_0610	842.58	1240	0.55693	6.0948e-11	5.5008e-10
HGLibA_65353	NonTargetingControlGuideForHuman_0970	587.33	864.65	0.55715	3.3814e-06	1.5555e-05
HGLibA_65160	NonTargetingControlGuideForHuman_0777	625.07	920.94	0.55834	1.4775e-08	9.9988e-08
HGLibA_64867	NonTargetingControlGuideForHuman_0484	744.51	1101	0.56376	5.0017e-07	2.6741e-06
HGLibA_64803	NonTargetingControlGuideForHuman_0420	1118.3	1655.7	0.56567	2.1619e-14	2.7074e-13
HGLibA_64449	NonTargetingControlGuideForHuman_0066	535.88	795.45	0.56899	6.1466e-06	2.6798e-05
HGLibA_64582	NonTargetingControlGuideForHuman_0199	394.11	585.26	0.56931	0.0020012	0.0047359
HGLibA_65029	NonTargetingControlGuideForHuman_0646	586.9	871.77	0.57003	0.017141	0.031237
HGLibA_64548	NonTargetingControlGuideForHuman_0165	311.07	466.98	0.58457	2.1428e-05	8.3228e-05
HGLibA_64527	NonTargetingControlGuideForHuman_0144	233.92	351.83	0.58677	0.00020534	0.00063074
HGLibA_64929	NonTargetingControlGuideForHuman_0546	944.97	1421.2	0.5883	1.7435e-12	1.8439e-11
HGLibA_64406	NonTargetingControlGuideForHuman_0023	612.74	922.85	0.59002	0.043678	0.070773
HGLibA_65217	NonTargetingControlGuideForHuman_0834	565.97	853.39	0.59161	0.00052539	0.0014538
HGLibA_64393	NonTargetingControlGuideForHuman_0010	470.76	710.24	0.59229	0.0014125	0.0034845
HGLibA_65324	NonTargetingControlGuideForHuman_0941	607.21	917.02	0.59394	3.3124e-06	1.5266e-05
HGLibA_65082	NonTargetingControlGuideForHuman_0699	116.45	176.4	0.59498	0.032246	0.054281
HGLibA_64805	NonTargetingControlGuideForHuman_0422	830.44	1266.5	0.60833	4.8172e-13	5.3701e-12
HGLibA_64946	NonTargetingControlGuideForHuman_0563	566.29	864.23	0.60901	2.2227e-09	1.6789e-08
HGLibA_65011	NonTargetingControlGuideForHuman_0628	581.07	887.06	0.60947	0.00066741	0.0017964
HGLibA_64863	NonTargetingControlGuideForHuman_0480	1112.3	1700.9	0.61228	6.3333e-08	3.9061e-07
HGLibA_64619	NonTargetingControlGuideForHuman_0236	457.13	699.53	0.61268	7.9522e-05	0.00027119
HGLibA_64816	NonTargetingControlGuideForHuman_0433	491.88	754.44	0.61606	0.023031	0.04046
HGLibA_64630	NonTargetingControlGuideForHuman_0247	617.81	948.24	0.61728	1.9727e-10	1.6837e-09
HGLibA_64995	NonTargetingControlGuideForHuman_0612	922.37	1418	0.61989	6.5872e-15	8.6265e-14
HGLibA_64972	NonTargetingControlGuideForHuman_0589	850.28	1307.3	0.61999	1.6037e-09	1.2333e-08
HGLibA_65121	NonTargetingControlGuideForHuman_0738	178.24	274.54	0.62035	0.00050245	0.0013974
HGLibA_65309	NonTargetingControlGuideForHuman_0926	552.23	850.47	0.62208	0.014532	0.026998
HGLibA_64776	NonTargetingControlGuideForHuman_0393	289.37	445.96	0.62226	9.5465e-06	4.0053e-05
HGLibA_65065	NonTargetingControlGuideForHuman_0682	287.59	443.29	0.62249	0.0044463	0.0095591
HGLibA_64491	NonTargetingControlGuideForHuman_0108	503.55	775.93	0.62278	0.00052647	0.0014565
HGLibA_64968	NonTargetingControlGuideForHuman_0585	574.76	886.54	0.62434	0.030501	0.051714
HGLibA_65056	NonTargetingControlGuideForHuman_0673	368.85	569.26	0.6247	5.4086e-07	2.8744e-06
HGLibA_64667	NonTargetingControlGuideForHuman_0284	626.25	966.81	0.62569	1.3693e-08	9.3075e-08
HGLibA_64509	NonTargetingControlGuideForHuman_0126	830.68	1283.9	0.62759	0.00081055	0.0021337
HGLibA_64808	NonTargetingControlGuideForHuman_0425	206.47	319.68	0.62821	0.050338	0.080128
HGLibA_64768	NonTargetingControlGuideForHuman_0385	375.67	581.47	0.62888	0.0033982	0.0075536
HGLibA_64398	NonTargetingControlGuideForHuman_0015	1300.2	2011.5	0.62912	2.9486e-12	3.0452e-11
HGLibA_64822	NonTargetingControlGuideForHuman_0439	649.18	1006.5	0.63181	3.0402e-06	1.4123e-05
HGLibA_64534	NonTargetingControlGuideForHuman_0151	861.48	1337.3	0.63382	9.6579e-15	1.2484e-13
HGLibA_64485	NonTargetingControlGuideForHuman_0102	1261.5	1959.6	0.63506	0.00039223	0.001121
HGLibA_65192	NonTargetingControlGuideForHuman_0809	456.73	711.25	0.63789	4.3767e-05	0.00015847
HGLibA_64950	NonTargetingControlGuideForHuman_0567	579.01	902.3	0.63914	1.2437e-10	1.0858e-09
HGLibA_65255	NonTargetingControlGuideForHuman_0872	336.14	524.1	0.63924	0.0016859	0.0040702
HGLibA_65216	NonTargetingControlGuideForHuman_0833	776.89	1210.9	0.63966	2.3441e-12	2.4472e-11
HGLibA_64637	NonTargetingControlGuideForHuman_0254	437.29	682.81	0.64172	1.8155e-08	1.2126e-07
HGLibA_65241	NonTargetingControlGuideForHuman_0858	648.37	1013.4	0.64353	9.01e-06	3.802e-05
HGLibA_64616	NonTargetingControlGuideForHuman_0233	997.33	1560.2	0.64504	1.426e-07	8.3376e-07
HGLibA_65179	NonTargetingControlGuideForHuman_0796	1488.7	2329.6	0.64573	1.0171e-23	2.4237e-22
HGLibA_64646	NonTargetingControlGuideForHuman_0263	122.47	192.46	0.64789	0.044932	0.072533
HGLibA_64994	NonTargetingControlGuideForHuman_0611	590.3	928.28	0.65222	0.026642	0.04596
HGLibA_64576	NonTargetingControlGuideForHuman_0193	419.59	661.07	0.65455	1.5458e-08	1.0441e-07
HGLibA_65261	NonTargetingControlGuideForHuman_0878	710.1	1120.7	0.65751	7.2184e-11	6.4617e-10
HGLibA_64690	NonTargetingControlGuideForHuman_0307	188.37	298.91	0.66327	0.00010296	0.00034126
HGLibA_65295	NonTargetingControlGuideForHuman_0912	590.47	936.81	0.66499	3.2783e-06	1.5125e-05
HGLibA_65097	NonTargetingControlGuideForHuman_0714	318.95	506.63	0.66594	0.025237	0.043829
HGLibA_65051	NonTargetingControlGuideForHuman_0668	726.51	1156.4	0.66991	2.3912e-14	2.9856e-13
HGLibA_65312	NonTargetingControlGuideForHuman_0929	406.06	647.03	0.67084	2.488e-06	1.1754e-05
HGLibA_64539	NonTargetingControlGuideForHuman_0156	821.01	1315.5	0.67952	3.3103e-05	0.00012332
HGLibA_65165	NonTargetingControlGuideForHuman_0782	486.29	780.24	0.68099	2.5046e-07	1.4112e-06
HGLibA_65126	NonTargetingControlGuideForHuman_0743	397.02	637.72	0.68233	2.6238e-07	1.4725e-06
HGLibA_64732	NonTargetingControlGuideForHuman_0349	447.88	719.83	0.68334	7.8482e-05	0.00026799
HGLibA_64636	NonTargetingControlGuideForHuman_0253	631.76	1015.3	0.68354	1.9889e-09	1.5121e-08
HGLibA_65117	NonTargetingControlGuideForHuman_0734	795.38	1278.9	0.68447	8.0294e-07	4.1473e-06
HGLibA_64926	NonTargetingControlGuideForHuman_0543	254.28	409.68	0.6859	2.7265e-06	1.2778e-05
HGLibA_64652	NonTargetingControlGuideForHuman_0269	576.07	928.34	0.68746	2.0871e-12	2.1901e-11
HGLibA_64895	NonTargetingControlGuideForHuman_0512	678.68	1094	0.68797	4.7438e-05	0.00017037
HGLibA_64777	NonTargetingControlGuideForHuman_0394	380.64	614.21	0.68884	9.0489e-09	6.2958e-08
HGLibA_64851	NonTargetingControlGuideForHuman_0468	1761.3	2845.5	0.69174	1.998e-06	9.5959e-06
HGLibA_65057	NonTargetingControlGuideForHuman_0674	725.31	1172.9	0.69262	1.9124e-15	2.6181e-14
HGLibA_64775	NonTargetingControlGuideForHuman_0392	533.97	864.18	0.69355	1.1729e-07	6.9404e-07
HGLibA_65278	NonTargetingControlGuideForHuman_0895	241.86	391.97	0.69427	0.00050462	0.0014029
HGLibA_64988	NonTargetingControlGuideForHuman_0605	381.82	622.74	0.70429	3.2281e-09	2.3875e-08
HGLibA_64763	NonTargetingControlGuideForHuman_0380	275.2	449.1	0.70454	0.00022146	0.00067471
HGLibA_65375	NonTargetingControlGuideForHuman_0992	217.32	354.85	0.70482	7.9319e-05	0.00027061
HGLibA_65236	NonTargetingControlGuideForHuman_0853	371.06	606.39	0.70708	9.9296e-05	0.00033033
HGLibA_64711	NonTargetingControlGuideForHuman_0328	519.79	849.77	0.70806	0.00059656	0.001627
HGLibA_64547	NonTargetingControlGuideForHuman_0164	1232.9	2018.4	0.71064	1.2136e-07	7.1648e-07
HGLibA_65318	NonTargetingControlGuideForHuman_0935	970.25	1589.6	0.71168	0.00031133	0.00091307
HGLibA_65345	NonTargetingControlGuideForHuman_0962	950.01	1556.5	0.71174	5.7582e-21	1.1608e-19
HGLibA_65362	NonTargetingControlGuideForHuman_0979	192.1	315.73	0.71389	0.12044	0.17105
HGLibA_65008	NonTargetingControlGuideForHuman_0625	227.91	375.06	0.7162	2.6674e-06	1.2526e-05
HGLibA_64400	NonTargetingControlGuideForHuman_0017	467.1	768.33	0.71679	2.3678e-10	2.0015e-09
HGLibA_64673	NonTargetingControlGuideForHuman_0290	481.69	793.05	0.71815	1.2321e-05	5.0455e-05
HGLibA_64611	NonTargetingControlGuideForHuman_0228	1379.4	2275.2	0.72154	1.6985e-18	2.9437e-17
HGLibA_64856	NonTargetingControlGuideForHuman_0473	588.04	971.13	0.72278	3.8993e-14	4.7825e-13
HGLibA_65331	NonTargetingControlGuideForHuman_0948	345.17	570.48	0.72322	0.0013063	0.0032531
HGLibA_64870	NonTargetingControlGuideForHuman_0487	497.73	823.53	0.7253	5.8712e-12	5.8905e-11
HGLibA_65314	NonTargetingControlGuideForHuman_0931	563.13	933.32	0.7279	2.9792e-06	1.3863e-05
HGLibA_64460	NonTargetingControlGuideForHuman_0077	499.74	829.14	0.72928	1.6354e-12	1.7335e-11
HGLibA_65205	NonTargetingControlGuideForHuman_0822	137.4	228.91	0.73221	0.15933	0.21795
HGLibA_64581	NonTargetingControlGuideForHuman_0198	563.72	937.16	0.7323	5.2381e-06	2.317e-05
HGLibA_64880	NonTargetingControlGuideForHuman_0497	513.76	854.52	0.73289	5.827e-13	6.4483e-12
HGLibA_65218	NonTargetingControlGuideForHuman_0835	343.67	573.01	0.73588	0.00086572	0.0022607
HGLibA_64629	NonTargetingControlGuideForHuman_0246	432.95	723.29	0.73902	0.00017185	0.00053872
HGLibA_64622	NonTargetingControlGuideForHuman_0239	468.19	782.36	0.73951	0.0040885	0.0088855
HGLibA_64686	NonTargetingControlGuideForHuman_0303	603.16	1008	0.73998	1.7193e-08	1.1525e-07
HGLibA_64617	NonTargetingControlGuideForHuman_0234	154.17	258.65	0.74267	0.017341	0.031556
HGLibA_65050	NonTargetingControlGuideForHuman_0667	972.41	1629.1	0.7438	3.6728e-07	2.0116e-06
HGLibA_65018	NonTargetingControlGuideForHuman_0635	327.64	549.53	0.74435	4.6427e-05	0.00016709
HGLibA_64784	NonTargetingControlGuideForHuman_0401	424.49	713.26	0.74735	4.0302e-06	1.8247e-05
HGLibA_65380	NonTargetingControlGuideForHuman_0997	385.27	648.16	0.74897	1.276e-10	1.1128e-09
HGLibA_64653	NonTargetingControlGuideForHuman_0270	933.31	1571.3	0.75091	2.0472e-23	4.7954e-22
HGLibA_65219	NonTargetingControlGuideForHuman_0836	629.49	1062.2	0.75385	2.2146e-05	8.5749e-05
HGLibA_65350	NonTargetingControlGuideForHuman_0967	224.51	380.27	0.75761	0.0012413	0.0031092
HGLibA_64757	NonTargetingControlGuideForHuman_0374	763.68	1291.9	0.75771	7.4271e-09	5.2305e-08
HGLibA_64873	NonTargetingControlGuideForHuman_0490	264.62	448.32	0.7584	5.5015e-08	3.4246e-07
HGLibA_65280	NonTargetingControlGuideForHuman_0897	455.4	772.88	0.76181	9.0226e-06	3.8064e-05
HGLibA_65210	NonTargetingControlGuideForHuman_0827	751.85	1276.9	0.76336	1.01e-08	6.985e-08
HGLibA_65226	NonTargetingControlGuideForHuman_0843	296.97	504.8	0.76339	0.00035884	0.0010358
HGLibA_64624	NonTargetingControlGuideForHuman_0241	392.95	668.67	0.76544	0.0008507	0.0022265
HGLibA_64410	NonTargetingControlGuideForHuman_0027	522.15	888.59	0.76592	1.1356e-11	1.1095e-10
HGLibA_65061	NonTargetingControlGuideForHuman_0678	491.47	837.13	0.76714	1.4025e-06	6.9284e-06
HGLibA_65253	NonTargetingControlGuideForHuman_0870	849.3	1447.7	0.7687	1.0284e-22	2.3076e-21
HGLibA_65306	NonTargetingControlGuideForHuman_0923	1042.6	1780.8	0.77169	0.02184	0.038618
HGLibA_64642	NonTargetingControlGuideForHuman_0259	691.41	1181.6	0.77222	2.4901e-12	2.5933e-11
HGLibA_64439	NonTargetingControlGuideForHuman_0056	281.16	481.04	0.77262	0.0003761	0.0010803
HGLibA_64878	NonTargetingControlGuideForHuman_0495	419.93	718.19	0.7728	2.9344e-06	1.3668e-05
HGLibA_64660	NonTargetingControlGuideForHuman_0277	518.92	888.04	0.77395	3.4475e-10	2.8636e-09
HGLibA_65359	NonTargetingControlGuideForHuman_0976	271.09	464.4	0.77441	0.0090807	0.017893
HGLibA_65153	NonTargetingControlGuideForHuman_0770	502.54	860.77	0.77521	1.8716e-14	2.357e-13
HGLibA_64395	NonTargetingControlGuideForHuman_0012	1000	1715.6	0.7781	3.4614e-27	1.0012e-25
HGLibA_65159	NonTargetingControlGuideForHuman_0776	547.16	940.88	0.78095	3.2451e-12	3.3372e-11
HGLibA_65372	NonTargetingControlGuideForHuman_0989	311.98	537.01	0.78156	3.7834e-07	2.0673e-06
HGLibA_64422	NonTargetingControlGuideForHuman_0039	511.75	882.17	0.78444	1.0572e-14	1.3617e-13
HGLibA_65321	NonTargetingControlGuideForHuman_0938	1389	2396.3	0.78634	2.4671e-29	7.972e-28
HGLibA_64493	NonTargetingControlGuideForHuman_0110	747.69	1290.5	0.78659	6.2457e-17	9.6398e-16
HGLibA_64607	NonTargetingControlGuideForHuman_0224	508.22	878.06	0.78767	9.992e-08	5.9758e-07
HGLibA_64718	NonTargetingControlGuideForHuman_0335	894.26	1545.9	0.789	5.1305e-25	1.3249e-23
HGLibA_64947	NonTargetingControlGuideForHuman_0564	753.39	1303.2	0.78981	1.7406e-20	3.4093e-19
HGLibA_64644	NonTargetingControlGuideForHuman_0261	490.96	850.62	0.79168	8.8585e-07	4.538e-06
HGLibA_65114	NonTargetingControlGuideForHuman_0731	369.43	640.63	0.79253	8.4947e-07	4.3699e-06
HGLibA_65361	NonTargetingControlGuideForHuman_0978	687.07	1191.8	0.79377	1.5399e-09	1.1869e-08
HGLibA_65009	NonTargetingControlGuideForHuman_0626	339.56	590.18	0.7957	2.5614e-05	9.773e-05
HGLibA_64833	NonTargetingControlGuideForHuman_0450	760.85	1323.4	0.79775	1.7408e-07	1.004e-06
HGLibA_65106	NonTargetingControlGuideForHuman_0723	394.83	689.91	0.80363	3.1985e-07	1.7693e-06
HGLibA_64781	NonTargetingControlGuideForHuman_0398	643.17	1125.4	0.80621	0.0053086	0.011162
HGLibA_64879	NonTargetingControlGuideForHuman_0496	309.14	541.39	0.8064	2.1506e-10	1.8285e-09
HGLibA_64612	NonTargetingControlGuideForHuman_0229	827.03	1450.6	0.80992	1.585e-07	9.2077e-07
HGLibA_65036	NonTargetingControlGuideForHuman_0653	378.96	667.49	0.81508	9.6713e-08	5.7979e-07
HGLibA_64431	NonTargetingControlGuideForHuman_0048	429.23	756.1	0.81537	3.753e-14	4.6106e-13
HGLibA_64771	NonTargetingControlGuideForHuman_0388	535.4	944.67	0.81802	0.0012569	0.0031446
HGLibA_65083	NonTargetingControlGuideForHuman_0700	475.59	840.87	0.82085	2.0541e-07	1.1716e-06
HGLibA_64423	NonTargetingControlGuideForHuman_0040	516.53	914.88	0.82351	4.4965e-17	7.0161e-16
HGLibA_65268	NonTargetingControlGuideForHuman_0885	823.73	1459.5	0.82442	8.4975e-11	7.5575e-10
HGLibA_64641	NonTargetingControlGuideForHuman_0258	333.54	591.85	0.82546	4.0901e-07	2.2202e-06
HGLibA_64529	NonTargetingControlGuideForHuman_0146	569.97	1012.7	0.82818	8.5817e-06	3.636e-05
HGLibA_64595	NonTargetingControlGuideForHuman_0212	335.26	596.55	0.82948	0.021964	0.03881
HGLibA_65364	NonTargetingControlGuideForHuman_0981	355.67	633.51	0.83107	6.1976e-12	6.2065e-11
HGLibA_64785	NonTargetingControlGuideForHuman_0402	525.36	935.74	0.83159	5.5783e-05	0.0001972
HGLibA_64897	NonTargetingControlGuideForHuman_0514	738.3	1316	0.83306	2.7994e-24	6.9167e-23
HGLibA_64501	NonTargetingControlGuideForHuman_0118	703.44	1260.3	0.84036	1.8228e-08	1.2174e-07
HGLibA_65273	NonTargetingControlGuideForHuman_0890	926.25	1659.9	0.8409	2.2617e-05	8.7394e-05
HGLibA_64958	NonTargetingControlGuideForHuman_0575	328.3	589.91	0.84352	2.5205e-05	9.6329e-05
HGLibA_64915	NonTargetingControlGuideForHuman_0532	860.42	1547.1	0.84573	8.4258e-16	1.1891e-14
HGLibA_64585	NonTargetingControlGuideForHuman_0202	818.27	1472.7	0.84706	7.1768e-20	1.3495e-18
HGLibA_64772	NonTargetingControlGuideForHuman_0389	117.99	213.13	0.84766	0.083857	0.12491
HGLibA_65075	NonTargetingControlGuideForHuman_0692	166.49	300.49	0.84806	0.00062248	0.0016892
HGLibA_65022	NonTargetingControlGuideForHuman_0639	434.78	784.43	0.84988	5.4775e-12	5.5098e-11
HGLibA_64519	NonTargetingControlGuideForHuman_0136	457.2	825.23	0.85057	6.7716e-12	6.7609e-11
HGLibA_65034	NonTargetingControlGuideForHuman_0651	1115.8	2015.2	0.8522	5.015e-05	0.00017915
HGLibA_64540	NonTargetingControlGuideForHuman_0157	268.06	484.97	0.85292	1.7414e-09	1.333e-08
HGLibA_65168	NonTargetingControlGuideForHuman_0785	464.67	840.74	0.85407	0.0071657	0.014536
HGLibA_64970	NonTargetingControlGuideForHuman_0587	449.5	813.37	0.85417	3.5266e-10	2.9246e-09
HGLibA_64708	NonTargetingControlGuideForHuman_0325	896.53	1621.9	0.85452	2.0917e-05	8.1431e-05
HGLibA_65247	NonTargetingControlGuideForHuman_0864	938.44	1697.9	0.8547	7.469e-12	7.4274e-11
HGLibA_64977	NonTargetingControlGuideForHuman_0594	414.23	750.22	0.85531	2.3426e-15	3.1848e-14
HGLibA_65270	NonTargetingControlGuideForHuman_0887	450.77	817.3	0.85703	1.2346e-16	1.86e-15
HGLibA_64709	NonTargetingControlGuideForHuman_0326	920.35	1667.9	0.85708	1.7786e-13	2.0627e-12
HGLibA_65282	NonTargetingControlGuideForHuman_0899	413.07	750.38	0.85967	6.4106e-07	3.3661e-06
HGLibA_64792	NonTargetingControlGuideForHuman_0409	227.23	415.36	0.86732	8.5427e-05	0.00028893
HGLibA_65182	NonTargetingControlGuideForHuman_0799	316.84	579.76	0.86966	2.8043e-05	0.00010609
HGLibA_65244	NonTargetingControlGuideForHuman_0861	657.83	1203.6	0.87062	9.937e-16	1.3925e-14
HGLibA_64453	NonTargetingControlGuideForHuman_0070	562.66	1029.6	0.87066	5.3084e-09	3.8139e-08
HGLibA_65343	NonTargetingControlGuideForHuman_0960	254.44	466.94	0.87334	1.4346e-10	1.2444e-09
HGLibA_64399	NonTargetingControlGuideForHuman_0016	481.99	885.1	0.87546	4.1975e-06	1.8922e-05
HGLibA_65076	NonTargetingControlGuideForHuman_0693	873.18	1607.4	0.87965	1.9545e-16	2.891e-15
HGLibA_64639	NonTargetingControlGuideForHuman_0256	740.33	1365.2	0.88196	4.7566e-28	1.4375e-26
HGLibA_64989	NonTargetingControlGuideForHuman_0606	601.32	1110.6	0.88403	1.382e-22	3.0807e-21
HGLibA_65122	NonTargetingControlGuideForHuman_0739	811.63	1499.8	0.88502	8.8055e-07	4.5139e-06
HGLibA_64430	NonTargetingControlGuideForHuman_0047	272.16	503.72	0.88572	1.7905e-08	1.1971e-07
HGLibA_65055	NonTargetingControlGuideForHuman_0672	704.6	1304.9	0.88807	5.4458e-22	1.1707e-20
HGLibA_64450	NonTargetingControlGuideForHuman_0067	458.38	851.92	0.89274	9.2825e-16	1.3044e-14
HGLibA_64516	NonTargetingControlGuideForHuman_0133	359.38	670.21	0.89725	5.2333e-05	0.00018612
HGLibA_65068	NonTargetingControlGuideForHuman_0685	609.08	1139.7	0.9028	3.0758e-17	4.8706e-16
HGLibA_65167	NonTargetingControlGuideForHuman_0784	408.23	765.2	0.90481	1.5681e-13	1.8265e-12
HGLibA_64511	NonTargetingControlGuideForHuman_0128	708.55	1329.5	0.90701	0.0042745	0.0092364
HGLibA_64699	NonTargetingControlGuideForHuman_0316	969.58	1819.8	0.90762	5.5777e-10	4.5211e-09
HGLibA_64676	NonTargetingControlGuideForHuman_0293	285.23	536.72	0.90967	0.002531	0.0058238
HGLibA_64635	NonTargetingControlGuideForHuman_0252	799.6	1503.3	0.90992	7.6583e-07	3.9699e-06
HGLibA_65305	NonTargetingControlGuideForHuman_0922	1045.2	1974.1	0.91683	1.9354e-15	2.649e-14
HGLibA_64458	NonTargetingControlGuideForHuman_0075	480.84	909.33	0.91783	7.1609e-17	1.1011e-15
HGLibA_64773	NonTargetingControlGuideForHuman_0390	311.84	590.42	0.91877	0.011664	0.022277
HGLibA_64432	NonTargetingControlGuideForHuman_0049	825.36	1562.4	0.91983	2.821e-08	1.8351e-07
HGLibA_65030	NonTargetingControlGuideForHuman_0647	1356.8	2568.5	0.92024	3.2942e-22	7.1707e-21
HGLibA_65367	NonTargetingControlGuideForHuman_0984	402.71	763.79	0.92175	0.004076	0.0088621
HGLibA_65301	NonTargetingControlGuideForHuman_0918	315.19	599.51	0.92539	1.382e-14	1.7622e-13
HGLibA_64421	NonTargetingControlGuideForHuman_0038	561.07	1067	0.92611	5.6207e-22	1.2076e-20
HGLibA_65204	NonTargetingControlGuideForHuman_0821	753.02	1434	0.92833	5.7386e-14	6.945e-13
HGLibA_65344	NonTargetingControlGuideForHuman_0961	881.29	1681.6	0.93139	6.0286e-15	7.9106e-14
HGLibA_64489	NonTargetingControlGuideForHuman_0106	251.46	481.07	0.93319	1.399e-11	1.3536e-10
HGLibA_65283	NonTargetingControlGuideForHuman_0900	341.45	655.13	0.93812	3.4601e-16	5.0139e-15
HGLibA_65078	NonTargetingControlGuideForHuman_0695	327.5	629.6	0.94082	1.6054e-08	1.0815e-07
HGLibA_64928	NonTargetingControlGuideForHuman_0545	500.31	963.15	0.94355	3.7644e-17	5.9203e-16
HGLibA_65320	NonTargetingControlGuideForHuman_0937	239.15	461.01	0.94397	4.9232e-12	4.9791e-11
HGLibA_64601	NonTargetingControlGuideForHuman_0218	642.98	1241.8	0.94856	4.6474e-12	4.7106e-11
HGLibA_65077	NonTargetingControlGuideForHuman_0694	508.15	982	0.9491	6.0233e-13	6.6551e-12
HGLibA_64821	NonTargetingControlGuideForHuman_0438	351.42	684.36	0.95958	6.9308e-08	4.2474e-07
HGLibA_65150	NonTargetingControlGuideForHuman_0767	599.74	1170.6	0.96363	6.4351e-29	2.0375e-27
HGLibA_64563	NonTargetingControlGuideForHuman_0180	852.43	1667.2	0.96692	9.0547e-08	5.4526e-07
HGLibA_64451	NonTargetingControlGuideForHuman_0068	652.33	1276.2	0.96713	1.4538e-31	5.2139e-30
HGLibA_65032	NonTargetingControlGuideForHuman_0649	244.59	479.97	0.96968	6.0821e-05	0.00021311
HGLibA_65133	NonTargetingControlGuideForHuman_0750	1093.4	2145.3	0.9718	4.494e-05	0.00016226
HGLibA_64715	NonTargetingControlGuideForHuman_0332	342.69	673.31	0.9723	1.137e-17	1.8563e-16
HGLibA_65291	NonTargetingControlGuideForHuman_0908	690.25	1356.7	0.97392	2.255e-08	1.4868e-07
HGLibA_65338	NonTargetingControlGuideForHuman_0955	448.79	882.82	0.9745	1.5818e-06	7.7436e-06
HGLibA_65339	NonTargetingControlGuideForHuman_0956	1159.3	2281.4	0.97606	2.0874e-47	1.397e-45
HGLibA_64747	NonTargetingControlGuideForHuman_0364	519.49	1024	0.97775	2.0207e-05	7.8906e-05
HGLibA_64735	NonTargetingControlGuideForHuman_0352	498.75	984.67	0.9799	6.5365e-09	4.6372e-08
HGLibA_65358	NonTargetingControlGuideForHuman_0975	289.2	571.41	0.98	0.0036565	0.0080566
HGLibA_64969	NonTargetingControlGuideForHuman_0586	395.25	781.35	0.98141	3.0992e-19	5.6249e-18
HGLibA_64724	NonTargetingControlGuideForHuman_0341	494.57	978.71	0.98326	5.1237e-07	2.7346e-06
HGLibA_64496	NonTargetingControlGuideForHuman_0113	473.79	941.81	0.98968	2.2456e-09	1.6953e-08
HGLibA_64600	NonTargetingControlGuideForHuman_0217	222.82	443.81	0.99086	9.9138e-13	1.0725e-11
HGLibA_65201	NonTargetingControlGuideForHuman_0818	150.17	300.42	0.9956	2.6386e-08	1.7226e-07
HGLibA_65046	NonTargetingControlGuideForHuman_0663	537.53	1072.8	0.99568	1.1292e-14	1.4503e-13
HGLibA_64426	NonTargetingControlGuideForHuman_0043	434.16	868.03	0.99786	1.992e-07	1.1386e-06
HGLibA_64461	NonTargetingControlGuideForHuman_0078	310.16	621.2	0.99974	0.00068691	0.0018431
HGLibA_64661	NonTargetingControlGuideForHuman_0278	501.57	1005	1.0013	4.3878e-20	8.3613e-19
HGLibA_64564	NonTargetingControlGuideForHuman_0181	617.5	1237.2	1.0014	2.2965e-09	1.7317e-08
HGLibA_64416	NonTargetingControlGuideForHuman_0033	998.36	2001	1.0023	1.2412e-26	3.5002e-25
HGLibA_64857	NonTargetingControlGuideForHuman_0474	1246.6	2499.6	1.0031	7.3434e-22	1.5685e-20
HGLibA_64986	NonTargetingControlGuideForHuman_0603	576	1156.9	1.0049	2.4534e-17	3.913e-16
HGLibA_64917	NonTargetingControlGuideForHuman_0534	678.71	1363.9	1.0058	5.4274e-30	1.8121e-28
HGLibA_65357	NonTargetingControlGuideForHuman_0974	1078.4	2166.6	1.0058	7.6996e-07	3.9894e-06
HGLibA_65259	NonTargetingControlGuideForHuman_0876	353.2	711.05	1.0074	1.8355e-12	1.936e-11
HGLibA_64578	NonTargetingControlGuideForHuman_0195	649.04	1306.4	1.0082	5.1883e-26	1.4125e-24
HGLibA_64722	NonTargetingControlGuideForHuman_0339	195.41	394.15	1.0086	0.068899	0.10525
HGLibA_64627	NonTargetingControlGuideForHuman_0244	395.68	797.74	1.0098	5.1084e-06	2.2636e-05
HGLibA_64443	NonTargetingControlGuideForHuman_0060	848.64	1710.4	1.0103	5.0024e-16	7.1636e-15
HGLibA_64481	NonTargetingControlGuideForHuman_0098	361.71	730.02	1.0111	8.7173e-11	7.742e-10
HGLibA_64831	NonTargetingControlGuideForHuman_0448	400.29	808.47	1.0123	7.4817e-07	3.8868e-06
HGLibA_65140	NonTargetingControlGuideForHuman_0757	263.91	533.55	1.0128	4.319e-08	2.7308e-07
HGLibA_64713	NonTargetingControlGuideForHuman_0330	1075	2170.6	1.0131	5.3464e-10	4.3436e-09
HGLibA_64706	NonTargetingControlGuideForHuman_0323	392.1	794.19	1.0164	5.6505e-07	2.9929e-06
HGLibA_64475	NonTargetingControlGuideForHuman_0092	315.87	640.56	1.0177	1.6116e-18	2.7992e-17
HGLibA_64811	NonTargetingControlGuideForHuman_0428	684.78	1387.7	1.0179	4.9316e-12	4.9855e-11
HGLibA_64691	NonTargetingControlGuideForHuman_0308	964.18	1958.3	1.0214	1.7822e-13	2.0666e-12
HGLibA_64705	NonTargetingControlGuideForHuman_0322	450.42	915.69	1.022	3.0239e-16	4.4051e-15
HGLibA_65001	NonTargetingControlGuideForHuman_0618	510.76	1039.8	1.0242	7.8381e-06	3.3482e-05
HGLibA_64954	NonTargetingControlGuideForHuman_0571	825.89	1681.6	1.0249	2.0094e-33	7.8421e-32
HGLibA_64524	NonTargetingControlGuideForHuman_0141	1302.8	2653.8	1.0258	1.231e-11	1.1967e-10
HGLibA_64478	NonTargetingControlGuideForHuman_0095	192.8	393.68	1.0261	8.3989e-06	3.566e-05
HGLibA_64648	NonTargetingControlGuideForHuman_0265	613.37	1257.5	1.0345	1.5803e-17	2.5548e-16
HGLibA_64759	NonTargetingControlGuideForHuman_0376	464.19	952.49	1.0354	2.9241e-20	5.646e-19
HGLibA_64710	NonTargetingControlGuideForHuman_0327	682.17	1401	1.0371	2.5147e-15	3.4087e-14
HGLibA_64937	NonTargetingControlGuideForHuman_0554	169.37	348.6	1.0371	3.0182e-11	2.8215e-10
HGLibA_65120	NonTargetingControlGuideForHuman_0737	916.44	1882.5	1.0378	6.861e-09	4.8527e-08
HGLibA_65111	NonTargetingControlGuideForHuman_0728	89.472	184.79	1.0381	1.0506e-06	5.3057e-06
HGLibA_65086	NonTargetingControlGuideForHuman_0703	374.61	770.95	1.0393	1.2707e-08	8.6765e-08
HGLibA_64626	NonTargetingControlGuideForHuman_0243	221.54	457.82	1.0439	2.05e-14	2.5741e-13
HGLibA_64941	NonTargetingControlGuideForHuman_0558	403.13	833.36	1.0458	8.3095e-25	2.1138e-23
HGLibA_65141	NonTargetingControlGuideForHuman_0758	1066.6	2205.4	1.0473	1.1747e-24	2.9613e-23
HGLibA_64544	NonTargetingControlGuideForHuman_0161	266.08	551.06	1.0476	4.2101e-17	6.5959e-16
HGLibA_65139	NonTargetingControlGuideForHuman_0756	471.86	977.41	1.049	2.0506e-12	2.1533e-11
HGLibA_65132	NonTargetingControlGuideForHuman_0749	238.78	495.15	1.0491	4.2985e-07	2.3254e-06
HGLibA_64447	NonTargetingControlGuideForHuman_0064	457.32	949.34	1.0521	1.1313e-08	7.7734e-08
HGLibA_64976	NonTargetingControlGuideForHuman_0593	529.01	1098.1	1.0522	1.6395e-21	3.4235e-20
HGLibA_65235	NonTargetingControlGuideForHuman_0852	447.92	930.69	1.0534	1.0391e-06	5.2513e-06
HGLibA_65087	NonTargetingControlGuideForHuman_0704	504.95	1049.3	1.0537	0.0013928	0.0034417
HGLibA_64960	NonTargetingControlGuideForHuman_0577	377.5	784.73	1.0538	7.9939e-24	1.9203e-22
HGLibA_64550	NonTargetingControlGuideForHuman_0167	665.23	1383.8	1.0556	4.6638e-28	1.4098e-26
HGLibA_64783	NonTargetingControlGuideForHuman_0400	519.87	1082.3	1.0565	2.7628e-17	4.3924e-16
HGLibA_64869	NonTargetingControlGuideForHuman_0486	177.9	372.04	1.0602	4.9888e-05	0.00017832
HGLibA_64997	NonTargetingControlGuideForHuman_0614	191.73	401.02	1.0607	1.7543e-07	1.0114e-06
HGLibA_64745	NonTargetingControlGuideForHuman_0362	633.78	1323.3	1.0608	1.4023e-20	2.7616e-19
HGLibA_64467	NonTargetingControlGuideForHuman_0084	325.94	681.52	1.0618	1.9527e-20	3.8098e-19
HGLibA_65021	NonTargetingControlGuideForHuman_0638	250.52	524.04	1.0618	1.2698e-05	5.1842e-05
HGLibA_64774	NonTargetingControlGuideForHuman_0391	511.37	1068.9	1.0622	3.2685e-32	1.2085e-30
HGLibA_64633	NonTargetingControlGuideForHuman_0250	376.59	789.37	1.0657	0.00010999	0.00036197
HGLibA_64479	NonTargetingControlGuideForHuman_0096	263.91	553.49	1.0657	0.00023636	0.00071524
HGLibA_64470	NonTargetingControlGuideForHuman_0087	677.55	1425.1	1.0716	2.0233e-17	3.247e-16
HGLibA_64934	NonTargetingControlGuideForHuman_0551	927.83	1952.8	1.0728	1.6308e-39	8.1141e-38
HGLibA_65088	NonTargetingControlGuideForHuman_0705	671.52	1414.6	1.0738	1.9309e-21	4.0105e-20
HGLibA_64598	NonTargetingControlGuideForHuman_0215	509.78	1076	1.0762	2.5815e-25	6.7764e-24
HGLibA_65014	NonTargetingControlGuideForHuman_0631	538.81	1137.2	1.0763	1.007e-17	1.6492e-16
HGLibA_64903	NonTargetingControlGuideForHuman_0520	644.33	1363.6	1.0804	4.702e-05	0.00016902
HGLibA_65099	NonTargetingControlGuideForHuman_0716	1456.1	3081.3	1.0809	7.3751e-33	2.8121e-31
HGLibA_64669	NonTargetingControlGuideForHuman_0286	516.33	1093.9	1.0817	0.0007881	0.0020813
HGLibA_64397	NonTargetingControlGuideForHuman_0014	250.49	533.38	1.0873	2.3597e-06	1.1194e-05
HGLibA_65037	NonTargetingControlGuideForHuman_0654	784.22	1667.9	1.0877	9.4749e-20	1.77e-18
HGLibA_64786	NonTargetingControlGuideForHuman_0403	507.32	1079.4	1.0878	4.7739e-08	3.0017e-07
HGLibA_65227	NonTargetingControlGuideForHuman_0844	318.8	679.2	1.0888	2.9637e-22	6.4736e-21
HGLibA_64500	NonTargetingControlGuideForHuman_0117	608.93	1296.5	1.0891	2.9219e-12	3.0203e-11
HGLibA_65070	NonTargetingControlGuideForHuman_0687	238.06	507.81	1.0898	3.805e-17	5.9825e-16
HGLibA_64572	NonTargetingControlGuideForHuman_0189	282.58	603	1.0908	0.00014405	0.00045991
HGLibA_65287	NonTargetingControlGuideForHuman_0904	225.26	481.5	1.0926	0.0012712	0.0031754
HGLibA_64877	NonTargetingControlGuideForHuman_0494	567.87	1213.2	1.0938	0.00016261	0.00051259
HGLibA_64689	NonTargetingControlGuideForHuman_0306	490.8	1049.8	1.0954	4.7727e-08	3.0011e-07
HGLibA_64692	NonTargetingControlGuideForHuman_0309	370.05	793.15	1.0978	1.6009e-12	1.6987e-11
HGLibA_64409	NonTargetingControlGuideForHuman_0026	203.53	438.92	1.105	5.648e-06	2.4834e-05
HGLibA_64744	NonTargetingControlGuideForHuman_0361	495.38	1068.2	1.107	2.6776e-08	1.7471e-07
HGLibA_64780	NonTargetingControlGuideForHuman_0397	1079.1	2326	1.1073	5.4435e-10	4.4177e-09
HGLibA_64756	NonTargetingControlGuideForHuman_0373	443.52	957.69	1.1088	2.6965e-16	3.9423e-15
HGLibA_65091	NonTargetingControlGuideForHuman_0708	355.7	776.95	1.125	2.8224e-05	0.00010671
HGLibA_64865	NonTargetingControlGuideForHuman_0482	905.21	1983.3	1.1307	3.2078e-21	6.5776e-20
HGLibA_65025	NonTargetingControlGuideForHuman_0642	618.3	1361	1.137	2.2867e-46	1.4758e-44
HGLibA_64890	NonTargetingControlGuideForHuman_0507	274.22	605.37	1.1396	0.00085962	0.0022469
HGLibA_64679	NonTargetingControlGuideForHuman_0296	607.32	1340.6	1.141	2.5583e-35	1.0773e-33
HGLibA_64855	NonTargetingControlGuideForHuman_0472	195.07	431.7	1.142	6.2137e-08	3.838e-07
HGLibA_64665	NonTargetingControlGuideForHuman_0282	398.91	883.83	1.1457	1.6497e-09	1.2671e-08
HGLibA_64899	NonTargetingControlGuideForHuman_0516	488.94	1085.3	1.1488	1.1551e-26	3.2628e-25
HGLibA_65242	NonTargetingControlGuideForHuman_0859	434	963.66	1.149	3.2279e-34	1.2979e-32
HGLibA_64819	NonTargetingControlGuideForHuman_0436	745.02	1656.1	1.1514	8.7056e-26	2.3455e-24
HGLibA_64832	NonTargetingControlGuideForHuman_0449	732.39	1632.3	1.1552	6.2478e-57	5.6501e-55
HGLibA_64583	NonTargetingControlGuideForHuman_0200	201.37	449.96	1.156	1.14e-06	5.7201e-06
HGLibA_65377	NonTargetingControlGuideForHuman_0994	423.68	948.11	1.1602	0.0052701	0.011092
HGLibA_64953	NonTargetingControlGuideForHuman_0570	308.23	691.97	1.1641	1.566e-05	6.264e-05
HGLibA_64750	NonTargetingControlGuideForHuman_0367	284.89	639.94	1.1647	0.0012811	0.0031976
HGLibA_64497	NonTargetingControlGuideForHuman_0114	738.68	1663.1	1.1698	1.4211e-21	2.983e-20
HGLibA_65115	NonTargetingControlGuideForHuman_0732	361.81	817.65	1.174	0.00010709	0.00035347
HGLibA_64749	NonTargetingControlGuideForHuman_0366	410.49	929.19	1.1767	7.1197e-13	7.8059e-12
HGLibA_64987	NonTargetingControlGuideForHuman_0604	306.07	693.68	1.1778	3.4434e-08	2.21e-07
HGLibA_64883	NonTargetingControlGuideForHuman_0500	373.21	846.11	1.1787	1.8695e-08	1.2468e-07
HGLibA_65360	NonTargetingControlGuideForHuman_0977	322.16	732.33	1.1822	1.1284e-16	1.7066e-15
HGLibA_64943	NonTargetingControlGuideForHuman_0560	375.33	854.08	1.1841	6.5405e-24	1.5833e-22
HGLibA_64858	NonTargetingControlGuideForHuman_0475	234	534.08	1.1871	0.064606	0.099524
HGLibA_64659	NonTargetingControlGuideForHuman_0276	273.9	625.4	1.1882	0.002212	0.0051735
HGLibA_65369	NonTargetingControlGuideForHuman_0986	345.79	790.83	1.1911	1.8331e-12	1.9339e-11
HGLibA_64520	NonTargetingControlGuideForHuman_0137	841.76	1927.6	1.1943	2.0749e-38	9.9067e-37
HGLibA_65271	NonTargetingControlGuideForHuman_0888	592.8	1360	1.1966	2.4443e-16	3.5864e-15
HGLibA_65125	NonTargetingControlGuideForHuman_0742	860.3	1973.2	1.1967	1.4363e-25	3.8232e-24
HGLibA_65381	NonTargetingControlGuideForHuman_0998	997.55	2297.5	1.2028	4.2421e-11	3.8991e-10
HGLibA_64817	NonTargetingControlGuideForHuman_0434	988.91	2280.2	1.2044	5.8041e-79	9.5242e-77
HGLibA_64754	NonTargetingControlGuideForHuman_0371	629.23	1452.8	1.2059	3.694e-08	2.3577e-07
HGLibA_64848	NonTargetingControlGuideForHuman_0465	297.36	688.49	1.2085	2.7484e-08	1.7907e-07
HGLibA_65348	NonTargetingControlGuideForHuman_0965	224.86	523.16	1.2146	9.4753e-22	2.0084e-20
HGLibA_64796	NonTargetingControlGuideForHuman_0413	137.1	319.52	1.2147	2.8919e-13	3.2883e-12
HGLibA_64688	NonTargetingControlGuideForHuman_0305	514.07	1194.5	1.2148	2.179e-08	1.4407e-07
HGLibA_64610	NonTargetingControlGuideForHuman_0227	332.17	773.58	1.2172	8.863e-15	1.1496e-13
HGLibA_64420	NonTargetingControlGuideForHuman_0037	658.65	1533.6	1.2181	9.9524e-07	5.0475e-06
HGLibA_64414	NonTargetingControlGuideForHuman_0031	139.1	326.33	1.2243	5.3179e-13	5.9079e-12
HGLibA_65335	NonTargetingControlGuideForHuman_0952	858.43	2007.5	1.2247	1.7032e-22	3.7777e-21
HGLibA_64766	NonTargetingControlGuideForHuman_0383	345.99	815.8	1.2351	1.9252e-17	3.0929e-16
HGLibA_64602	NonTargetingControlGuideForHuman_0219	338.41	802.83	1.2439	4.0155e-28	1.2186e-26
HGLibA_65378	NonTargetingControlGuideForHuman_0995	812.41	1956.4	1.2669	2.1303e-09	1.6134e-08
HGLibA_64408	NonTargetingControlGuideForHuman_0025	794.52	1922.4	1.2737	5.4275e-47	3.5901e-45
HGLibA_64517	NonTargetingControlGuideForHuman_0134	688.04	1670.1	1.2782	9.8238e-72	1.3474e-69
HGLibA_64842	NonTargetingControlGuideForHuman_0459	531.65	1292.5	1.28	2.6453e-56	2.3443e-54
HGLibA_64482	NonTargetingControlGuideForHuman_0099	339.69	827.31	1.2817	7.986e-19	1.4134e-17
HGLibA_65031	NonTargetingControlGuideForHuman_0648	901.44	2195	1.283	1.1319e-42	6.3847e-41
HGLibA_64687	NonTargetingControlGuideForHuman_0304	318.96	777.65	1.2831	4.3693e-24	1.0694e-22
HGLibA_64551	NonTargetingControlGuideForHuman_0168	501.5	1222.5	1.2838	1.151e-13	1.3566e-12
HGLibA_65330	NonTargetingControlGuideForHuman_0947	774.45	1901.7	1.295	4.6585e-08	2.9317e-07
HGLibA_65043	NonTargetingControlGuideForHuman_0660	486.1	1196.6	1.2979	3.2214e-09	2.383e-08
HGLibA_65307	NonTargetingControlGuideForHuman_0924	718.24	1797	1.3218	5.0704e-78	8.1304e-76
HGLibA_64651	NonTargetingControlGuideForHuman_0268	380.53	953.44	1.3229	2.3089e-08	1.5202e-07
HGLibA_64743	NonTargetingControlGuideForHuman_0360	385.62	970.37	1.3291	5.854e-26	1.5901e-24
HGLibA_65215	NonTargetingControlGuideForHuman_0832	753.88	1901.3	1.3334	1.1945e-33	4.7062e-32
HGLibA_64905	NonTargetingControlGuideForHuman_0522	674.43	1701.8	1.334	4.0427e-19	7.2853e-18
HGLibA_64468	NonTargetingControlGuideForHuman_0085	786.86	1989.1	1.3369	3.101e-11	2.896e-10
HGLibA_65220	NonTargetingControlGuideForHuman_0837	424.69	1075.3	1.3382	1.0607e-23	2.525e-22
HGLibA_65067	NonTargetingControlGuideForHuman_0684	860.89	2179.8	1.3393	3.503e-26	9.6578e-25
HGLibA_64464	NonTargetingControlGuideForHuman_0081	245.52	623.4	1.3407	0.020308	0.036239
HGLibA_64965	NonTargetingControlGuideForHuman_0582	374.54	955.9	1.3494	1.8469e-13	2.1384e-12
HGLibA_65026	NonTargetingControlGuideForHuman_0643	603.66	1540.8	1.3504	6.7863e-06	2.9343e-05
HGLibA_64657	NonTargetingControlGuideForHuman_0274	300.13	768.8	1.3541	2.3419e-08	1.5407e-07
HGLibA_65294	NonTargetingControlGuideForHuman_0911	185.53	479.11	1.3639	0.00042499	0.0012038
HGLibA_64861	NonTargetingControlGuideForHuman_0478	227.22	592.31	1.3784	2.1192e-26	5.9026e-25
HGLibA_64714	NonTargetingControlGuideForHuman_0331	349.71	912.68	1.3814	1.6968e-07	9.8043e-07
HGLibA_64746	NonTargetingControlGuideForHuman_0363	771.75	2017	1.3848	5.5239e-17	8.5589e-16
HGLibA_64922	NonTargetingControlGuideForHuman_0539	443.13	1165.3	1.3929	5.2341e-08	3.2692e-07
HGLibA_64685	NonTargetingControlGuideForHuman_0302	792.38	2084.3	1.3942	0.00014018	0.00044901
HGLibA_65060	NonTargetingControlGuideForHuman_0677	551.15	1450.8	1.3947	2.8222e-31	9.9982e-30
HGLibA_65323	NonTargetingControlGuideForHuman_0940	565.89	1490.5	1.3956	2.4572e-77	3.8777e-75
HGLibA_65166	NonTargetingControlGuideForHuman_0783	466.3	1232.8	1.4007	3.1953e-07	1.7677e-06
HGLibA_64923	NonTargetingControlGuideForHuman_0540	306.83	815.04	1.4065	9.6187e-16	1.3493e-14
HGLibA_64911	NonTargetingControlGuideForHuman_0528	441.74	1175	1.4094	1.7844e-09	1.3645e-08
HGLibA_64948	NonTargetingControlGuideForHuman_0565	652.77	1745.2	1.4173	3.1186e-31	1.1028e-29
HGLibA_65308	NonTargetingControlGuideForHuman_0925	377.3	1012.4	1.4216	4.9227e-48	3.3778e-46
HGLibA_65112	NonTargetingControlGuideForHuman_0729	347.87	935.27	1.4242	2.6189e-24	6.4827e-23
HGLibA_65054	NonTargetingControlGuideForHuman_0671	485.84	1306.5	1.4253	6.9615e-06	3.0029e-05
HGLibA_64656	NonTargetingControlGuideForHuman_0273	224.62	609.34	1.4357	4.0403e-08	2.5649e-07
HGLibA_65110	NonTargetingControlGuideForHuman_0727	155.74	423.26	1.4366	1.573e-15	2.1676e-14
HGLibA_64813	NonTargetingControlGuideForHuman_0430	343.3	939.02	1.449	7.9468e-54	6.5067e-52
HGLibA_64555	NonTargetingControlGuideForHuman_0172	204.69	564.13	1.4581	0.0024578	0.0056767
HGLibA_64558	NonTargetingControlGuideForHuman_0175	589.89	1627.8	1.4628	2.1821e-05	8.4624e-05
HGLibA_65019	NonTargetingControlGuideForHuman_0636	573.24	1591.7	1.4718	1.0921e-28	3.4223e-27
HGLibA_64980	NonTargetingControlGuideForHuman_0597	333.25	931.84	1.4807	3.1979e-06	1.4782e-05
HGLibA_65183	NonTargetingControlGuideForHuman_0800	225.07	636.54	1.4957	2.9081e-16	4.2418e-15
HGLibA_64761	NonTargetingControlGuideForHuman_0378	548.86	1562.5	1.5077	2.2861e-11	2.164e-10
HGLibA_65229	NonTargetingControlGuideForHuman_0846	395.67	1135.9	1.5191	2.2742e-71	3.0663e-69
HGLibA_65003	NonTargetingControlGuideForHuman_0620	326.63	938.01	1.5191	3.0924e-08	1.9999e-07
HGLibA_64721	NonTargetingControlGuideForHuman_0338	775.67	2232.6	1.524	8.5795e-13	9.331e-12
HGLibA_65151	NonTargetingControlGuideForHuman_0768	413.42	1191.7	1.5251	1.1671e-11	1.1383e-10
HGLibA_65196	NonTargetingControlGuideForHuman_0813	917	2641.2	1.5252	6.8821e-30	2.2875e-28
HGLibA_64964	NonTargetingControlGuideForHuman_0581	304.78	880.66	1.5277	4.8424e-23	1.1101e-21
HGLibA_64623	NonTargetingControlGuideForHuman_0240	628	1817.5	1.5316	7.8348e-17	1.2007e-15
HGLibA_65272	NonTargetingControlGuideForHuman_0889	183.69	536.68	1.5417	3.3283e-14	4.1066e-13
HGLibA_64938	NonTargetingControlGuideForHuman_0555	397.98	1166	1.5485	3.0103e-76	4.6582e-74
HGLibA_65316	NonTargetingControlGuideForHuman_0933	327.68	961.69	1.5504	4.7503e-09	3.4353e-08
HGLibA_64760	NonTargetingControlGuideForHuman_0377	293.12	861.59	1.5523	2.1557e-57	1.9689e-55
HGLibA_64438	NonTargetingControlGuideForHuman_0055	141.82	418.38	1.5541	1.5819e-24	3.9601e-23
HGLibA_65090	NonTargetingControlGuideForHuman_0707	94.235	278.82	1.5549	0.015517	0.028602
HGLibA_64807	NonTargetingControlGuideForHuman_0424	213.52	630.06	1.5567	6.3896e-09	4.5381e-08
HGLibA_64473	NonTargetingControlGuideForHuman_0090	499.85	1473.7	1.558	2.4096e-16	3.5376e-15
HGLibA_64985	NonTargetingControlGuideForHuman_0602	370.24	1108	1.5789	1.0372e-75	1.5785e-73
HGLibA_65296	NonTargetingControlGuideForHuman_0913	1240	3726.1	1.5865	2.3068e-25	6.0672e-24
HGLibA_64591	NonTargetingControlGuideForHuman_0208	175.52	535.33	1.6033	0.0011763	0.002966
HGLibA_65047	NonTargetingControlGuideForHuman_0664	767.32	2341.4	1.6082	2.6618e-17	4.2352e-16
HGLibA_64999	NonTargetingControlGuideForHuman_0616	391.05	1196.1	1.6104	3.2874e-11	3.0611e-10
HGLibA_64672	NonTargetingControlGuideForHuman_0289	187.77	576.31	1.6127	1.4624e-42	8.2288e-41
HGLibA_64872	NonTargetingControlGuideForHuman_0489	352.34	1087.9	1.6238	4.8015e-44	2.8495e-42
HGLibA_65138	NonTargetingControlGuideForHuman_0755	444.58	1386.9	1.6391	3.0456e-28	9.3028e-27
HGLibA_65172	NonTargetingControlGuideForHuman_0789	325.92	1024.5	1.6493	3.4554e-77	5.4243e-75
HGLibA_64567	NonTargetingControlGuideForHuman_0184	736.08	2311.6	1.6496	1.1109e-169	9.4795e-167
HGLibA_64394	NonTargetingControlGuideForHuman_0011	318.32	1013.9	1.6683	2.9227e-13	3.3214e-12
HGLibA_65131	NonTargetingControlGuideForHuman_0748	695.13	2216.8	1.6717	6.9293e-06	2.9909e-05
HGLibA_65349	NonTargetingControlGuideForHuman_0966	302.49	966.66	1.6729	4.455e-07	2.4046e-06
HGLibA_64853	NonTargetingControlGuideForHuman_0470	109.78	358.43	1.698	6.0412e-05	0.00021179
HGLibA_65143	NonTargetingControlGuideForHuman_0760	655.8	2138.5	1.7038	6.1916e-169	5.2457e-166
HGLibA_64918	NonTargetingControlGuideForHuman_0535	811.26	2673.8	1.7194	2.1038e-58	1.9697e-56
HGLibA_65136	NonTargetingControlGuideForHuman_0753	166.07	549.23	1.7196	3.2543e-14	4.0182e-13
HGLibA_65379	NonTargetingControlGuideForHuman_0996	399.9	1320.5	1.7208	4.5532e-05	0.00016421
HGLibA_65245	NonTargetingControlGuideForHuman_0862	413.37	1371.2	1.7276	7.7391e-38	3.6242e-36
HGLibA_64847	NonTargetingControlGuideForHuman_0464	640.67	2129.7	1.7314	1.6769e-28	5.2019e-27
HGLibA_65156	NonTargetingControlGuideForHuman_0773	192.36	644.38	1.7389	1.2092e-55	1.0422e-53
HGLibA_64726	NonTargetingControlGuideForHuman_0343	715.42	2390.6	1.7391	7.8268e-13	8.5411e-12
HGLibA_64733	NonTargetingControlGuideForHuman_0350	285.84	957.38	1.7404	1.246e-19	2.3117e-18
HGLibA_65355	NonTargetingControlGuideForHuman_0972	990.67	3326.5	1.7465	1.4798e-236	2.3889e-233
HGLibA_65370	NonTargetingControlGuideForHuman_0987	380.77	1288.8	1.7563	2.5505e-08	1.6684e-07
HGLibA_65135	NonTargetingControlGuideForHuman_0752	354.43	1211.9	1.7708	4.2398e-106	1.1806e-103
HGLibA_64574	NonTargetingControlGuideForHuman_0191	283.57	978.19	1.7828	1.8537e-69	2.3837e-67
HGLibA_64655	NonTargetingControlGuideForHuman_0272	553.99	1915.4	1.7879	4.2743e-11	3.9269e-10
HGLibA_65080	NonTargetingControlGuideForHuman_0697	880.51	3044.4	1.7886	7.3472e-16	1.0412e-14
HGLibA_64809	NonTargetingControlGuideForHuman_0426	239.67	831.72	1.7908	7.6647e-09	5.3854e-08
HGLibA_64846	NonTargetingControlGuideForHuman_0463	342.96	1191.9	1.7941	3.0704e-18	5.2197e-17
HGLibA_64618	NonTargetingControlGuideForHuman_0235	240.6	844.75	1.8076	8.834e-14	1.0511e-12
HGLibA_65000	NonTargetingControlGuideForHuman_0617	344.19	1220.8	1.8235	1.9098e-07	1.0954e-06
HGLibA_65267	NonTargetingControlGuideForHuman_0884	269.98	958.65	1.8243	5.2176e-07	2.7804e-06
HGLibA_64419	NonTargetingControlGuideForHuman_0036	218.09	781.27	1.8361	2.2765e-51	1.7344e-49
HGLibA_65081	NonTargetingControlGuideForHuman_0698	377.17	1398.9	1.8882	1.1608e-22	2.5988e-21
HGLibA_64488	NonTargetingControlGuideForHuman_0105	596.52	2222.4	1.8957	8.1255e-12	8.0514e-11
HGLibA_64471	NonTargetingControlGuideForHuman_0088	177	661.76	1.8966	3.6668e-49	2.5981e-47
HGLibA_64734	NonTargetingControlGuideForHuman_0351	635.35	2372.5	1.8991	1.278e-18	2.233e-17
HGLibA_64560	NonTargetingControlGuideForHuman_0177	348.31	1313.3	1.9117	6.552e-38	3.0743e-36
HGLibA_65188	NonTargetingControlGuideForHuman_0805	508	1987.4	1.9659	3.4279e-37	1.5654e-35
HGLibA_65286	NonTargetingControlGuideForHuman_0903	305.01	1196.5	1.9684	1.0732e-09	8.4164e-09
HGLibA_64436	NonTargetingControlGuideForHuman_0053	272.04	1069.5	1.9711	0.00027848	0.00082679
HGLibA_64531	NonTargetingControlGuideForHuman_0148	434.26	1712.7	1.9772	8.0704e-40	4.0576e-38
HGLibA_65243	NonTargetingControlGuideForHuman_0860	136.79	555.44	2.0138	7.3222e-24	1.7642e-22
HGLibA_64518	NonTargetingControlGuideForHuman_0135	556.09	2297.8	2.0449	4.7809e-11	4.3681e-10
HGLibA_65260	NonTargetingControlGuideForHuman_0877	338.39	1402.7	2.0482	9.9979e-37	4.4649e-35
HGLibA_64526	NonTargetingControlGuideForHuman_0143	80.338	338.96	2.0634	5.7282e-25	1.4732e-23
HGLibA_65199	NonTargetingControlGuideForHuman_0816	433.73	1846	2.087	2.3707e-10	2.0039e-09
HGLibA_64429	NonTargetingControlGuideForHuman_0046	602.51	2567.1	2.0893	1.0969e-10	9.6344e-10
HGLibA_64770	NonTargetingControlGuideForHuman_0387	358.37	1551.4	2.1109	3.7128e-167	3.0588e-164
HGLibA_65223	NonTargetingControlGuideForHuman_0840	390.63	1755.4	2.1651	5.7539e-19	1.0272e-17
HGLibA_64728	NonTargetingControlGuideForHuman_0345	156.96	760.99	2.2702	1.4852e-28	4.6228e-27
HGLibA_65311	NonTargetingControlGuideForHuman_0928	247.49	1221.3	2.2983	9.0331e-08	5.4398e-07
HGLibA_65203	NonTargetingControlGuideForHuman_0820	73.868	371.26	2.3139	5.722e-16	8.1648e-15
HGLibA_64725	NonTargetingControlGuideForHuman_0342	108.45	545.1	2.3189	1.6138e-91	3.4242e-89
HGLibA_64387	NonTargetingControlGuideForHuman_0004	148.88	752.42	2.3296	4.5184e-09	3.2743e-08
HGLibA_64614	NonTargetingControlGuideForHuman_0231	350.51	1931.2	2.4586	3.5228e-209	4.676e-206
HGLibA_65262	NonTargetingControlGuideForHuman_0879	337.66	1861.7	2.4595	7.2651e-69	9.2725e-67
HGLibA_64896	NonTargetingControlGuideForHuman_0513	121.77	679.38	2.4704	4.7607e-45	2.9498e-43
HGLibA_64562	NonTargetingControlGuideForHuman_0179	299.67	1729.4	2.5248	4.3312e-07	2.3414e-06
HGLibA_64384	NonTargetingControlGuideForHuman_0001	93.012	558.76	2.5739	5.3163e-08	3.3166e-07
HGLibA_64834	NonTargetingControlGuideForHuman_0451	111.66	761.39	2.7586	9.2751e-23	2.0874e-21

## Sheet: Suppl. Fig1A pan-depende
sgrna	Gene_pandependent	control_mean	treat_mean	LFC	p.twosided	FDR
HGLibB_38378	PRELID1	255.76	1500.2	2.5476	5.4153e-307	1.3202e-303
HGLibB_15730	EXOC5	71.519	753.78	3.3796	1.1808e-272	2.3125e-269
HGLibA_12318	DAP3	107.74	862.47	2.9893	3.3801e-271	6.5128e-268
HGLibA_31234	NBPF3	168.52	978.38	2.5304	7.1254e-195	8.5121e-192
HGLibA_20890	HAUS6	130.38	1232.4	3.2307	2.8869e-193	3.316e-190
HGLibB_22190	HSF1	283.74	1314.6	2.208	1.844e-190	2.0588e-187
HGLibB_31182	NBPF15	2891.1	6856.5	1.2455	1.0291e-174	9.6045e-172
HGLibB_37755	PPA1	450	2685.6	2.5746	4.5406e-174	4.2049e-171
HGLibA_52174	TTI1	49.761	463.5	3.1939	1.2117e-172	1.1049e-169
HGLibB_20868	HAUS8	200.53	1009.7	2.3263	5.207e-167	4.2433e-164
HGLibA_46900	SPTSSA	120.35	815.83	2.7508	1.2516e-157	8.5928e-155
HGLibB_06553	C7orf55-LUC7L2	390.49	1984	2.3421	3.9164e-154	2.6137e-151
HGLibA_13228	DIDO1	137.53	771.8	2.4799	1.5625e-150	9.8759e-148
HGLibA_03284	ASF1B	56.39	459.31	3.0037	8.4294e-150	5.2447e-147
HGLibB_43642	SF3A2	672.1	2061.7	1.6156	4.9085e-145	2.8056e-142
HGLibB_43343	SENP6	385.11	1409.3	1.8689	1.5462e-138	7.9617e-136
HGLibA_47006	SRP54	111.44	753.27	2.7459	1.7403e-136	8.6265e-134
HGLibA_28812	MED6	30.084	587.85	4.2437	8.1228e-124	3.2131e-121
HGLibA_13886	DPPA2	122.16	662.45	2.4295	1.6367e-123	6.4317e-121
HGLibB_10327	CNOT3	2392.3	4781.1	0.99866	6.9586e-119	2.4963e-116
HGLibB_13207	DICER1	1479	3497	1.2409	3.5573e-114	1.187e-111
HGLibB_34875	PABPC1	434.65	1412.5	1.6981	4.02e-112	1.2671e-109
HGLibB_04758	BRCA1	689.25	2123.3	1.6218	2.3998e-111	7.3508e-109
HGLibB_10843	COX6C	1080.4	2613.9	1.2739	1.0067e-109	2.9989e-107
HGLibA_03877	AURKAIP1	228.71	1053.6	2.1988	1.3288e-109	3.9489e-107
HGLibB_08605	CDCA5	431.58	1387.8	1.6828	4.6948e-108	1.3646e-105
HGLibA_38588	PRKRIP1	7.8319	132.5	3.918	2.4261e-106	6.8035e-104
HGLibA_52309	TUBGCP2	67.359	702.45	3.3632	5.0102e-105	1.3572e-102
HGLibA_54114	WDR5	122.63	618.12	2.3242	8.6372e-104	2.2777e-101
HGLibB_20531	GTF2H4	189.32	805.18	2.0827	2.5893e-103	6.8133e-101
HGLibA_34707	OSTC	229.91	1137.8	2.3022	5.4604e-103	1.4305e-100
HGLibB_49227	THAP1	798.08	2371.8	1.5702	6.5185e-103	1.704e-100
HGLibA_28736	MED10	118.61	596.26	2.32	7.7121e-100	1.8918e-97
HGLibA_52440	TXNL4B	117.84	615.62	2.3754	1.8724e-99	4.5555e-97
HGLibB_46953	SRP68	494.78	1471.6	1.5706	2.3183e-98	5.5499e-96
HGLibB_43645	SF3A3	545.48	1902.9	1.8007	1.3352e-97	3.1399e-95
HGLibB_11306	CSE1L	679.82	1814.6	1.4151	2.78e-96	6.436e-94
HGLibA_41802	RPA2	69.301	442.54	2.6575	1.5754e-95	3.5985e-93
HGLibA_56288	ZNF574	65.416	872.23	3.7168	1.5143e-93	3.3192e-91
HGLibA_43258	SEC62	109.06	544.93	2.3104	1.0897e-90	2.264e-88
HGLibB_10465	COG3	503.22	1472.2	1.5468	1.6548e-88	3.2839e-86
HGLibA_13208	DHX8	22.174	239.48	3.3753	2.0365e-88	4.0213e-86
HGLibA_30065	MRPS22	49.988	340.77	2.7448	6.0867e-87	1.169e-84
HGLibA_44699	SLC25A3	66.47	447.94	2.7342	8.9563e-86	1.6796e-83
HGLibB_49219	TGS1	1018.7	2331.1	1.1935	9.9794e-86	1.8686e-83
HGLibB_35977	PEF1	158.74	764.46	2.2606	2.3072e-85	4.2732e-83
HGLibB_48159	TAF1C	591.66	1579.4	1.415	3.3758e-84	6.1289e-82
HGLibA_31387	NDE1	94.02	529.29	2.4805	6.3873e-84	1.1544e-81
HGLibA_39138	PSMC4	82.548	480.04	2.5255	5.878e-83	1.0528e-80
HGLibB_41322	RMI1	551.75	1886.7	1.772	8.5454e-80	1.4278e-77
HGLibA_21720	HMGN2	529.75	1428.9	1.4298	3.6064e-78	5.7906e-76
HGLibB_09716	CIRH1A	748.09	2154.5	1.5248	1.6678e-75	2.5251e-73
HGLibA_52770	UBTF	174	725.43	2.0534	2.7314e-74	4.0484e-72
HGLibA_21809	HNRNPCL1	207.49	748.02	1.845	4.2146e-73	6.0442e-71
HGLibB_12305	DAP3	245.13	894.86	1.8639	1.2973e-72	1.8254e-70
HGLibA_13229	DIDO1	66.097	367.69	2.4581	2.3338e-72	3.2645e-70
HGLibA_31525	NDUFB6	224.65	865.4	1.9409	2.5915e-72	3.6082e-70
HGLibA_12557	DCTN5	195.8	1309.5	2.7354	3.2986e-71	4.4276e-69
HGLibB_43678	SFPQ	133.19	1057.8	2.9802	3.3065e-71	4.4331e-69
HGLibB_55717	ZNF317	622.89	1544.1	1.3083	7.5149e-70	9.7686e-68
HGLibA_04244	BCAR1	65.879	418.61	2.6494	2.0285e-69	2.6028e-67
HGLibB_01115	AFG3L2	668.36	1613.1	1.2699	1.8994e-68	2.3884e-66
HGLibB_32188	NOB1	447.4	1572.8	1.8114	7.4332e-68	9.1829e-66
HGLibB_08205	CCT7	433.69	4143.9	3.2533	3.9153e-67	4.7629e-65
HGLibA_20770	H2AFZ	126.62	759.8	2.5757	4.9055e-67	5.9434e-65
HGLibB_36611	PIK3R4	1546.7	2968.5	0.94014	2.3448e-66	2.7872e-64
HGLibB_09148	CEP68	258.65	832.35	1.6823	4.6195e-66	5.4639e-64
HGLibB_15765	EXOSC6	511.41	1887.7	1.882	2.8488e-65	3.2881e-63
HGLibB_39329	PTK2	741.66	1817.4	1.2919	5.0243e-65	5.7768e-63
HGLibA_13192	DHX37	177.99	779.19	2.124	5.9553e-65	6.8275e-63
HGLibB_32231	NOL7	366.64	1044.8	1.5082	7.222e-65	8.2402e-63
HGLibB_47050	SS18L2	212.82	802.37	1.9097	8.5534e-65	9.7314e-63
HGLibA_15779	EXOSC3	294.11	1048	1.8297	1.2683e-64	1.4375e-62
HGLibB_54592	YEATS4	379.28	2217.8	2.5446	3.6388e-64	4.0626e-62
HGLibB_36786	PKMYT1	1445.1	100.64	-3.8306	1.2504e-63	1.3717e-61
HGLibA_53060	UPF2	259.5	819.93	1.656	6.3648e-63	6.801e-61
HGLibB_15528	ERVW-1	1217.9	2621.8	1.1055	2.3073e-62	2.4328e-60
HGLibA_16772	FAM86B1	1016.9	2127.1	1.064	5.555e-62	5.7956e-60
HGLibA_56540	ZNF687	124.66	967.99	2.947	6.9503e-62	7.2325e-60
HGLibA_11412	CSNK2B	85.547	414.15	2.2621	7.1843e-62	7.4695e-60
HGLibB_42034	RPS17	1546.6	3923.8	1.3426	1.1238e-61	1.1623e-59
HGLibB_01590	ALDOA	228.53	754.38	1.7185	4.8151e-61	4.883e-59
HGLibB_21415	HIST1H2BL	353.13	1115.6	1.6568	1.7402e-60	1.7338e-58
HGLibB_13777	DONSON	581.74	1560.9	1.4224	1.8484e-60	1.8385e-58
HGLibB_10460	COG1	271.32	873.37	1.683	3.246e-60	3.2074e-58
HGLibB_32276	NOP9	437.63	1313.6	1.5835	3.277e-60	3.2354e-58
HGLibA_53628	VEZT	76.353	510.49	2.7252	2.2941e-59	2.2066e-57
HGLibB_40658	RCOR1	316.97	989.69	1.6395	4.9666e-59	4.7389e-57
HGLibB_51755	TSC22D2	512.76	1520.3	1.5661	4.9965e-59	4.7637e-57
HGLibB_33287	OIP5	392.1	1060	1.4325	5.7728e-59	5.4863e-57
HGLibB_27966	MAGOH	569.67	1376.5	1.2714	5.9441e-59	5.6446e-57
HGLibB_10281	CNIH4	1195.7	2789.5	1.2215	1.5768e-58	1.4797e-56
HGLibA_38720	PRPF31	119.57	737.28	2.6143	2.0168e-58	1.8896e-56
HGLibB_27505	LSM5	539.56	1320.2	1.2893	2.5341e-58	2.3706e-56
HGLibB_39651	PYROXD1	636.18	1479.7	1.2165	1.1765e-57	1.0853e-55
HGLibB_15173	ENTHD2	587.62	2444.6	2.0548	1.2475e-57	1.1491e-55
HGLibB_29919	MRPL35	664.72	2013	1.5971	2.6962e-57	2.4569e-55
HGLibB_14850	ELAC2	414.46	1128	1.4422	1.0411e-56	9.3342e-55
HGLibA_49181	TFIP11	130.98	504.66	1.9379	4.2328e-56	3.7017e-54
HGLibB_10987	CPSF3	354	966.82	1.4469	3.5975e-55	3.0458e-53
HGLibB_54155	WDR92	485.99	1204.6	1.3078	4.7687e-55	4.026e-53
HGLibB_20563	GTF3C5	317.05	985.96	1.6337	2.5315e-54	2.103e-52
HGLibB_01871	ANAPC15	793.8	1739.8	1.131	2.5302e-53	2.0423e-51
HGLibB_41753	RPA3	650.21	2180.1	1.7439	3.0097e-53	2.426e-51
HGLibB_01867	ANAPC11	1459.9	2899.7	0.98953	4.4152e-53	3.5399e-51
HGLibA_22644	IFITM2	256.5	765.82	1.5743	6.9808e-53	5.5596e-51
HGLibA_32473	NPIPA5	3055.2	1272.2	-1.2633	9.278e-53	7.3353e-51
HGLibB_21387	HIST1H2BB	327.38	1062.2	1.695	1.8184e-52	1.4263e-50
HGLibA_28933	METAP2	226.15	761	1.7461	1.8215e-52	1.4278e-50
HGLibB_49320	THOC7	325.12	893.65	1.4559	7.2259e-52	5.5691e-50
HGLibB_31220	NCAPD2	706.75	2623.2	1.8906	2.3099e-51	1.7587e-49
HGLibB_49761	TMED7	100.63	410.99	2.0193	1.0274e-50	7.6708e-49
HGLibB_53347	USP8	267.61	776.2	1.5328	1.3463e-50	1.0008e-48
HGLibB_21064	HECTD1	1059	2079.2	0.9726	1.4432e-50	1.0722e-48
HGLibB_39028	PSMA3	655.4	1528.1	1.22	3.2856e-50	2.4154e-48
HGLibA_54029	WDR12	13.562	131.97	3.1908	4.2969e-50	3.1473e-48
HGLibA_01881	ANAPC2	140.3	504.53	1.839	6.4012e-50	4.6401e-48
HGLibB_41626	RNF40	726.98	1560.5	1.101	1.8775e-49	1.3391e-47
HGLibA_56287	ZNF574	18.899	353.2	4.1538	1.3076e-48	9.1187e-47
HGLibB_47593	STX5	544.19	1318.5	1.2752	4.9876e-48	3.4203e-46
HGLibB_46513	SPDL1	90.813	387.55	2.0813	5.1898e-48	3.5529e-46
HGLibB_29928	MRPL38	425.77	1051	1.3016	6.9431e-48	4.7342e-46
HGLibB_09763	CKLF-CMTM1	2554	6336.3	1.3105	8.1201e-48	5.5209e-46
HGLibB_20515	GTF2H1	561.6	2275.3	2.0165	2.9859e-47	1.9916e-45
HGLibB_52075	TTC4	330.36	871.84	1.3973	1.7367e-46	1.1257e-44
HGLibA_32905	NUBP2	147.23	626.42	2.0816	7.5728e-46	4.8094e-44
HGLibB_54494	XPO1	667.27	1430.6	1.0992	2.179e-45	1.3664e-43
HGLibA_09258	CFDP1	125.46	494.66	1.9707	2.6908e-45	1.6821e-43
HGLibA_21423	HIST1H2BE	239.08	766.5	1.6766	8.0995e-45	4.9798e-43
HGLibB_45892	SNRNP27	526.7	1399.3	1.408	8.9293e-45	5.4703e-43
HGLibB_09488	CHMP5	873.39	2102.3	1.2663	1.3791e-44	8.3754e-43
HGLibB_32977	NUP133	453.31	1074.1	1.2427	1.97e-44	1.1892e-42
HGLibA_10903	CPAMD8	210.81	631.7	1.5787	2.4089e-44	1.4519e-42
HGLibB_35691	PDCD6	197.95	756.23	1.9283	4.9101e-44	2.9124e-42
HGLibB_41981	RPP30	1357.4	3143.5	1.2109	8.2255e-44	4.8453e-42
HGLibB_09764	CKLF-CMTM1	475.03	1693.1	1.8314	1.2403e-43	7.2738e-42
HGLibB_45647	SMG5	307.91	882.13	1.5154	4.2125e-43	2.4299e-41
HGLibB_09754	CKAP5	965.04	2044.3	1.0822	6.4965e-43	3.7097e-41
HGLibB_34416	OR7A17	403.83	1154.1	1.5126	6.7704e-43	3.8588e-41
HGLibB_41764	RPAP2	1461.9	359.5	-2.0208	6.9431e-43	3.9534e-41
HGLibA_04154	BARD1	63.323	405.12	2.6585	8.865e-43	5.0238e-41
HGLibA_29552	MMS19	58.185	301.39	2.3531	1.4717e-42	8.2775e-41
HGLibB_30557	MVK	1877.6	635.2	-1.5621	2.6714e-42	1.4857e-40
HGLibA_13096	DHDDS	145.09	570.4	1.9676	3.9493e-42	2.1812e-40
HGLibA_05249	C12orf45	64.922	290.33	2.1438	5.3104e-42	2.9127e-40
HGLibB_40376	RBBP4	739.72	1511.3	1.0298	6.4395e-42	3.5191e-40
HGLibA_46582	SPDYE2	1848	565.07	-1.7077	6.5978e-42	3.6006e-40
HGLibA_21708	HMGCR	258.27	711.16	1.4578	6.6278e-42	3.6154e-40
HGLibA_42217	RQCD1	141.86	1597.8	3.4844	9.9626e-42	5.4024e-40
HGLibB_41468	RNF14	653.26	1412.9	1.1117	2.661e-41	1.4172e-39
HGLibA_39161	PSMD13	23.101	154.62	2.6909	9.467e-41	4.9494e-39
HGLibB_24505	KDM8	753.37	1520.2	1.0119	1.0852e-40	5.6613e-39
HGLibA_38628	PRMT5	72.988	379.37	2.362	1.5715e-40	8.1413e-39
HGLibB_19118	GJA3	236.4	722.54	1.6077	2.7348e-40	1.4052e-38
HGLibA_52518	UBA3	51.388	374.89	2.843	2.7782e-40	1.4268e-38
HGLibA_38141	PPP2R1A	176.23	541.52	1.614	3.2518e-40	1.6643e-38
HGLibB_07895	CCDC86	627.22	1592.1	1.3425	5.1979e-40	2.6367e-38
HGLibA_34600	ORC1	250.76	884.88	1.8151	6.0859e-40	3.0754e-38
HGLibB_08188	CCT2	1273.2	284.34	-2.1588	8.123e-40	4.0824e-38
HGLibB_03516	ATL2	787.86	1745.9	1.1469	1.0736e-39	5.3753e-38
HGLibB_45318	SLC7A5	1683.7	546.52	-1.6215	1.1003e-39	5.5044e-38
HGLibA_41610	RNF20	54.675	475.06	3.096	2.0759e-39	1.026e-37
HGLibB_30933	NAA15	636.75	1328	1.0593	2.8524e-39	1.4e-37
HGLibA_41831	RPF2	47.177	481.19	3.3232	3.0485e-39	1.4938e-37
HGLibA_22333	HSPE1	1797.8	574.48	-1.6442	3.2203e-39	1.576e-37
HGLibB_52238	TUBG1	1088.8	160.51	-2.7545	4.5114e-39	2.198e-37
HGLibB_42053	RPS21	196.82	717.01	1.8598	5.4606e-39	2.6506e-37
HGLibA_36195	PGAM1	91.446	392.45	2.0895	1.0915e-38	5.2485e-37
HGLibB_21806	HNRNPL	1532.8	461.14	-1.7307	1.2492e-38	5.9907e-37
HGLibB_29861	MRPL14	799.8	1678.6	1.0686	6.4581e-38	3.0314e-36
HGLibB_16749	FAM86B1	857.81	69.555	-3.6055	7.9063e-38	3.6981e-36
HGLibA_50905	TNPO3	98.241	361.32	1.8683	8.4702e-38	3.9541e-36
HGLibB_42166	RQCD1	298.95	759.94	1.343	1.2658e-37	5.8722e-36
HGLibA_12647	DDX1	8.8276	293.78	4.9066	2.694e-37	1.2364e-35
HGLibB_04388	BDP1	602.88	1511.4	1.3245	3.8882e-37	1.7695e-35
HGLibA_37196	PLK4	72.902	1107.1	3.9064	4.0101e-37	1.8236e-35
HGLibB_37148	PLK4	1616.6	2689.9	0.7342	5.8564e-37	2.643e-35
HGLibB_42661	SAP130	819.39	1802.5	1.1364	1.2046e-36	5.3614e-35
HGLibA_33887	OR2T5	48.598	229.68	2.2176	1.4133e-36	6.2787e-35
HGLibB_08201	CCT6A	1275.8	330.52	-1.9453	1.8485e-36	8.1725e-35
HGLibB_18888	GEMIN4	187	892.83	2.2492	2.2502e-36	9.9242e-35
HGLibB_29886	MRPL21	579.04	1209.9	1.0618	3.7849e-36	1.6532e-34
HGLibB_38682	PRPF4	199.51	566.69	1.5014	5.0508e-36	2.1949e-34
HGLibB_24014	KARS	418.3	1109.9	1.4057	8.9531e-36	3.8542e-34
HGLibB_09417	CHERP	395.06	911.63	1.2043	1.0222e-35	4.3926e-34
HGLibB_50936	TOP3A	251.03	913.58	1.8595	1.488e-35	6.3395e-34
HGLibB_41628	RNF40	380.39	1661.6	2.1241	2.3868e-35	1.0068e-33
HGLibB_11193	CRNKL1	229.9	711.76	1.6261	3.3907e-35	1.4168e-33
HGLibB_39117	PSMD2	543.64	1143.5	1.0713	6.7061e-35	2.774e-33
HGLibB_33690	OR2A4	825.07	1832.7	1.1504	7.7506e-35	3.195e-33
HGLibB_10474	COG6	600.67	1254.1	1.0607	9.8364e-35	4.0394e-33
HGLibB_30958	NAA50	400.44	938.85	1.2272	1.4197e-34	5.7941e-33
HGLibA_45960	SNRNP70	82.302	338.34	2.0263	2.0191e-34	8.1903e-33
HGLibA_09046	CENPC	521.54	1103.9	1.0803	2.4657e-34	9.9783e-33
HGLibB_04993	BUB3	471.75	1022.6	1.1146	4.9998e-34	1.9936e-32
HGLibB_49136	TFRC	1085.2	246.02	-2.1366	5.645e-34	2.2449e-32
HGLibA_21601	HLA-C	63.264	367.78	2.5207	6.7417e-34	2.6765e-32
HGLibA_54720	YRDC	198.79	678.95	1.7669	6.8357e-34	2.713e-32
HGLibB_32875	NUDC	1195.4	2720.8	1.1858	1.3503e-33	5.3045e-32
HGLibB_52461	UBA52	1643.8	2672.9	0.70104	1.4131e-33	5.5402e-32
HGLibA_38324	PRAMEF6	2473.8	937.03	-1.3996	2.0709e-33	8.0741e-32
HGLibB_14731	EIF2S1	1398.9	2528.8	0.85369	2.6989e-33	1.0451e-31
HGLibB_17259	FEN1	888.53	139.13	-2.6662	3.2686e-33	1.2628e-31
HGLibB_12209	CYS1	231.7	709.71	1.6108	3.6455e-33	1.4076e-31
HGLibB_52946	UNC50	375.93	1025.6	1.4455	6.55e-33	2.5047e-31
HGLibB_45645	SMG5	704.1	41.359	-4.0571	6.8326e-33	2.6111e-31
HGLibB_36185	PGD	315.02	754.48	1.2574	1.1605e-32	4.3802e-31
HGLibB_34561	ORC3	748.73	1429.2	0.93178	1.339e-32	5.0429e-31
HGLibA_11203	CRNKL1	59.762	369.64	2.6088	1.6145e-32	6.0517e-31
HGLibB_12954	DENR	812.49	1520.2	0.90299	1.8203e-32	6.8059e-31
HGLibA_07702	CCDC174	81.995	316.76	1.9368	2.6084e-32	9.6893e-31
HGLibA_34988	PAF1	113.27	459.68	2.0113	4.1341e-32	1.5205e-30
HGLibB_41827	RPL17	1039.3	195.08	-2.4075	4.2854e-32	1.5752e-30
HGLibA_43207	SEC16A	57.267	267.55	2.2044	5.131e-32	1.8802e-30
HGLibA_24632	KIAA0391	86.226	345.93	1.9918	8.0076e-32	2.9032e-30
HGLibB_12275	DAD1	631.4	1410.4	1.1582	9.1615e-32	3.3145e-30
HGLibA_33654	OR1D2	80.723	297.97	1.8712	9.8671e-32	3.5622e-30
HGLibA_51174	TPR	14.065	103.77	2.7979	1.0401e-31	3.7515e-30
HGLibB_45893	SNRNP35	286.95	976.68	1.7635	1.388e-31	4.9823e-30
HGLibB_52334	TXN	224.25	731.21	1.7008	1.3943e-31	5.0036e-30
HGLibB_42024	RPS15	283.22	703.43	1.3094	3.3795e-31	1.1927e-29
HGLibB_37555	POLR2L	767.65	64.666	-3.5491	3.5401e-31	1.2479e-29
HGLibA_45991	SNRPG	74.962	340.69	2.1693	4.8013e-31	1.685e-29
HGLibB_09038	CENPC	645.51	1328.6	1.0402	1.0266e-30	3.5455e-29
HGLibB_00650	ACTR1A	187.47	529.39	1.4928	1.1137e-30	3.8395e-29
HGLibB_46869	SRBD1	841.38	1766.5	1.0691	1.5062e-30	5.1669e-29
HGLibB_55606	ZNF253	1418.6	509.93	-1.4743	1.5065e-30	5.1669e-29
HGLibB_39037	PSMA6	675.92	52.286	-3.6671	1.7485e-30	5.985e-29
HGLibA_11828	CWF19L2	30.044	158.96	2.3653	1.8526e-30	6.3322e-29
HGLibB_28563	MCM2	907.91	184.18	-2.2952	1.8726e-30	6.397e-29
HGLibB_15119	ENO1	347.23	990.84	1.5101	2.1051e-30	7.177e-29
HGLibB_42705	SART3	161.97	463.78	1.5119	2.4533e-30	8.3353e-29
HGLibB_27199	LRPPRC	1080.4	1865.8	0.78764	4.3077e-30	1.4476e-28
HGLibA_33120	NVL	119.94	410.12	1.7653	4.4605e-30	1.4976e-28
HGLibA_31202	NBAS	109.35	453.85	2.0433	4.7985e-30	1.6089e-28
HGLibB_15710	EXOC1	745.09	1395.2	0.90407	4.8537e-30	1.626e-28
HGLibB_51235	TRAPPC1	748.28	98.416	-2.914	6.7482e-30	2.2443e-28
HGLibB_42217	RRP12	332.35	803.23	1.2706	7.3025e-30	2.4246e-28
HGLibB_39528	PUF60	827.47	145.43	-2.5002	9.4574e-30	3.1279e-28
HGLibB_37760	PPAN	823.69	143.94	-2.5084	1.082e-29	3.5647e-28
HGLibB_02315	AP2S1	1354.7	480.57	-1.4932	1.1369e-29	3.7396e-28
HGLibA_49806	TMED2	53.698	810.54	3.8911	1.2538e-29	4.1103e-28
HGLibB_46948	SRP54	465.65	1047.7	1.1682	1.2749e-29	4.1774e-28
HGLibB_10222	CMTR1	200.36	688.67	1.7761	1.4717e-29	4.8101e-28
HGLibB_15766	EXOSC6	32.816	188.15	2.4838	2.3198e-29	7.5061e-28
HGLibB_39186	PSTK	759.51	1584.2	1.0597	2.4063e-29	7.7798e-28
HGLibB_52990	UPF1	762.57	113.25	-2.7405	2.5789e-29	8.3287e-28
HGLibB_03606	ATP2A2	420.53	1001.9	1.2505	3.2884e-29	1.0571e-27
HGLibB_08200	CCT6A	611.39	32.649	-4.1858	3.8702e-29	1.2398e-27
HGLibB_00024	AAAS	403.1	1221.5	1.597	4.4799e-29	1.4305e-27
HGLibB_36265	PHB	886.32	190.33	-2.2134	6.0357e-29	1.9141e-27
HGLibB_52250	TUBGCP4	713.06	91.097	-2.9548	8.0895e-29	2.5495e-27
HGLibB_32238	NOL9	412.62	883.25	1.0961	1.0225e-28	3.2086e-27
HGLibB_14401	ECT2	714.43	94.422	-2.9064	1.3501e-28	4.2143e-27
HGLibA_14321	E2F6	71.777	268.13	1.8868	1.4433e-28	4.4972e-27
HGLibB_16116	FAM136A	345.19	812.04	1.2318	1.7422e-28	5.3976e-27
HGLibB_40659	RCOR1	303.15	1026.4	1.7562	1.7779e-28	5.5023e-27
HGLibB_21037	HEATR1	602.24	34.872	-4.0718	1.7837e-28	5.5187e-27
HGLibB_31364	NDOR1	1079.3	317.12	-1.7638	1.8238e-28	5.6399e-27
HGLibB_14038	DTL	639.48	1223.7	0.93524	2.0306e-28	6.2584e-27
HGLibB_38115	PPP2R3C	765.71	1530.7	0.99837	2.1582e-28	6.6397e-27
HGLibB_28577	MCM6	828.03	145.64	-2.4992	2.2232e-28	6.8363e-27
HGLibA_37392	PNN	100.38	393.67	1.9608	2.6259e-28	8.0474e-27
HGLibB_45604	SMC6	753.54	1799.5	1.2547	2.7829e-28	8.5178e-27
HGLibB_43412	SERBP1	1083.7	1885.4	0.79828	2.8007e-28	8.5678e-27
HGLibB_47760	SUPT4H1	904.72	210.13	-2.1009	2.8156e-28	8.6112e-27
HGLibA_41731	RNPS1	303.82	705.91	1.2136	2.9713e-28	9.078e-27
HGLibB_47594	STX5	389.93	1120.1	1.5199	3.3088e-28	1.0094e-26
HGLibB_45844	SNAPC4	1258	438.46	-1.5185	3.3551e-28	1.0232e-26
HGLibB_41963	RPN1	1715.1	757.68	-1.1776	4.0001e-28	1.215e-26
HGLibB_24994	KLC2	565.08	1211.4	1.0988	4.0159e-28	1.2186e-26
HGLibB_30623	MYC	608.68	42.487	-3.8094	4.4505e-28	1.3473e-26
HGLibA_13044	DGCR14	38.971	325.39	3.0296	4.5982e-28	1.3906e-26
HGLibB_41256	RIOK1	566.64	1601.6	1.4974	4.6527e-28	1.4068e-26
HGLibB_28886	METAP1	1320.8	2158.4	0.70814	4.7662e-28	1.44e-26
HGLibB_43414	SERBP1	308.37	709.21	1.1989	5.1169e-28	1.544e-26
HGLibB_28860	MEPCE	583.18	1135.5	0.9601	6.5276e-28	1.9573e-26
HGLibA_11012	CPSF6	136.74	623.39	2.1805	1.8386e-27	5.3993e-26
HGLibB_41656	RNGTT	1215.3	300.07	-2.0143	1.8759e-27	5.4993e-26
HGLibB_02614	AQR	459.97	1069	1.2149	2.4174e-27	7.0538e-26
HGLibA_40947	RFT1	102.08	768.18	2.8996	2.9479e-27	8.5683e-26
HGLibB_47030	SRSF7	371.82	805.59	1.1134	3.3584e-27	9.7235e-26
HGLibA_49559	TIPIN	80.288	416.61	2.361	3.71e-27	1.0724e-25
HGLibB_49313	THOC5	881.21	3020.7	1.7762	3.7613e-27	1.0869e-25
HGLibB_18589	GAPDH	633.41	66.303	-3.2367	4.0824e-27	1.1783e-25
HGLibB_54075	WDR61	757.37	137	-2.4583	4.4339e-27	1.2782e-25
HGLibA_55052	ZCCHC9	134.1	566.24	2.0699	5.4787e-27	1.5744e-25
HGLibB_31339	NDC1	356.82	821.04	1.2	5.8017e-27	1.6652e-25
HGLibB_19803	GPN3	693.99	102.46	-2.7479	6.5711e-27	1.8807e-25
HGLibB_38157	PPP4R2	1355.1	440.84	-1.6178	7.2211e-27	2.0598e-25
HGLibB_37438	POLA2	610.84	1421.7	1.2174	7.6103e-27	2.1693e-25
HGLibB_07439	CBX1	376.49	924.44	1.2937	7.9541e-27	2.2646e-25
HGLibB_08586	CDC6	274.45	1329	2.2715	9.6554e-27	2.7378e-25
HGLibB_15773	EXOSC9	782.92	157.22	-2.3087	1.1563e-26	3.2655e-25
HGLibB_13094	DHODH	876.03	183.54	-2.2487	1.238e-26	3.4921e-25
HGLibB_46943	SRP14	1020.3	1735.3	0.76558	1.2511e-26	3.5266e-25
HGLibB_00023	AAAS	665.88	1349.7	1.0182	1.315e-26	3.7007e-25
HGLibB_30622	MYC	533.49	19.291	-4.7193	1.4485e-26	4.0638e-25
HGLibB_41772	RPE	1258.5	2211.8	0.81299	1.5064e-26	4.2204e-25
HGLibB_17232	FDPS	595.86	52.42	-3.4819	1.5831e-26	4.4269e-25
HGLibA_28821	MED9	104.42	521.46	2.3091	1.8811e-26	5.2505e-25
HGLibB_42664	SAP18	746.25	1354.3	0.85895	1.898e-26	5.2951e-25
HGLibB_53073	URB2	791.4	165.4	-2.2516	2.044e-26	5.6957e-25
HGLibB_52551	UBE2I	988.91	288.68	-1.7728	2.2232e-26	6.1835e-25
HGLibB_14997	EMC7	516.66	1168.2	1.1755	2.2924e-26	6.3703e-25
HGLibB_20856	HAUS4	99.038	434.16	2.121	2.8416e-26	7.8677e-25
HGLibA_28778	MED22	136.59	881.73	2.6816	3.612e-26	9.9468e-25
HGLibB_54125	WDR82	648.05	85.293	-2.911	3.7454e-26	1.03e-24
HGLibB_27555	LTBP3	694.96	1313.4	0.91736	3.978e-26	1.0922e-24
HGLibB_28773	MED7	927.76	252.84	-1.8714	4.0921e-26	1.122e-24
HGLibB_55861	ZNF407	689.43	109.95	-2.6376	4.7218e-26	1.2893e-24
HGLibB_23402	INTS8	82.754	333.81	1.9991	5.1084e-26	1.3914e-24
HGLibA_03748	ATP6V1E1	222.69	549.42	1.299	5.2417e-26	1.4264e-24
HGLibA_14735	EIF2B1	246.92	591.05	1.2558	5.4731e-26	1.488e-24
HGLibB_24092	KCNA10	624.05	1172	0.90811	8.8108e-26	2.3733e-24
HGLibB_51607	TRMT112	580.61	53.527	-3.415	1.1285e-25	3.0212e-24
HGLibB_18322	GABPA	124.25	460.74	1.8823	1.1475e-25	3.0701e-24
HGLibA_42105	RPS20	104.1	324.18	1.6295	1.6283e-25	4.317e-24
HGLibB_42025	RPS15	562.89	45.873	-3.5886	1.676e-25	4.4415e-24
HGLibB_27011	LPA	425.9	1245	1.5453	1.765e-25	4.67e-24
HGLibB_30040	MRPS27	569.33	1088.2	0.93334	2.1492e-25	5.6664e-24
HGLibB_42078	RPS28	504.79	17.85	-4.7459	2.7814e-25	7.2881e-24
HGLibB_43635	SF1	1115.5	376.18	-1.5656	2.9042e-25	7.6017e-24
HGLibB_45732	SMNDC1	185.85	801.96	2.1035	3.133e-25	8.1807e-24
HGLibB_37449	POLD3	804.05	178.95	-2.1614	3.491e-25	9.0918e-24
HGLibA_54626	YAE1D1	63.628	744.9	3.5287	3.6791e-25	9.5711e-24
HGLibB_27507	LSM6	595.27	67.695	-3.1177	4.0555e-25	1.0534e-23
HGLibB_17155	FCF1	149.01	410.4	1.4555	4.594e-25	1.191e-23
HGLibB_28565	MCM3	810.89	195.94	-2.0435	5.7487e-25	1.4781e-23
HGLibA_53059	UPF2	227.57	956.12	2.0661	6.1331e-25	1.5729e-23
HGLibB_43643	SF3A3	975.35	1650.1	0.75793	6.2112e-25	1.5923e-23
HGLibB_52111	TTI2	442.01	1117.9	1.3367	6.9808e-25	1.7857e-23
HGLibB_37643	POP5	394.34	1110	1.4907	7.3823e-25	1.8852e-23
HGLibB_39108	PSMD12	538.23	39.694	-3.728	7.4187e-25	1.8941e-23
HGLibB_08091	CCNH	793.5	1642.5	1.0486	7.5025e-25	1.9147e-23
HGLibB_31638	NELFE	529.35	35.146	-3.875	7.6633e-25	1.9532e-23
HGLibB_08614	CDCA8	595.27	65.063	-3.174	8.3234e-25	2.1169e-23
HGLibB_53699	VPS33A	402.91	832.4	1.045	9.6632e-25	2.4494e-23
HGLibB_49818	TMEM110-MUSTN1	804.2	1413.1	0.81242	1.0642e-24	2.6882e-23
HGLibB_40607	RBX1	566.48	56.661	-3.2989	1.0797e-24	2.7269e-23
HGLibB_43652	SF3B2	789.7	186.2	-2.0785	1.1939e-24	3.0089e-23
HGLibA_21810	HNRNPCL1	289.25	1303.4	2.168	1.3286e-24	3.3435e-23
HGLibB_39031	PSMA4	574.94	1195.9	1.0553	1.3466e-24	3.3852e-23
HGLibB_33031	NUP93	110.05	414.51	1.9037	1.4547e-24	3.6532e-23
HGLibA_42434	RTTN	98.567	359.75	1.8573	1.5392e-24	3.8556e-23
HGLibA_54596	XRCC5	108.77	382.33	1.8041	1.5399e-24	3.8564e-23
HGLibB_43647	SF3B1	669.03	110.08	-2.5926	1.6905e-24	4.2249e-23
HGLibA_21811	HNRNPCL1	416.58	985.39	1.2401	1.9108e-24	4.7645e-23
HGLibB_36103	PFDN6	571.88	62.974	-3.1627	2.1662e-24	5.3828e-23
HGLibB_19088	GINS4	389.98	809.12	1.051	2.2291e-24	5.5327e-23
HGLibA_14371	EBNA1BP2	109.37	329.36	1.5817	2.4771e-24	6.1418e-23
HGLibB_42165	RQCD1	335.73	963.76	1.5186	2.5332e-24	6.2771e-23
HGLibB_50825	TNNT2	155.79	418.76	1.4207	2.6596e-24	6.5809e-23
HGLibA_01072	ADSL	73.574	372.89	2.3259	3.0122e-24	7.4301e-23
HGLibB_31238	NCBP1	816.62	210.11	-1.9534	3.6082e-24	8.8691e-23
HGLibB_20831	HARS2	1674.5	2555.4	0.60952	4.4833e-24	1.0964e-22
HGLibB_48824	TDGF1	317.71	692.98	1.1226	4.5263e-24	1.1062e-22
HGLibB_12674	DDX27	758.6	138.81	-2.4417	4.8089e-24	1.1741e-22
HGLibB_21323	HIRA	332.73	716.29	1.1039	5.2903e-24	1.289e-22
HGLibB_43615	SETDB1	933.54	3202.4	1.7773	6.5272e-24	1.5804e-22
HGLibB_42419	RUVBL1	866.49	131.24	-2.7136	6.6044e-24	1.5981e-22
HGLibB_41881	RPL30	1290.5	530.89	-1.2799	7.098e-24	1.713e-22
HGLibB_51263	TRAPPC5	308.96	677.33	1.1299	7.1447e-24	1.7232e-22
HGLibB_41882	RPL30	710.96	144.06	-2.2951	7.3057e-24	1.7613e-22
HGLibB_41823	RPL15	571.05	68.454	-3.042	7.3147e-24	1.7631e-22
HGLibB_28590	MCMBP	349.57	872.53	1.3171	7.4409e-24	1.791e-22
HGLibB_55583	ZNF236	801.64	1905.2	1.2478	8.6302e-24	2.0681e-22
HGLibA_28764	MED17	67.89	675.88	3.2965	8.7474e-24	2.0954e-22
HGLibB_08711	CDK1	566.44	66.929	-3.0624	9.0215e-24	2.158e-22
HGLibB_34563	ORC3	245.74	632.82	1.3611	9.6521e-24	2.3042e-22
HGLibA_49276	TGS1	108.82	664.16	2.5985	1.1335e-23	2.6936e-22
HGLibB_12546	DCTN6	691.44	1372.5	0.98813	1.1782e-23	2.795e-22
HGLibA_29279	MINOS1	195.21	662.57	1.7579	1.2375e-23	2.9325e-22
HGLibB_12326	DARS	590.61	50.923	-3.5102	1.2784e-23	3.0252e-22
HGLibA_42023	RPP14	88.643	422.23	2.2392	1.2879e-23	3.0466e-22
HGLibB_39082	PSMC2	820.63	220.29	-1.8925	1.3275e-23	3.1365e-22
HGLibA_19142	GJA3	221.21	530.13	1.2571	1.437e-23	3.3925e-22
HGLibB_09671	CIAPIN1	286.88	683.5	1.2496	1.5068e-23	3.5532e-22
HGLibB_40467	RBM25	486.41	24.364	-4.2643	1.5804e-23	3.7224e-22
HGLibB_06112	C2orf27A	604.98	91.606	-2.7101	1.649e-23	3.8792e-22
HGLibB_39067	PSMB6	321.5	794.19	1.302	1.6605e-23	3.904e-22
HGLibB_37444	POLD1	197.86	535.23	1.4311	1.8648e-23	4.3766e-22
HGLibB_49296	THG1L	608.92	2928.8	2.2641	2.0831e-23	4.8774e-22
HGLibB_42050	RPS20	596.98	88.187	-2.7452	2.146e-23	5.0179e-22
HGLibB_36785	PKM	420.86	1021.1	1.2768	2.147e-23	5.0193e-22
HGLibB_45936	SNRPG	606.57	94.734	-2.6659	2.5477e-23	5.9236e-22
HGLibB_18115	FTSJ3	789.95	205.01	-1.9409	2.6028e-23	6.048e-22
HGLibB_52995	UPF2	929.09	1563.8	0.75057	2.7126e-23	6.2958e-22
HGLibB_28749	MED26	328.63	703.4	1.0956	2.9295e-23	6.7887e-22
HGLibB_28763	MED31	587.71	64.968	-3.1577	3.1303e-23	7.247e-22
HGLibB_22443	IARS	574.49	1071.3	0.89778	3.2314e-23	7.474e-22
HGLibB_28779	MED9	1051.1	377.65	-1.4744	3.741e-23	8.6209e-22
HGLibB_35697	PDCD7	702.53	1502.3	1.0955	3.8503e-23	8.8659e-22
HGLibB_54988	ZCRB1	1548.7	3260.2	1.0734	5.1599e-23	1.1811e-21
HGLibB_22307	HSPE1-MOB4	1156.3	1860.8	0.68594	5.1626e-23	1.1815e-21
HGLibA_27572	LST1	115.49	448.7	1.9487	5.2114e-23	1.1919e-21
HGLibB_32260	NOP14	183.34	492.16	1.4197	5.5819e-23	1.2733e-21
HGLibB_53901	WBP1	1073.7	1832.6	0.77068	5.8572e-23	1.3333e-21
HGLibB_03712	ATP6V0C	606.24	99.327	-2.5976	6.4518e-23	1.4653e-21
HGLibB_20854	HAUS4	659.45	131	-2.3229	7.1138e-23	1.6117e-21
HGLibB_13164	DHX33	555.93	71.756	-2.9364	7.8803e-23	1.7806e-21
HGLibA_20503	GSTT2B	372.45	863.83	1.2115	8.1923e-23	1.8507e-21
HGLibB_39379	PTPMT1	631.02	115.74	-2.4367	9.4602e-23	2.1283e-21
HGLibB_39038	PSMA7	548.81	69.834	-2.9564	1.1934e-22	2.6707e-21
HGLibB_10715	COPS6	548.44	69.84	-2.9553	1.246e-22	2.7848e-21
HGLibB_28764	MED31	325.18	830.32	1.3497	1.3216e-22	2.9494e-21
HGLibB_13216	DIMT1	630.03	1142.3	0.85738	1.5554e-22	3.4614e-21
HGLibA_32434	NPEPPS	140.65	380.41	1.429	1.569e-22	3.4898e-21
HGLibB_23661	ISY1	1275.7	2007.5	0.65366	1.6289e-22	3.6169e-21
HGLibB_15550	ESPL1	1075	404.98	-1.4061	1.8857e-22	4.1694e-21
HGLibB_09755	CKAP5	623.12	114.87	-2.4293	1.9288e-22	4.2614e-21
HGLibA_38583	PRKRA	108.43	490.63	2.1676	1.9834e-22	4.3813e-21
HGLibB_43662	SF3B5	459.8	24.593	-4.1703	2.1705e-22	4.784e-21
HGLibB_28774	MED7	563.89	81.349	-2.7781	2.1925e-22	4.8316e-21
HGLibB_27804	MAD2L1	436.62	12.928	-4.9736	2.1944e-22	4.8348e-21
HGLibB_50842	TNPO3	883.45	277.86	-1.6653	2.2227e-22	4.8937e-21
HGLibB_40859	RFC4	668.9	137.17	-2.2775	2.4158e-22	5.3099e-21
HGLibB_02955	ARL2	682.67	146.57	-2.2119	2.458e-22	5.4006e-21
HGLibB_39133	PSMD7	432.57	11.917	-5.069	2.7391e-22	5.9962e-21
HGLibB_48927	TELO2	1115.5	435.61	-1.3546	2.7715e-22	6.066e-21
HGLibB_27484	LSM11	1163.6	469.14	-1.3086	2.8312e-22	6.1911e-21
HGLibB_20553	GTF3C1	552.42	76.399	-2.838	2.9754e-22	6.498e-21
HGLibB_42051	RPS20	730	143.08	-2.343	3.2372e-22	7.053e-21
HGLibB_27805	MAD2L1	545.35	57.27	-3.229	3.3207e-22	7.2258e-21
HGLibB_39021	PSMA1	382.75	1089.3	1.5065	3.388e-22	7.3683e-21
HGLibB_16913	FBL	487.07	15.654	-4.8732	3.4874e-22	7.5762e-21
HGLibB_05589	C17orf96	192.02	494.88	1.3612	4.2771e-22	9.2512e-21
HGLibB_38698	PRPF8	515.33	57.745	-3.1358	4.4746e-22	9.6644e-21
HGLibB_12654	DDX20	559.61	1885.3	1.7505	4.6031e-22	9.9329e-21
HGLibA_48521	TBC1D28	159.31	696.12	2.1206	5.1553e-22	1.1099e-20
HGLibB_29965	MRPL49	372.33	759.2	1.0259	6.1142e-22	1.3111e-20
HGLibB_03733	ATP6V1B2	823.98	211.66	-1.9558	7.2771e-22	1.5551e-20
HGLibB_04148	BANP	439.74	19.945	-4.3953	7.6916e-22	1.6411e-20
HGLibB_34570	ORC6	723.11	132.46	-2.4398	8.7531e-22	1.8606e-20
HGLibA_30645	MYBL2	67.979	300.87	2.1297	9.1946e-22	1.9524e-20
HGLibB_45649	SMG6	623.1	123.77	-2.3225	1.0216e-21	2.1608e-20
HGLibA_31517	NDUFB4	42.749	200.49	2.2034	1.0879e-21	2.2986e-20
HGLibB_46873	SRCAP	666.06	101.51	-2.7021	1.1257e-21	2.3767e-20
HGLibB_32227	NOL6	520.67	36.509	-3.7978	1.1758e-21	2.4799e-20
HGLibB_44582	SLC25A10	390.16	964.89	1.3041	1.2167e-21	2.5643e-20
HGLibB_22879	IK	1330.8	598.96	-1.1504	1.2178e-21	2.5663e-20
HGLibA_15021	EMC7	139.48	398.29	1.5071	1.2555e-21	2.6428e-20
HGLibB_39112	PSMD13	1858.1	992.27	-0.90435	1.3107e-21	2.7558e-20
HGLibA_03283	ASF1B	174.22	435.37	1.3164	1.3507e-21	2.8383e-20
HGLibB_29879	MRPL2	307.75	956.58	1.633	1.4233e-21	2.9867e-20
HGLibB_52243	TUBGCP2	487.97	46.789	-3.355	1.472e-21	3.0846e-20
HGLibB_04997	BUD31	979.89	354.79	-1.4631	1.5535e-21	3.2483e-20
HGLibA_32902	NUBP1	241.83	766.11	1.6595	1.6657e-21	3.4746e-20
HGLibB_20504	GTF2E1	751.72	1412.7	0.90925	1.7167e-21	3.5766e-20
HGLibB_54576	YBX1	814.49	246.01	-1.7231	1.7576e-21	3.6592e-20
HGLibB_42052	RPS20	490.27	50.644	-3.2499	1.7698e-21	3.6826e-20
HGLibB_42033	RPS17	2517.7	5179.5	1.0404	1.9295e-21	4.0088e-20
HGLibB_02635	ARCN1	567.6	94.801	-2.5693	2.0112e-21	4.1726e-20
HGLibB_00085	AATF	763.29	214.8	-1.8244	2.2997e-21	4.7596e-20
HGLibB_31868	NHP2L1	691.58	170.78	-2.0115	2.7192e-21	5.6006e-20
HGLibB_28750	MED26	909.31	1659.2	0.8669	3.1057e-21	6.3758e-20
HGLibB_14402	ECT2	531.26	76.225	-2.785	3.113e-21	6.3896e-20
HGLibB_38116	PPP2R3C	707.89	1338.7	0.91823	3.3484e-21	6.8564e-20
HGLibB_40389	RBBP8	286.98	823.42	1.5174	3.6072e-21	7.3649e-20
HGLibB_13149	DHX15	719.78	190.04	-1.9157	3.6399e-21	7.4303e-20
HGLibB_23374	INTS1	1156.6	483.16	-1.2576	3.654e-21	7.4554e-20
HGLibB_24815	KIF11	635.11	73.678	-3.0905	3.7799e-21	7.7083e-20
HGLibB_33002	NUP214	414.97	943.48	1.183	3.8494e-21	7.8473e-20
HGLibA_38710	PRPF18	111.29	317.01	1.5019	3.9263e-21	7.9994e-20
HGLibB_45931	SNRPF	370.04	1160.1	1.6458	4.4835e-21	9.1012e-20
HGLibB_12013	CYC1	915.01	318.25	-1.5207	4.4992e-21	9.1298e-20
HGLibA_17177	FCF1	351.55	971.9	1.4644	4.5452e-21	9.2217e-20
HGLibA_53127	UQCRQ	160.1	520.58	1.695	4.6119e-21	9.3524e-20
HGLibB_52428	U2AF1	407.89	12.777	-4.8914	5.7381e-21	1.1569e-19
HGLibB_41937	RPL6	610.29	125.56	-2.2721	5.8238e-21	1.1732e-19
HGLibB_03638	ATP5B	731.33	200.37	-1.8627	6.0919e-21	1.2243e-19
HGLibB_20851	HAUS3	691.34	138.97	-2.3064	6.1669e-21	1.2386e-19
HGLibB_46988	SRRM1	434.33	859.47	0.98302	6.3592e-21	1.2759e-19
HGLibA_52851	UFM1	70.259	603.38	3.0843	6.5162e-21	1.3058e-19
HGLibA_21684	HMGA1	80.646	391.22	2.2642	6.8029e-21	1.3615e-19
HGLibB_23208	IMP4	674.35	165.4	-2.021	6.8308e-21	1.3666e-19
HGLibB_29903	MRPL3	809.7	1370.6	0.75858	6.9764e-21	1.3943e-19
HGLibA_31223	NBPF15	472.29	47.968	-3.2728	7.8449e-21	1.5635e-19
HGLibB_13887	DPY19L2	523.72	76.605	-2.7573	7.8473e-21	1.5637e-19
HGLibB_21657	HMGA1	832.73	267.98	-1.6321	8.7235e-21	1.7337e-19
HGLibB_00333	ABT1	530.38	81.427	-2.6886	9.6081e-21	1.9044e-19
HGLibB_51124	TPRKB	350.11	908.81	1.3737	1.0526e-20	2.0833e-19
HGLibB_42021	RPS14	804.98	251.03	-1.6771	1.0552e-20	2.0881e-19
HGLibB_38664	PRPF19	401.17	12.196	-4.9296	1.082e-20	2.1407e-19
HGLibB_38002	PPP1R15B	684.56	174.61	-1.9649	1.1245e-20	2.2227e-19
HGLibB_41770	RPE	727.13	1710.9	1.2333	1.1429e-20	2.2581e-19
HGLibB_21680	HMGCR	249.57	637.8	1.3502	1.2288e-20	2.4259e-19
HGLibB_01150	AGAP5	1449.5	565.04	-1.3576	1.2608e-20	2.4876e-19
HGLibB_45488	SLMO2	457.14	42.163	-3.4079	1.3025e-20	2.5684e-19
HGLibB_12276	DAD1	783.06	238.89	-1.7086	1.478e-20	2.9083e-19
HGLibB_22226	HSP90B1	253.37	688.05	1.4377	1.4953e-20	2.9414e-19
HGLibB_01883	ANAPC5	491.45	19.341	-4.5975	1.7215e-20	3.3739e-19
HGLibB_13668	DNM2	512.52	74.862	-2.759	1.9586e-20	3.8207e-19
HGLibA_42041	RPP40	193.32	471.88	1.2831	2.1832e-20	4.24e-19
HGLibA_45222	SLC4A5	192.44	458	1.2466	2.7028e-20	5.2306e-19
HGLibB_28780	MED9	18.968	135	2.7679	3.0016e-20	5.791e-19
HGLibA_20405	GSDMA	141.4	368.32	1.3749	3.017e-20	5.8196e-19
HGLibA_52587	UBE2D3	83.019	303.43	1.8573	3.459e-20	6.6476e-19
HGLibB_50104	TMEM199	426.76	30.604	-3.7586	3.5549e-20	6.8232e-19
HGLibB_20644	GUK1	402.49	18.051	-4.4046	3.6175e-20	6.9377e-19
HGLibB_54037	WDR46	692.72	1353.3	0.96518	3.6601e-20	7.0126e-19
HGLibB_39588	PWP2	402.11	18.028	-4.4049	3.7622e-20	7.2e-19
HGLibA_39184	PSMD8	181.78	438.7	1.2664	3.893e-20	7.4387e-19
HGLibB_20852	HAUS3	931.24	243.62	-1.9302	4.2834e-20	8.1689e-19
HGLibB_37889	PPIL1	507.95	76.985	-2.7063	4.9837e-20	9.4666e-19
HGLibA_20546	GTF2H2	678.65	179.84	-1.9101	5.1857e-20	9.8441e-19
HGLibA_00439	ACIN1	196.59	516.24	1.3883	5.7874e-20	1.0964e-18
HGLibB_53356	USPL1	216.64	667.44	1.6188	5.828e-20	1.1037e-18
HGLibB_14348	EBNA1BP2	928.49	344.79	-1.4265	5.899e-20	1.1166e-18
HGLibB_31104	NARFL	668.25	174.13	-1.9341	5.9566e-20	1.127e-18
HGLibB_15551	ESPL1	717.78	207.27	-1.7871	8.0422e-20	1.5085e-18
HGLibB_12390	DBR1	418.13	9.7209	-5.2889	9.7347e-20	1.8173e-18
HGLibB_38959	PSAT1	782.99	1315	0.74729	1.0087e-19	1.8823e-18
HGLibB_30599	MYBBP1A	887.79	320.82	-1.4656	1.0099e-19	1.8841e-18
HGLibB_30081	MRTO4	35.518	161.89	2.1572	1.0527e-19	1.9613e-18
HGLibB_33015	NUP54	624.77	150.5	-2.0463	1.067e-19	1.9869e-18
HGLibB_12579	DDB1	226.86	950.79	2.0625	1.2239e-19	2.2725e-18
HGLibA_22911	IK	158.41	685.37	2.1063	1.2378e-19	2.2971e-18
HGLibB_19407	GMPS	539.54	978.84	0.85813	1.2994e-19	2.4087e-18
HGLibB_47004	SRSF1	498.27	76.628	-2.6852	1.3796e-19	2.5533e-18
HGLibA_50986	TONSL	91.061	572.26	2.6385	1.456e-19	2.69e-18
HGLibB_40039	RAD51C	630.02	155.78	-2.009	1.5237e-19	2.8116e-18
HGLibB_25802	KRTAP9-4	654.09	1378.7	1.0746	1.573e-19	2.9012e-18
HGLibB_39200	PTBP1	359.26	715.93	0.99281	1.5954e-19	2.9412e-18
HGLibB_41886	RPL32	384.37	16.464	-4.4638	2.0267e-19	3.7185e-18
HGLibB_14178	DUT	400.55	25.196	-3.9381	2.2154e-19	4.0516e-18
HGLibB_00203	ABCE1	396.16	806.13	1.0231	2.4053e-19	4.3882e-18
HGLibB_37530	POLR2F	632.33	160.25	-1.9737	2.5861e-19	4.7087e-18
HGLibB_43655	SF3B3	855.92	281.89	-1.5989	2.7023e-19	4.9181e-18
HGLibB_00670	ACTR6	547.54	109.05	-2.3174	2.7896e-19	5.0723e-18
HGLibA_31343	NCOA4	66.589	412.06	2.6115	3.1049e-19	5.6344e-18
HGLibB_53681	VPS18	111.01	306.21	1.4556	3.1591e-19	5.7292e-18
HGLibB_26070	LCE1C	653.84	135.31	-2.2642	3.1947e-19	5.793e-18
HGLibB_30621	MYC	391.02	22.017	-4.0901	3.2872e-19	5.9562e-18
HGLibA_44298	SKP2	61.223	205.57	1.7311	3.3027e-19	5.9815e-18
HGLibB_14717	EIF2B2	593.12	109.89	-2.4217	3.7236e-19	6.7245e-18
HGLibA_08071	CCND1	97.688	422.26	2.1006	3.9547e-19	7.1321e-18
HGLibB_28861	MEPCE	423.66	41.308	-3.3273	4.9776e-19	8.9164e-18
HGLibB_27511	LSM7	850.38	170.54	-2.3113	5.2086e-19	9.3189e-18
HGLibB_21684	HMGCS1	697.12	1719.7	1.3015	5.6407e-19	1.0072e-17
HGLibB_21518	HIST2H3D	684.88	198.73	-1.7799	6.3146e-19	1.124e-17
HGLibB_27509	LSM6	812.44	1656.3	1.0267	6.3697e-19	1.1335e-17
HGLibB_39085	PSMC3	388.02	952.06	1.2927	7.0425e-19	1.2508e-17
HGLibB_10221	CMTR1	638.09	169.76	-1.904	7.1356e-19	1.2664e-17
HGLibA_28098	MANF	246.58	1024.7	2.0506	7.1678e-19	1.2718e-17
HGLibB_12328	DARS	430.66	46.957	-3.1701	7.2868e-19	1.2921e-17
HGLibB_19520	GNL2	406.22	34.386	-3.5245	8.4349e-19	1.4913e-17
HGLibB_42329	RTF1	407.15	35.297	-3.4912	9.2134e-19	1.6262e-17
HGLibB_14740	EIF3A	379.36	20.704	-4.1313	9.3817e-19	1.6547e-17
HGLibB_01390	AK6	588.89	141.01	-2.0545	9.8106e-19	1.7278e-17
HGLibB_20859	HAUS5	317.65	1039.3	1.707	1.0499e-18	1.8465e-17
HGLibB_27965	MAGOH	1091	479.63	-1.1839	1.0628e-18	1.868e-17
HGLibA_09497	CHMP5	152.4	518.22	1.759	1.103e-18	1.9368e-17
HGLibB_14487	EEF2	382.38	23.079	-3.9929	1.1223e-18	1.9684e-17
HGLibB_28731	MED20	407.9	779.02	0.93175	1.1602e-18	2.0317e-17
HGLibB_34689	OTOP1	51.192	221.9	2.0945	1.2677e-18	2.2164e-17
HGLibB_09410	CHEK1	404.87	35.979	-3.4562	1.3831e-18	2.4142e-17
HGLibB_35543	PCF11	712.83	173.14	-2.0353	1.405e-18	2.451e-17
HGLibB_39413	PTPN23	574.02	112.94	-2.3353	1.4527e-18	2.5324e-17
HGLibB_30039	MRPS27	823.52	2336.1	1.5031	1.4968e-18	2.6058e-17
HGLibB_42028	RPS15A	377.69	22.04	-4.0388	1.529e-18	2.6607e-17
HGLibA_36149	PFDN6	30.952	169.28	2.414	1.559e-18	2.7104e-17
HGLibB_14787	EIF4A3	573.47	134.17	-2.0875	1.5615e-18	2.7145e-17
HGLibA_17283	FEN1	22.697	113.82	2.2766	1.6163e-18	2.8064e-17
HGLibB_39069	PSMB7	435.17	53.448	-3.0019	1.6618e-18	2.8829e-17
HGLibA_30009	MRPL50	176.66	480.97	1.4398	1.8728e-18	3.2377e-17
HGLibA_47004	SRP19	49.565	270.59	2.4252	1.9245e-18	3.3247e-17
HGLibA_20887	HAUS5	158.34	386.35	1.2815	2.1893e-18	3.7664e-17
HGLibA_53919	VWA9	77.133	412.01	2.4022	2.2344e-18	3.8413e-17
HGLibB_23401	INTS8	465.94	72.488	-2.6676	2.3245e-18	3.9921e-17
HGLibB_37570	POLR3D	691.08	1197.3	0.79201	2.3927e-18	4.1057e-17
HGLibB_46427	SPATA31A6	533.05	112.48	-2.2346	2.6022e-18	4.4504e-17
HGLibB_14752	EIF3D	509.22	98.388	-2.36	2.6566e-18	4.5382e-17
HGLibB_54577	YBX1	845.49	283.45	-1.5733	2.7406e-18	4.6751e-17
HGLibA_42273	RRP15	65.129	210.11	1.6746	2.7764e-18	4.7335e-17
HGLibB_08507	CDC16	591.72	134.23	-2.132	2.8436e-18	4.8467e-17
HGLibB_11643	CTNNBL1	623.29	168.66	-1.8796	2.8737e-18	4.8959e-17
HGLibB_18983	GGPS1	1057.9	2507.6	1.2444	3.1612e-18	5.368e-17
HGLibB_44214	SKA3	373.85	724.36	0.95239	3.1849e-18	5.406e-17
HGLibB_41811	RPL12	581.17	143.53	-2.0101	3.5299e-18	5.9754e-17
HGLibA_29938	MRPL27	62.238	243.44	1.9506	3.6739e-18	6.2105e-17
HGLibB_14966	ELP5	551.18	125.89	-2.1216	4.0474e-18	6.8281e-17
HGLibB_53053	UQCRFS1	383.6	29.615	-3.651	4.0538e-18	6.838e-17
HGLibB_18597	GAR1	574.53	102.14	-2.4803	4.1739e-18	7.0308e-17
HGLibB_31228	NCAPG	530.42	113.84	-2.2103	4.4541e-18	7.4899e-17
HGLibB_34553	ORAOV1	470.02	78.248	-2.5713	4.5271e-18	7.6074e-17
HGLibB_19000	GGTLC2	641.23	182.78	-1.8051	4.548e-18	7.6415e-17
HGLibA_48299	TANGO6	56.044	434.73	2.9333	4.5832e-18	7.6974e-17
HGLibB_41558	RNF20	158.51	389.07	1.2901	4.7093e-18	7.898e-17
HGLibB_42017	RPS13	401.71	40.878	-3.2655	5.5814e-18	9.3266e-17
HGLibB_44275	SLBP	351.99	14.822	-4.4797	5.7947e-18	9.6736e-17
HGLibA_23241	IMP4	122.59	320.29	1.3783	5.9675e-18	9.9509e-17
HGLibB_52646	UBL5	527.91	113.94	-2.2021	5.9828e-18	9.9736e-17
HGLibB_14726	EIF2B5	452.72	70.013	-2.6757	6.3259e-18	1.0528e-16
HGLibA_09155	CEP68	7.0919	177.68	4.4647	6.3481e-18	1.0563e-16
HGLibB_14763	EIF3H	1064.1	453.37	-1.229	6.3645e-18	1.0589e-16
HGLibB_40551	RBMXL1	138.75	439.64	1.6567	6.5906e-18	1.0947e-16
HGLibB_38086	PPP2CA	463.99	76.723	-2.5808	6.6231e-18	1.0998e-16
HGLibA_37928	PPIE	190.17	558.8	1.55	6.7019e-18	1.1126e-16
HGLibA_40601	RBMXL1	135.79	355.99	1.3839	6.7916e-18	1.127e-16
HGLibA_42086	RPS17	428.71	57.108	-2.8866	7.2801e-18	1.2059e-16
HGLibB_22268	HSPA9	510.13	104.5	-2.2764	7.5054e-18	1.242e-16
HGLibB_53906	WBP11	613.46	96.377	-2.6577	7.5744e-18	1.2529e-16
HGLibA_39154	PSMD11	62.85	204.48	1.6862	7.6299e-18	1.2619e-16
HGLibB_53929	WBSCR22	568.57	112.02	-2.3333	7.6311e-18	1.2619e-16
HGLibB_09044	CENPE	192.62	1236.2	2.6758	7.6964e-18	1.2726e-16
HGLibB_12732	DDX55	306.98	1242.5	2.0135	7.7427e-18	1.2797e-16
HGLibA_15194	ENTHD2	183.2	438.91	1.2559	7.8109e-18	1.2897e-16
HGLibB_39026	PSMA3	613.32	124.06	-2.2964	7.8111e-18	1.2897e-16
HGLibA_04799	BRF2	116.13	515.4	2.1403	7.9294e-18	1.3085e-16
HGLibB_43091	SDHC	703.04	227.05	-1.6263	8.9928e-18	1.4789e-16
HGLibB_14964	ELP5	267.44	626.62	1.2253	9.2616e-18	1.52e-16
HGLibB_56471	ZNF687	1001.9	433.23	-1.2076	1.0049e-17	1.6461e-16
HGLibB_31869	NHP2L1	422.48	55.219	-2.9131	1.0075e-17	1.6499e-16
HGLibA_11199	CRLS1	183.79	1904.9	3.3665	1.1063e-17	1.8086e-16
HGLibB_48285	TARS	723.61	242.11	-1.5756	1.1317e-17	1.8485e-16
HGLibA_42204	RPTOR	326.73	666.57	1.0264	1.3309e-17	2.1638e-16
HGLibB_56170	ZNF559	376.33	31.459	-3.5391	1.3887e-17	2.2549e-16
HGLibB_46974	SRPRB	462.17	1212.7	1.3898	1.3967e-17	2.2673e-16
HGLibB_41763	RPAP1	288.94	601.86	1.056	1.4201e-17	2.3037e-16
HGLibB_47666	SUGT1	275.35	588.69	1.0935	1.4449e-17	2.3424e-16
HGLibB_01877	ANAPC2	1163.6	442.55	-1.3926	1.472e-17	2.3848e-16
HGLibB_20514	GTF2F2	422.54	1029	1.2821	1.4736e-17	2.3866e-16
HGLibB_27504	LSM5	454.55	75.393	-2.5761	1.4761e-17	2.3903e-16
HGLibB_04989	BUB1B	1455.3	772.35	-0.91307	1.5508e-17	2.5099e-16
HGLibB_53629	VMP1	1013.1	2341.6	1.208	1.5653e-17	2.532e-16
HGLibB_11568	CTAGE9	442.31	1571.4	1.8266	1.5999e-17	2.5853e-16
HGLibB_56472	ZNF687	539.84	952.94	0.81869	1.6279e-17	2.6294e-16
HGLibA_46583	SPDYE2	2103.7	952.95	-1.1416	1.7055e-17	2.751e-16
HGLibB_19406	GMPS	376.32	779.74	1.049	1.7259e-17	2.7828e-16
HGLibB_20853	HAUS3	445.7	71.499	-2.6233	1.8673e-17	3.0023e-16
HGLibB_50898	TOMM22	512.87	82.494	-2.6217	2.0703e-17	3.3188e-16
HGLibB_10714	COPS6	411.39	52.566	-2.9446	2.0716e-17	3.3205e-16
HGLibB_40861	RFC4	1141.9	1743.4	0.61011	2.0822e-17	3.3366e-16
HGLibB_08508	CDC16	1110.4	518.34	-1.0976	2.3777e-17	3.7979e-16
HGLibA_28789	MED26	321.38	876.21	1.4441	2.3925e-17	3.8195e-16
HGLibB_09341	CHAF1B	543.31	131.11	-2.0427	2.4164e-17	3.8556e-16
HGLibB_37506	POLR1C	485.56	96.248	-2.3229	2.4595e-17	3.9218e-16
HGLibB_00672	ACTR8	599.39	145.26	-2.0373	2.4853e-17	3.9617e-16
HGLibB_00651	ACTR1B	165.98	392	1.2348	2.5305e-17	4.0311e-16
HGLibB_12656	DDX20	662.1	207.21	-1.6712	2.7084e-17	4.3082e-16
HGLibB_14310	E4F1	346.93	19.163	-4.1091	2.7866e-17	4.4285e-16
HGLibB_23446	IPO9	816.72	1532.5	0.90715	2.8371e-17	4.5057e-16
HGLibB_37539	POLR2I	360.71	26.688	-3.7075	2.9878e-17	4.737e-16
HGLibB_16638	FAM63B	684.73	1221.5	0.83414	3.0487e-17	4.8297e-16
HGLibA_10096	CLP1	68.679	443.92	2.6748	3.0609e-17	4.8483e-16
HGLibB_23182	ILF2	306.08	671.76	1.1315	3.0756e-17	4.8706e-16
HGLibA_45121	SLC39A7	60.218	217.61	1.8363	3.0797e-17	4.8762e-16
HGLibA_36151	PFDN6	28.348	188.38	2.6899	3.0938e-17	4.8979e-16
HGLibA_54023	WDR1	125.04	368.45	1.5515	3.1368e-17	4.9639e-16
HGLibB_33825	OR2T29	767.04	164.1	-2.2178	3.2367e-17	5.1153e-16
HGLibB_47131	SSU72	546.99	135.2	-2.0084	3.3275e-17	5.2512e-16
HGLibB_36788	PKMYT1	581.5	157.19	-1.8806	3.5862e-17	5.6481e-16
HGLibB_29915	MRPL34	869.31	349.46	-1.3123	3.7041e-17	5.8285e-16
HGLibB_48953	TERF1	839.62	1599.9	0.9294	3.8655e-17	6.0721e-16
HGLibA_27336	LRRC37B	257.71	653.86	1.3398	3.9496e-17	6.2025e-16
HGLibB_35561	PCID2	590.34	163.5	-1.8459	4.0469e-17	6.3495e-16
HGLibB_32964	NUMA1	965.09	365.58	-1.398	4.1314e-17	6.4784e-16
HGLibB_41947	RPL7L1	450.81	44.739	-3.3042	4.2074e-17	6.5926e-16
HGLibB_41885	RPL31	864.35	1521.2	0.81484	4.2413e-17	6.6405e-16
HGLibB_14721	EIF2B4	814.27	312.41	-1.3792	4.3118e-17	6.7429e-16
HGLibB_20749	H3F3A	369.55	33.202	-3.4375	4.3898e-17	6.8604e-16
HGLibB_46954	SRP72	228.19	703.19	1.6194	4.4667e-17	6.9723e-16
HGLibB_55678	ZNF284	717.34	1688.8	1.2341	4.4825e-17	6.9961e-16
HGLibB_10988	CPSF3	456.51	82.309	-2.4573	4.4948e-17	7.0145e-16
HGLibB_03651	ATP5F1	975.71	418.01	-1.221	5.0334e-17	7.8233e-16
HGLibA_33888	OR2T5	75.319	496.69	2.7051	5.2678e-17	8.1779e-16
HGLibB_24022	KAT5	450.8	79.907	-2.4813	5.3757e-17	8.3379e-16
HGLibA_07607	CCDC137	122.44	314.11	1.3521	5.4994e-17	8.5232e-16
HGLibB_08196	CCT5	340.66	19.09	-4.088	5.6526e-17	8.7537e-16
HGLibB_09273	CFL1	532.4	129.44	-2.0318	5.8927e-17	9.1115e-16
HGLibB_14216	DYNC1I2	418.45	47.119	-3.1238	5.9777e-17	9.2417e-16
HGLibB_50931	TOP2A	719.01	246.44	-1.541	6.0283e-17	9.3163e-16
HGLibB_47490	STON1-GTF2A1L	401.07	825.07	1.0388	6.1172e-17	9.4499e-16
HGLibB_37279	PMPCA	675.95	221.47	-1.6054	6.1226e-17	9.4571e-16
HGLibB_19077	GINS1	359.43	29.364	-3.5693	6.1671e-17	9.5234e-16
HGLibB_36511	PIGH	604.71	1488.5	1.2981	6.296e-17	9.7162e-16
HGLibA_51714	TRNT1	71.195	253.24	1.8162	6.4254e-17	9.9081e-16
HGLibB_34688	OTOP1	599.44	1150.8	0.93978	6.9739e-17	1.0733e-15
HGLibA_04698	BORA	381.57	42.135	-3.1488	7.2543e-17	1.1153e-15
HGLibA_49553	TINF2	123.46	416.93	1.7476	7.4289e-17	1.1408e-15
HGLibB_17258	FEN1	459.08	86.706	-2.3911	7.7856e-17	1.1939e-15
HGLibB_32934	NUDT4	441.89	76.7	-2.511	7.8698e-17	1.2056e-15
HGLibA_32765	NSMCE1	200.78	766.01	1.9265	8.0005e-17	1.2247e-15
HGLibB_50904	TOMM40	355.17	28.302	-3.6035	8.0157e-17	1.2269e-15
HGLibB_49470	TIMM9	620.5	1121.6	0.85306	8.1842e-17	1.2512e-15
HGLibA_20501	GSTT2B	92.421	573.29	2.62	8.9159e-17	1.3589e-15
HGLibB_02311	AP2M1	512.94	119.83	-2.0886	8.9432e-17	1.3629e-15
HGLibB_30071	MRPS9	282.47	803.32	1.5046	8.9576e-17	1.3649e-15
HGLibB_21780	HNRNPCL1	454	901.9	0.9887	8.9818e-17	1.3684e-15
HGLibA_41927	RPL29	52.632	276.23	2.3699	9.4043e-17	1.4311e-15
HGLibB_04519	BIRC5	442.25	77.946	-2.4892	9.6108e-17	1.4616e-15
HGLibB_11191	CRNKL1	450.33	82.812	-2.4289	9.8754e-17	1.5e-15
HGLibB_42049	RPS2	438.6	76.097	-2.5115	1.0135e-16	1.5385e-15
HGLibB_52303	TWF1	406.87	800.89	0.97528	1.0887e-16	1.6494e-15
HGLibB_06113	C2orf27A	537.72	136.57	-1.9694	1.152e-16	1.7404e-15
HGLibB_37535	POLR2H	476.85	69.46	-2.7617	1.2048e-16	1.8173e-15
HGLibB_44635	SLC25A26	592.36	171.36	-1.7835	1.2097e-16	1.8241e-15
HGLibB_03282	ASF1B	34.029	133.08	1.9365	1.2836e-16	1.9315e-15
HGLibB_37964	PPP1R10	499.4	113.69	-2.1253	1.3083e-16	1.9674e-15
HGLibB_14594	EFTUD1	675.4	128.38	-2.3863	1.3786e-16	2.068e-15
HGLibB_21419	HIST1H2BM	400.01	744.24	0.89407	1.445e-16	2.1637e-15
HGLibB_43661	SF3B5	509.52	120.74	-2.0682	1.5257e-16	2.2794e-15
HGLibB_40990	RGPD6	710.45	251.11	-1.4967	1.695e-16	2.5229e-15
HGLibB_54105	WDR74	403.89	46.258	-3.0989	1.7073e-16	2.5409e-15
HGLibB_14993	EMC4	371.45	960.49	1.3682	1.7422e-16	2.5922e-15
HGLibB_37253	PMF1	707.57	179.9	-1.9697	1.7639e-16	2.6225e-15
HGLibB_42233	RRP9	375.9	43.303	-3.0887	1.7665e-16	2.6256e-15
HGLibB_37174	PLRG1	105.94	757.23	2.8258	1.8006e-16	2.6747e-15
HGLibA_54220	WDR92	113.62	295	1.3687	1.8521e-16	2.7488e-15
HGLibB_37524	POLR2D	438.38	79.477	-2.4488	1.9891e-16	2.9413e-15
HGLibB_20582	GTPBP4	674.35	228.17	-1.5592	2.0344e-16	3.007e-15
HGLibB_11569	CTAGE9	418.46	68.041	-2.603	2.0407e-16	3.0153e-15
HGLibB_30957	NAA50	603.75	2213.7	1.8727	2.1397e-16	3.1557e-15
HGLibB_56862	ZNHIT3	180.68	471.06	1.3776	2.154e-16	3.1761e-15
HGLibB_38681	PRPF4	569.45	160.27	-1.8227	2.1746e-16	3.2056e-15
HGLibA_12719	DDX46	85.507	242.18	1.4911	2.2042e-16	3.2473e-15
HGLibA_08550	CDC40	152.89	561.45	1.8699	2.2125e-16	3.2587e-15
HGLibA_19825	GPN1	68.158	230.29	1.7417	2.232e-16	3.2865e-15
HGLibB_52253	TUBGCP5	846.29	346.52	-1.2857	2.264e-16	3.3315e-15
HGLibB_51210	TRAIP	436.9	79.304	-2.4471	2.2686e-16	3.3376e-15
HGLibB_21508	HIST2H2BF	527.41	134.12	-1.9674	2.2958e-16	3.376e-15
HGLibB_20646	GUK1	770.55	264.16	-1.5409	2.3435e-16	3.4426e-15
HGLibB_13084	DHFR	497.77	107.15	-2.2053	2.4382e-16	3.5779e-15
HGLibB_46497	SPC24	964.18	431.14	-1.1593	2.5195e-16	3.6926e-15
HGLibB_40862	RFC5	581.24	139.84	-2.0475	2.527e-16	3.7031e-15
HGLibB_39056	PSMB3	554.13	119.82	-2.2	2.5966e-16	3.8005e-15
HGLibB_11663	CTR9	917.93	398.84	-1.2005	2.8142e-16	4.1093e-15
HGLibB_39136	PSMD8	369.88	42.241	-3.1005	2.8209e-16	4.1186e-15
HGLibB_28571	MCM4	752.49	283.18	-1.4068	2.853e-16	4.1645e-15
HGLibA_22910	IK	110.63	428.35	1.9434	2.8766e-16	4.1975e-15
HGLibB_53683	VPS25	474.6	1124.2	1.2424	3.0396e-16	4.4266e-15
HGLibA_36140	PFDN2	64.073	201.33	1.6366	3.1083e-16	4.5227e-15
HGLibB_19658	GOSR2	447.77	87.46	-2.3429	3.1621e-16	4.5983e-15
HGLibB_03878	AURKB	98.842	602.41	2.5954	3.2636e-16	4.7418e-15
HGLibA_16774	FAM86B1	294.03	4.7208	-5.6885	3.2766e-16	4.7602e-15
HGLibB_27577	LTV1	1181.3	593.02	-0.99305	3.3425e-16	4.8512e-15
HGLibA_13165	DHX15	123.1	314.91	1.3481	3.455e-16	5.0072e-15
HGLibB_37348	PNO1	751.29	240.07	-1.6418	3.5417e-16	5.1272e-15
HGLibB_23400	INTS8	374.05	45.744	-3.0042	3.6115e-16	5.2257e-15
HGLibB_28903	METTL1	439.24	83.343	-2.384	3.7652e-16	5.4395e-15
HGLibB_37647	POP7	360.72	38.833	-3.1828	3.9596e-16	5.7127e-15
HGLibB_52333	TXN	484.06	111.06	-2.1138	4.3841e-16	6.3024e-15
HGLibB_42753	SBNO1	923.57	334.96	-1.4605	4.4118e-16	6.3407e-15
HGLibA_14856	EIF5A	37.54	292.35	2.9282	4.4143e-16	6.3436e-15
HGLibB_38580	PRMT5	430.13	78.98	-2.4304	4.5521e-16	6.5344e-15
HGLibB_43208	SEC63	254.28	789.86	1.6313	4.6739e-16	6.7053e-15
HGLibB_39059	PSMB4	375.62	47.945	-2.9439	4.7344e-16	6.7896e-15
HGLibA_45637	SMARCE1	77.568	281.71	1.8473	5.1032e-16	7.3009e-15
HGLibB_37515	POLR2A	617.05	196.33	-1.6471	5.178e-16	7.4071e-15
HGLibB_56861	ZNHIT3	489.89	115.66	-2.0731	5.2727e-16	7.5408e-15
HGLibB_39039	PSMA7	409.49	67.795	-2.577	5.3413e-16	7.637e-15
HGLibB_42326	RTEL1	643.99	179.44	-1.8378	5.8014e-16	8.2741e-15
HGLibB_40382	RBBP6	887.04	382.46	-1.2116	5.9025e-16	8.4143e-15
HGLibB_28732	MED20	1090.3	530.28	-1.0385	5.9751e-16	8.5138e-15
HGLibB_52289	TUT1	505.06	125.91	-1.9955	6.1703e-16	8.7845e-15
HGLibB_52427	U2AF1	374.47	1054.6	1.4912	6.3366e-16	9.0138e-15
HGLibA_39159	PSMD13	174.71	396.14	1.1764	6.3711e-16	9.0618e-15
HGLibB_42423	RUVBL2	355.59	38.476	-3.1752	6.6134e-16	9.3996e-15
HGLibA_51843	TSG101	81.472	241.39	1.5554	6.6711e-16	9.4794e-15
HGLibB_41894	RPL35	431.43	82.052	-2.3804	7.0538e-16	1.0008e-14
HGLibB_39414	PTPN23	393.67	60.219	-2.6886	7.1912e-16	1.0199e-14
HGLibB_13768	DOLK	641.61	214.78	-1.5744	7.378e-16	1.0454e-14
HGLibB_41673	RNPC3	618.36	1037.1	0.74511	7.584e-16	1.074e-14
HGLibB_43095	SDHD	249.91	543.11	1.1167	7.7001e-16	1.09e-14
HGLibB_52237	TUBG1	346.59	34.414	-3.295	7.9145e-16	1.1196e-14
HGLibB_36584	PIK3C3	560.45	1177	1.0691	8.4029e-16	1.186e-14
HGLibB_38567	PRMT1	315.56	18.358	-4.0315	8.6966e-16	1.2254e-14
HGLibB_13885	DPY19L2	1460.7	2105.9	0.52751	9.133e-16	1.2842e-14
HGLibB_40855	RFC2	571.13	170.19	-1.7407	9.3975e-16	1.3199e-14
HGLibB_40058	RAD9A	708.48	256.41	-1.4627	9.4591e-16	1.3282e-14
HGLibB_14357	ECD	437.12	78.376	-2.4645	9.7158e-16	1.3623e-14
HGLibB_46461	SPATA5	830.91	346.55	-1.2592	9.872e-16	1.3837e-14
HGLibB_42206	RRN3	346.51	35.599	-3.2472	1.0242e-15	1.4346e-14
HGLibB_54076	WDR61	491.06	120.3	-2.0202	1.057e-15	1.4787e-14
HGLibA_34459	OR7A17	105.91	496.06	2.2171	1.0603e-15	1.483e-14
HGLibB_53068	URB1	667.64	1100.7	0.72044	1.0664e-15	1.491e-14
HGLibA_11000	CPSF3	131.87	767.34	2.5318	1.1182e-15	1.5607e-14
HGLibB_11068	CRCP	518.91	36.61	-3.7891	1.174e-15	1.6354e-14
HGLibB_55392	ZNF131	417.32	765.81	0.87428	1.2032e-15	1.6746e-14
HGLibA_31278	NCAPH2	73.167	214.2	1.5368	1.2698e-15	1.7637e-14
HGLibB_47765	SUPT6H	705.93	261.7	-1.4282	1.2788e-15	1.7755e-14
HGLibB_11370	CSNK1A1	870.45	279.33	-1.6363	1.2978e-15	1.8013e-14
HGLibB_55100	ZFC3H1	397.24	1242.8	1.643	1.3318e-15	1.8464e-14
HGLibB_01388	AK6	167.82	528.96	1.6504	1.3388e-15	1.8554e-14
HGLibB_37529	POLR2F	512.17	135.03	-1.9156	1.39e-15	1.923e-14
HGLibB_32428	NPIPA5	366.62	48.225	-2.9007	1.3987e-15	1.9344e-14
HGLibB_51011	TP53RK	333.79	30.196	-3.4238	1.4066e-15	1.9448e-14
HGLibB_17416	FGFR1OP	338.36	32.973	-3.3203	1.5014e-15	2.0713e-14
HGLibB_51072	TPI1	997.62	392.22	-1.3446	1.6093e-15	2.2166e-14
HGLibB_04154	BARD1	496.87	126.41	-1.9663	1.6363e-15	2.252e-14
HGLibB_13567	DNAJC17	470.79	110.35	-2.083	1.6519e-15	2.2726e-14
HGLibB_32925	NUDT21	381.22	57.314	-2.7125	1.6538e-15	2.275e-14
HGLibB_20517	GTF2H1	586.31	988.91	0.75318	1.7002e-15	2.3354e-14
HGLibB_27810	MAD2L2	1069.2	1821.4	0.768	1.7736e-15	2.4334e-14
HGLibB_00071	AARS2	372.01	691.57	0.89272	1.7824e-15	2.4452e-14
HGLibB_54098	WDR70	339.46	34.515	-3.261	1.8311e-15	2.5103e-14
HGLibB_08792	CDK9	773.39	1335.5	0.7873	1.8444e-15	2.5279e-14
HGLibB_12731	DDX54	678.71	214.5	-1.6572	1.9517e-15	2.6698e-14
HGLibB_18697	GBF1	403.37	71.097	-2.4877	2.0171e-15	2.7568e-14
HGLibA_42136	RPS3	112.55	333.06	1.5568	2.0235e-15	2.7642e-14
HGLibB_53988	WDR26	322.46	1461.2	2.1765	2.0768e-15	2.8341e-14
HGLibB_07585	CCDC130	455.09	102.33	-2.142	2.184e-15	2.9764e-14
HGLibA_32901	NUBP1	83.586	507.82	2.5887	2.1908e-15	2.9853e-14
HGLibB_53983	WDR24	481.56	118.76	-2.0105	2.2642e-15	3.0835e-14
HGLibB_00648	ACTR1A	457.63	89.93	-2.3345	2.318e-15	3.1539e-14
HGLibB_42082	RPS29	373.7	54.767	-2.7482	2.3369e-15	3.1778e-14
HGLibB_54108	WDR75	723.68	225.81	-1.6759	2.364e-15	3.2122e-14
HGLibA_14800	EIF3M	47.06	196.13	2.0362	2.3816e-15	3.2352e-14
HGLibB_45592	SMC2	1288.5	1885.1	0.54854	2.4029e-15	3.2619e-14
HGLibB_19521	GNL2	838.31	358.57	-1.2229	2.4502e-15	3.3227e-14
HGLibB_11070	CRCP	390.51	64.661	-2.5759	2.4628e-15	3.3395e-14
HGLibB_12661	DDX23	492.44	126.12	-1.9567	2.5129e-15	3.4066e-14
HGLibB_11594	CTDP1	401	70.873	-2.4837	2.5207e-15	3.4164e-14
HGLibB_28580	MCM7	444.58	96.829	-2.1873	2.5575e-15	3.4639e-14
HGLibB_46958	SRP9	383.82	61.024	-2.6333	2.5692e-15	3.479e-14
HGLibA_52635	UBE2N	77.616	221.32	1.4998	2.5878e-15	3.5034e-14
HGLibA_15735	EXOC2	134.16	355.28	1.3983	2.6249e-15	3.5524e-14
HGLibB_10971	CPOX	508.72	136.67	-1.8885	2.6681e-15	3.6076e-14
HGLibB_38156	PPP4R2	279.47	6.0337	-5.3174	2.7132e-15	3.6666e-14
HGLibB_32717	NSL1	691.65	1328.5	0.94066	2.733e-15	3.6917e-14
HGLibA_29902	MRPL14	150.04	601.29	1.9955	2.7432e-15	3.7046e-14
HGLibB_37172	PLRG1	508.78	102.84	-2.2955	2.8149e-15	3.7963e-14
HGLibB_40989	RGPD6	438.76	53.454	-3.0136	2.9921e-15	4.0288e-14
HGLibB_54575	YBX1	424.38	49.236	-3.082	3.114e-15	4.1878e-14
HGLibB_06657	C9orf114	846.71	1326.6	0.64722	3.2881e-15	4.414e-14
HGLibB_42026	RPS15A	331.74	33.453	-3.2717	3.5542e-15	4.7557e-14
HGLibB_42308	RSRC2	340.89	38.504	-3.1135	3.5817e-15	4.7903e-14
HGLibB_39135	PSMD8	407.96	77.209	-2.3866	3.8777e-15	5.1758e-14
HGLibA_53149	URM1	165.27	374.6	1.1756	3.8959e-15	5.1995e-14
HGLibB_41928	RPL4	285.65	10.023	-4.7007	3.9373e-15	5.2512e-14
HGLibB_54036	WDR46	432.97	925.02	1.0934	4.001e-15	5.3339e-14
HGLibB_51922	TSPYL5	612.61	1629.1	1.4096	4.0021e-15	5.3341e-14
HGLibB_47772	SUPV3L1	956.6	417.54	-1.1941	4.0338e-15	5.3746e-14
HGLibB_34635	OSGEP	335.03	35.9	-3.1869	4.0764e-15	5.4288e-14
HGLibB_39412	PTPN23	611.62	205.98	-1.5655	4.1021e-15	5.4612e-14
HGLibB_53281	USP36	125.36	340.11	1.4326	4.2159e-15	5.6078e-14
HGLibB_48107	TACC3	724.33	283.12	-1.3521	4.5289e-15	6.0047e-14
HGLibB_38676	PRPF38B	614.93	124.09	-2.2998	4.5671e-15	6.0534e-14
HGLibB_46515	SPDL1	734.31	219.3	-1.7389	4.6969e-15	6.2178e-14
HGLibB_42149	RPTOR	843.66	367.38	-1.1972	4.7313e-15	6.2599e-14
HGLibB_07882	CCDC84	313.16	601.5	0.93948	4.7786e-15	6.3197e-14
HGLibB_41949	RPL8	343.71	41.588	-3.0169	4.9106e-15	6.4885e-14
HGLibB_41898	RPL36	620.38	213.02	-1.5377	4.9414e-15	6.5278e-14
HGLibB_34571	ORC6	491.91	1117.1	1.1817	5.0478e-15	6.6565e-14
HGLibB_14832	EIF5A	420.26	86.092	-2.2741	5.2187e-15	6.8751e-14
HGLibB_46527	SPDYE2	2770.1	3842.5	0.47199	5.2321e-15	6.8912e-14
HGLibA_53763	VPS33A	93.447	703.79	2.8996	5.2912e-15	6.9682e-14
HGLibB_03875	AURKAIP1	754.01	283.7	-1.407	5.4191e-15	7.1319e-14
HGLibB_41955	RPLP0	310.45	23.989	-3.6396	5.4436e-15	7.1627e-14
HGLibB_42030	RPS16	807.39	342.71	-1.2338	5.5011e-15	7.2375e-14
HGLibB_41878	RPL3	293.7	15.352	-4.1717	5.5234e-15	7.2661e-14
HGLibB_45597	SMC4	294.03	15.654	-4.1469	5.6931e-15	7.4835e-14
HGLibB_29963	MRPL49	327.43	33.504	-3.2508	5.8946e-15	7.7391e-14
HGLibB_53290	USP39	245.97	506.02	1.0377	6.7554e-15	8.84e-14
HGLibB_48769	TCOF1	771.63	319.04	-1.2715	6.7922e-15	8.8863e-14
HGLibB_42070	RPS27	637.21	226.7	-1.4869	7.0947e-15	9.2688e-14
HGLibB_12016	CYCS	185.16	1556.5	3.0646	7.1679e-15	9.3614e-14
HGLibB_03735	ATP6V1B2	645.99	232.77	-1.4687	7.2378e-15	9.4516e-14
HGLibB_43663	SF3B5	628.83	221.29	-1.5025	7.3403e-15	9.5792e-14
HGLibB_52315	TWISTNB	292.18	16.257	-4.0865	8.0984e-15	1.0534e-13
HGLibB_34662	OSTC	739.13	157.31	-2.225	8.2883e-15	1.0768e-13
HGLibB_26975	LONP1	492.27	133.41	-1.8757	8.9666e-15	1.1619e-13
HGLibA_41566	RNF168	90.321	242.4	1.4143	9.0533e-15	1.1725e-13
HGLibB_31224	NCAPD3	240.49	823.91	1.7723	9.5083e-15	1.2294e-13
HGLibB_08593	CDC73	554.67	174.16	-1.6656	1.0024e-14	1.2937e-13
HGLibB_12700	DDX42	462.09	61.555	-2.8881	1.0083e-14	1.3008e-13
HGLibB_42857	SCGB1C1	422.08	90.768	-2.2049	1.0125e-14	1.3058e-13
HGLibB_28721	MED17	357.49	52.946	-2.7324	1.0226e-14	1.3184e-13
HGLibB_45593	SMC2	343.51	45.197	-2.8987	1.0532e-14	1.3568e-13
HGLibA_23461	IPO11	76.196	215.36	1.4868	1.065e-14	1.3707e-13
HGLibB_11952	CXXC1	524.49	154.17	-1.7598	1.0763e-14	1.3847e-13
HGLibB_41954	RPLP0	475.41	89.98	-2.3886	1.153e-14	1.4796e-13
HGLibB_45932	SNRPF	398.84	77.611	-2.3466	1.1596e-14	1.4875e-13
HGLibB_13148	DHX15	412.47	85.874	-2.2508	1.1906e-14	1.5258e-13
HGLibB_10807	COX17	73.839	239.6	1.6848	1.202e-14	1.54e-13
HGLibB_47894	SYMPK	801.92	2042.5	1.3477	1.2023e-14	1.5403e-13
HGLibB_06041	C21orf59	769.2	321.66	-1.2552	1.2235e-14	1.566e-13
HGLibB_12211	CYS1	270.09	572.53	1.0811	1.242e-14	1.5889e-13
HGLibB_30021	MRPS21	385.67	70.292	-2.4393	1.2608e-14	1.6119e-13
HGLibB_04995	BUD13	619.81	1150.7	0.89158	1.319e-14	1.6841e-13
HGLibA_08524	CDC23	260.92	4.4191	-5.5949	1.3767e-14	1.7558e-13
HGLibB_45903	SNRNP70	342	45.75	-2.8752	1.4007e-14	1.7851e-13
HGLibB_28893	METAP2	583.36	195.39	-1.5731	1.4521e-14	1.848e-13
HGLibB_32708	NSF	507.76	101.9	-2.3058	1.4543e-14	1.8504e-13
HGLibB_12705	DDX46	361.43	57.041	-2.6426	1.4755e-14	1.8761e-13
HGLibB_12543	DCTN5	462.94	89.131	-2.3638	1.4762e-14	1.8769e-13
HGLibB_29261	MIS12	346.69	48.705	-2.8064	1.4913e-14	1.8953e-13
HGLibB_08965	CEBPZ	1011.6	1523.8	0.59059	1.5251e-14	1.9363e-13
HGLibA_53994	WBSCR22	62.526	191.78	1.6016	1.5557e-14	1.9735e-13
HGLibB_43041	SDAD1	433.13	89.053	-2.2693	1.5873e-14	2.0132e-13
HGLibB_41940	RPL7	1154.2	1701.4	0.55942	1.5937e-14	2.0208e-13
HGLibA_23319	INO80	125.15	324.94	1.3695	1.6012e-14	2.0299e-13
HGLibB_34995	PAK1IP1	666.08	251.88	-1.3994	1.6071e-14	2.0367e-13
HGLibA_04827	BRK1	89.186	332.84	1.8882	1.6368e-14	2.0729e-13
HGLibA_41989	RPL6	368.66	61.828	-2.5567	1.6672e-14	2.1098e-13
HGLibB_45874	SNIP1	672.25	256.45	-1.3869	1.6883e-14	2.135e-13
HGLibA_07608	CCDC137	181.16	845.2	2.2158	1.7076e-14	2.1582e-13
HGLibB_14486	EEF2	473.58	125.51	-1.9074	1.7364e-14	2.193e-13
HGLibB_39057	PSMB3	409.71	86.349	-2.2333	1.7663e-14	2.2288e-13
HGLibB_37646	POP7	363.42	59.152	-2.5989	1.7845e-14	2.2508e-13
HGLibA_07593	CCDC130	109.76	820.13	2.8901	1.8932e-14	2.3832e-13
HGLibB_34637	OSGEP	375.41	1008.3	1.423	1.9404e-14	2.4395e-13
HGLibB_13212	DIDO1	96.524	445.92	2.1962	1.9424e-14	2.4418e-13
HGLibA_17438	FGFR1OP	163.18	762.72	2.2177	2.0921e-14	2.6252e-13
HGLibB_50903	TOMM40	289.16	19.04	-3.8559	2.1479e-14	2.691e-13
HGLibB_32612	NRBP1	757.36	1197.2	0.65992	2.1584e-14	2.7033e-13
HGLibB_01617	ALG14	380.82	70.292	-2.4211	2.174e-14	2.7215e-13
HGLibB_55604	ZNF253	400.6	718.73	0.84172	2.3642e-14	2.9531e-13
HGLibB_52436	U2SURP	365.29	751.59	1.0389	2.3668e-14	2.9557e-13
HGLibA_10233	CMTR1	772.52	1921.3	1.3133	2.385e-14	2.9781e-13
HGLibB_51234	TRAPPC1	323.1	37.9	-3.0586	2.4292e-14	3.0308e-13
HGLibA_38217	PPP6C	202.02	1112.9	2.456	2.4983e-14	3.1137e-13
HGLibA_37495	POLD2	29.029	200.51	2.7464	2.6018e-14	3.2373e-13
HGLibB_41892	RPL35	611.73	218.22	-1.4829	2.611e-14	3.2484e-13
HGLibB_14725	EIF2B5	406.38	86.505	-2.2189	2.6315e-14	3.2725e-13
HGLibB_13886	DPY19L2	483.99	134.98	-1.8346	2.8378e-14	3.5215e-13
HGLibB_41938	RPL6	268.41	10.073	-4.6047	2.951e-14	3.6574e-13
HGLibB_00332	ABT1	659.82	252.08	-1.3847	3.0757e-14	3.8056e-13
HGLibB_47530	STRIP1	311.57	590.37	0.91988	3.1298e-14	3.8709e-13
HGLibB_49454	TIMM23	644.76	241.88	-1.4108	3.1311e-14	3.8717e-13
HGLibB_41960	RPLP2	420.21	96.019	-2.1182	3.2374e-14	3.9982e-13
HGLibA_52269	TUBB	260.18	7.1454	-5.0029	3.5372e-14	4.3531e-13
HGLibB_53378	UTP18	1013.5	480.1	-1.0763	3.5923e-14	4.4186e-13
HGLibB_20645	GUK1	360.84	61.454	-2.5345	3.7473e-14	4.6041e-13
HGLibB_32429	NPIPA5	278.12	15.855	-4.0496	3.7683e-14	4.6289e-13
HGLibB_10989	CPSF3	301.98	28.582	-3.3565	3.8858e-14	4.7664e-13
HGLibB_48768	TCOF1	356.09	58.985	-2.5736	3.955e-14	4.8474e-13
HGLibB_29901	MRPL28	421.77	98.17	-2.0919	4.0173e-14	4.9216e-13
HGLibB_28696	MED10	986.4	488.92	-1.0111	4.031e-14	4.9374e-13
HGLibA_54461	XAB2	70.625	282.71	1.9859	4.0823e-14	4.9992e-13
HGLibB_12663	DDX24	494.97	144.17	-1.7725	4.092e-14	5.0106e-13
HGLibB_15764	EXOSC6	541.36	174.29	-1.6295	4.0949e-14	5.0136e-13
HGLibB_28371	MASTL	147.99	347.62	1.2264	4.4896e-14	5.4834e-13
HGLibB_52029	TTC27	595.96	1483.4	1.3142	4.7032e-14	5.736e-13
HGLibA_10694	COPB1	70.753	268.58	1.9096	4.8234e-14	5.8767e-13
HGLibB_08579	CDC45	253	762.63	1.588	4.952e-14	6.0278e-13
HGLibB_23431	IPO13	328.88	44.666	-2.8528	5.0225e-14	6.108e-13
HGLibB_24007	KANSL2	307.91	33.023	-3.1826	5.0254e-14	6.1104e-13
HGLibB_08548	CDC42	788.6	1436.8	0.86463	5.1632e-14	6.2759e-13
HGLibB_10323	CNOT2	361.79	759.75	1.0683	5.2177e-14	6.3402e-13
HGLibB_22306	HSPE1	336.66	22.068	-3.8717	5.3e-14	6.4364e-13
HGLibB_20528	GTF2H3	253.25	657.72	1.3734	5.3364e-14	6.4793e-13
HGLibA_30457	MTPAP	131.02	425.62	1.6922	5.3407e-14	6.4838e-13
HGLibB_31234	NCAPH	658.85	1415.3	1.1019	5.4043e-14	6.5577e-13
HGLibB_54522	XRCC3	410.08	963.43	1.2303	5.4837e-14	6.6506e-13
HGLibB_29987	MRPS10	867.98	1333	0.61839	5.6941e-14	6.8946e-13
HGLibB_06111	C2orf27A	785.94	242.73	-1.691	5.719e-14	6.9234e-13
HGLibB_09705	CINP	492.9	1053.5	1.0942	5.7216e-14	6.9258e-13
HGLibB_14760	EIF3G	489.38	142.98	-1.7681	6.0809e-14	7.351e-13
HGLibB_45900	SNRNP48	504.47	1436.7	1.5081	6.2021e-14	7.4877e-13
HGLibB_40532	RBM8A	243.53	3.1565	-5.8785	6.3113e-14	7.6157e-13
HGLibB_38379	PRELID1	267.92	13.129	-4.2505	6.548e-14	7.8894e-13
HGLibA_40583	RBM8A	55.167	169.66	1.6034	6.8709e-14	8.2617e-13
HGLibB_32218	NOL12	408.59	764.61	0.90241	7.6511e-14	9.1694e-13
HGLibA_11183	CRKL	31.356	364.04	3.4959	7.847e-14	9.3938e-13
HGLibA_15781	EXOSC4	132.19	518.38	1.9633	7.877e-14	9.4269e-13
HGLibB_02312	AP2M1	360.42	65.164	-2.4496	8.0481e-14	9.6259e-13
HGLibB_31795	NFRKB	361.48	65.817	-2.4396	8.1021e-14	9.6857e-13
HGLibB_09162	CEP85	620.91	232.24	-1.4149	8.2558e-14	9.8604e-13
HGLibB_47745	SUPT16H	737.57	281.04	-1.3888	8.4454e-14	1.0075e-12
HGLibB_55758	ZNF335	311.51	37.543	-3.0194	8.5226e-14	1.016e-12
HGLibB_41825	RPL15	367.97	69.963	-2.3784	8.6287e-14	1.0277e-12
HGLibB_41930	RPL4	427.19	102.81	-2.0443	8.7637e-14	1.0431e-12
HGLibB_41824	RPL15	260.67	10.883	-4.4608	8.8675e-14	1.0546e-12
HGLibB_15596	ETF1	440.53	952.89	1.1113	9.1608e-14	1.0884e-12
HGLibB_42574	SACM1L	756.13	311.18	-1.2782	9.416e-14	1.1175e-12
HGLibB_19461	GNB1L	381.98	78.795	-2.2629	9.4884e-14	1.1257e-12
HGLibB_09338	CHAF1A	404.64	92.488	-2.1173	9.5062e-14	1.1277e-12
HGLibA_25127	KLHL11	25.388	126.44	2.2719	9.6646e-14	1.146e-12
HGLibB_54502	XPO5	550.99	186.18	-1.5602	9.7208e-14	1.1522e-12
HGLibB_19519	GNL2	379.94	77.767	-2.2739	9.8322e-14	1.165e-12
HGLibB_48228	TAMM41	306.41	35.426	-3.0771	9.8649e-14	1.1688e-12
HGLibB_11802	CWC22	527.19	170.62	-1.6218	1.0006e-13	1.1848e-12
HGLibB_53289	USP39	325.78	36.889	-3.1085	1.0672e-13	1.2605e-12
HGLibB_48771	TCP1	271.14	16.889	-3.9272	1.071e-13	1.2648e-12
HGLibB_10993	CPSF4	415.32	100.06	-2.0425	1.1424e-13	1.3468e-12
HGLibB_36092	PFDN1	720.24	248.36	-1.5323	1.1563e-13	1.3622e-12
HGLibB_35699	PDCD7	529.89	1102.8	1.056	1.1675e-13	1.3744e-12
HGLibB_04782	BRD8	594.05	216.45	-1.4523	1.1922e-13	1.4025e-12
HGLibB_23404	INTS9	263.91	14.012	-4.1414	1.2835e-13	1.5057e-12
HGLibB_12496	DCLRE1B	707.17	295.33	-1.2569	1.292e-13	1.5151e-12
HGLibB_32259	NOP10	599.01	1174.1	0.96976	1.2994e-13	1.5234e-12
HGLibB_53962	WDR12	345.59	631.91	0.86876	1.3719e-13	1.6069e-12
HGLibA_54659	YEATS4	306.92	9.1902	-4.9173	1.3883e-13	1.625e-12
HGLibA_30983	NAA20	69.311	373.56	2.4134	1.4154e-13	1.6556e-12
HGLibB_18590	GAPDH	512.93	163.61	-1.6425	1.4498e-13	1.6949e-12
HGLibB_55607	ZNF254	344.61	630.22	0.86898	1.4547e-13	1.6999e-12
HGLibB_30036	MRPS26	126.02	302.27	1.2556	1.4979e-13	1.7483e-12
HGLibB_39027	PSMA3	220.17	0.68158	-7.0392	1.5329e-13	1.7874e-12
HGLibA_20533	GTF2E1	262	510.26	0.95899	1.5717e-13	1.8305e-12
HGLibA_15769	EXOSC1	191.73	518.3	1.43	1.6369e-13	1.9039e-12
HGLibB_45887	SNRNP25	297.84	33.252	-3.1251	1.6787e-13	1.9513e-12
HGLibA_37579	POLR2F	160.96	538.35	1.7355	1.6906e-13	1.9644e-12
HGLibB_45591	SMC2	282.14	24.872	-3.452	1.7351e-13	2.0136e-12
HGLibB_14071	DTYMK	431.42	112.48	-1.93	1.7489e-13	2.0294e-12
HGLibB_39667	QARS	458.11	1003.1	1.129	1.8185e-13	2.1073e-12
HGLibB_10690	COPE	472.05	68.572	-2.7654	1.8511e-13	2.1424e-12
HGLibB_11583	CTCF	213.71	535.11	1.3201	1.9337e-13	2.2349e-12
HGLibB_14820	EIF4G2	771.99	344.6	-1.1613	1.9409e-13	2.2428e-12
HGLibB_08964	CEBPZ	848.93	393.05	-1.109	1.9476e-13	2.25e-12
HGLibB_48826	TDGF1	569.57	980.52	0.78261	1.9636e-13	2.2681e-12
HGLibA_38126	PPP1R8	116.99	375.92	1.6755	1.9886e-13	2.2952e-12
HGLibB_09470	CHMP2A	558.99	921.5	0.72014	2.0753e-13	2.3923e-12
HGLibB_41779	RPF2	525.82	174.41	-1.5866	2.089e-13	2.4079e-12
HGLibB_16859	FARSA	439.45	118.62	-1.8805	2.1128e-13	2.4343e-12
HGLibB_52110	TTI1	339.99	621.73	0.86889	2.1141e-13	2.4357e-12
HGLibB_38152	PPP4C	503.59	160.04	-1.6477	2.1774e-13	2.5069e-12
HGLibB_32275	NOP9	418.6	105.76	-1.9747	2.1848e-13	2.5151e-12
HGLibA_42099	RPS19BP1	323.77	49.186	-2.6941	2.2333e-13	2.5675e-12
HGLibB_47762	SUPT5H	256.13	12.548	-4.2463	2.2487e-13	2.585e-12
HGLibA_48884	TDGF1	46.753	256.06	2.4284	2.3603e-13	2.7078e-12
HGLibB_18117	FTSJ3	307.63	645.35	1.0664	2.4339e-13	2.7891e-12
HGLibB_54001	WDR33	397.14	93.142	-2.0804	2.4407e-13	2.7966e-12
HGLibB_14482	EEF1G	312.95	43.582	-2.816	2.4873e-13	2.848e-12
HGLibA_16924	FAU	81.877	218.5	1.4052	2.5072e-13	2.8697e-12
HGLibB_27483	LSM11	340.42	59.46	-2.4975	2.5503e-13	2.9171e-12
HGLibB_23430	IPO13	354.55	53.275	-2.7117	2.6029e-13	2.9741e-12
HGLibB_15769	EXOSC7	416.22	769.29	0.88459	2.6056e-13	2.9769e-12
HGLibB_37343	PNN	448.45	1080.2	1.2664	2.7057e-13	3.0865e-12
HGLibB_32198	NOC4L	333.53	55.845	-2.557	2.7496e-13	3.134e-12
HGLibB_49304	THOC1	334.5	48.8	-2.7521	2.8141e-13	3.2044e-12
HGLibB_14732	EIF2S1	570.24	981.32	0.7821	2.8391e-13	3.2311e-12
HGLibB_28778	MED9	207.37	425.53	1.0335	2.8581e-13	3.2514e-12
HGLibB_53563	VEZT	413	827.56	1.001	2.8766e-13	3.2715e-12
HGLibA_40291	RARS	295.41	556.24	0.91069	2.9335e-13	3.333e-12
HGLibB_14793	EIF4E	406.34	100.08	-2.0107	3.0658e-13	3.4764e-12
HGLibB_41658	RNGTT	720.15	311.13	-1.2082	3.1258e-13	3.5431e-12
HGLibB_31514	NDUFS5	590.4	2234.8	1.9186	3.2138e-13	3.6388e-12
HGLibB_50106	TMEM199	436.16	119.22	-1.8625	3.3388e-13	3.7749e-12
HGLibA_43636	SETD1A	88.229	250.72	1.4962	3.361e-13	3.7986e-12
HGLibB_41973	RPP21	304.13	40.241	-2.8873	3.4565e-13	3.904e-12
HGLibB_49218	TGS1	1104.1	2693.6	1.2858	3.4582e-13	3.905e-12
HGLibB_15411	ERCC2	173.13	1544.8	3.1502	3.4956e-13	3.9466e-12
HGLibA_41984	RPL41	157.53	346.6	1.1327	3.5364e-13	3.99e-12
HGLibB_46834	SPTLC1	1517.8	2661.7	0.81	3.5545e-13	4.0093e-12
HGLibB_39033	PSMA5	223.13	1.9442	-6.2503	3.6067e-13	4.0666e-12
HGLibB_38077	PPP1R8	507.01	848.49	0.74175	3.6393e-13	4.1014e-12
HGLibB_53698	VPS33A	345.07	64.052	-2.4114	3.6555e-13	4.119e-12
HGLibB_14722	EIF2B4	286.23	30.621	-3.1832	3.6802e-13	4.1452e-12
HGLibB_26069	LCE1C	284.8	886.71	1.6351	3.7968e-13	4.2717e-12
HGLibB_21418	HIST1H2BM	387.59	980.94	1.3374	3.9554e-13	4.4431e-12
HGLibA_25758	KRTAP4-2	83.296	399.89	2.2497	4.123e-13	4.6226e-12
HGLibB_31510	NDUFS3	359.78	875.48	1.2806	4.1281e-13	4.6279e-12
HGLibB_08580	CDC45	463.63	138.08	-1.7402	4.162e-13	4.6641e-12
HGLibB_03713	ATP6V0C	227.55	1.3129	-6.6267	4.2632e-13	4.7753e-12
HGLibB_30228	MSTO1	415.66	107.86	-1.9364	4.3373e-13	4.8556e-12
HGLibB_49060	TFAM	648.24	1169.2	0.84995	4.4376e-13	4.9636e-12
HGLibB_48930	TEN1	288.79	33.152	-3.085	4.6593e-13	5.201e-12
HGLibB_46836	SPTLC1	277.42	26.99	-3.3143	4.7104e-13	5.255e-12
HGLibB_19216	GLE1	358.56	73.421	-2.2725	4.7427e-13	5.2901e-12
HGLibB_54559	YAE1D1	455.43	1115.9	1.291	4.7445e-13	5.2916e-12
HGLibB_09416	CHERP	484.92	109.65	-2.1347	4.8035e-13	5.3559e-12
HGLibB_08206	CCT7	1089.2	396.79	-1.4544	4.8549e-13	5.4107e-12
HGLibB_56864	ZNHIT6	757.94	281.1	-1.4278	5.0533e-13	5.6276e-12
HGLibB_43040	SDAD1	240.41	8.5086	-4.6661	5.1287e-13	5.7084e-12
HGLibB_08589	CDC7	378.12	85.639	-2.1295	5.13e-13	5.7089e-12
HGLibA_40486	RBM14	344.79	36.308	-3.2123	5.1855e-13	5.7684e-12
HGLibB_02689	ARGFX	313.75	1192.9	1.9234	5.4698e-13	6.0717e-12
HGLibA_29992	MRPL45	321.09	52.191	-2.5982	5.4952e-13	6.0982e-12
HGLibB_52706	UBTF	401.47	100.44	-1.9883	5.5595e-13	6.1666e-12
HGLibB_39377	PTPMT1	354.59	60.097	-2.5411	5.6028e-13	6.2117e-12
HGLibA_33570	OR11H1	753.75	283.52	-1.4075	5.6299e-13	6.2412e-12
HGLibB_45872	SNIP1	614.17	987.17	0.68376	5.82e-13	6.4412e-12
HGLibB_28695	MED10	659.62	177.68	-1.8864	5.9756e-13	6.6048e-12
HGLibB_17511	FIP1L1	400.49	774.07	0.94896	5.981e-13	6.6098e-12
HGLibB_51071	TPI1	435.74	122.5	-1.8223	6.0822e-13	6.7139e-12
HGLibB_39098	PSMD1	512.42	172.69	-1.5636	6.372e-13	7.0183e-12
HGLibB_14992	EMC4	664.22	1318.7	0.98828	6.4997e-13	7.1535e-12
HGLibB_42029	RPS16	340	64.13	-2.3884	6.5681e-13	7.2263e-12
HGLibB_32927	NUDT21	364.19	37.169	-3.2582	6.8824e-13	7.5554e-12
HGLibB_42084	RPS3	319.71	701.56	1.1313	6.9607e-13	7.6378e-12
HGLibB_08544	CDC40	690.01	295.78	-1.2193	7.0256e-13	7.707e-12
HGLibB_28998	MFAP1	648.33	1211.1	0.90047	7.0547e-13	7.7368e-12
HGLibB_15416	ERCC3	506.63	169.6	-1.5732	7.1598e-13	7.8462e-12
HGLibB_15455	ERH	233.84	6.9443	-4.8856	7.1823e-13	7.8694e-12
HGLibB_37765	PPAN-P2RY11	281.5	838.45	1.5712	7.6236e-13	8.3293e-12
HGLibA_39104	PSMB2	19.155	138.61	2.7922	7.6377e-13	8.3431e-12
HGLibA_49635	TLN1	85.329	238.92	1.4746	7.8614e-13	8.5757e-12
HGLibB_42039	RPS18	486.63	157.22	-1.6238	8.16e-13	8.8934e-12
HGLibA_09057	CENPH	53.174	214.91	1.9947	8.3283e-13	9.0702e-12
HGLibA_01623	ALG1L	162.23	350.94	1.1085	8.5813e-13	9.3321e-12
HGLibB_46835	SPTLC1	324.57	56.655	-2.4974	8.873e-13	9.6414e-12
HGLibA_56048	ZNF468	195.01	415.01	1.0857	8.9833e-13	9.7577e-12
HGLibB_35559	PCID2	233.13	7.5756	-4.771	9.3167e-13	1.0105e-11
HGLibB_51012	TP53RK	283.96	34.034	-3.0239	9.7558e-13	1.0567e-11
HGLibB_22446	IARS2	493.24	156.42	-1.6506	9.7701e-13	1.0579e-11
HGLibA_41758	ROMO1	78.573	270.88	1.7726	9.7933e-13	1.0602e-11
HGLibA_29972	MRPL39	155.39	395.45	1.342	1.0229e-12	1.1055e-11
HGLibB_26974	LONP1	506.02	171.81	-1.5529	1.0747e-12	1.1595e-11
HGLibB_42754	SBNO1	563.02	159.92	-1.8094	1.0866e-12	1.1716e-11
HGLibB_42080	RPS29	262.77	23.179	-3.4475	1.1316e-12	1.2191e-11
HGLibB_53692	VPS28	283.94	34.867	-2.9899	1.1618e-12	1.2503e-11
HGLibB_42236	RRS1	257.08	20.274	-3.6007	1.1621e-12	1.2505e-11
HGLibB_00618	ACTL6A	391.99	82.516	-2.2344	1.189e-12	1.2779e-11
HGLibB_15759	EXOSC4	314.24	31.789	-3.2652	1.1972e-12	1.2859e-11
HGLibB_23207	IMP3	318.98	55.32	-2.5063	1.2883e-12	1.3805e-11
HGLibB_09464	CHMP1A	433.75	774.14	0.83428	1.3646e-12	1.4586e-11
HGLibB_45836	SNAPC2	665.57	1564.7	1.2319	1.3879e-12	1.4827e-11
HGLibA_30938	MZF1	90.861	535.47	2.546	1.4175e-12	1.5128e-11
HGLibA_41905	RPL23	214.15	2.5252	-5.9315	1.4408e-12	1.5368e-11
HGLibA_00656	ACTR2	194.58	969.92	2.3116	1.4424e-12	1.5384e-11
HGLibB_13662	DNM1	107.45	958.96	3.1459	1.4595e-12	1.5555e-11
HGLibB_01621	ALG1L	311.03	51.409	-2.5738	1.4763e-12	1.5727e-11
HGLibB_12709	DDX47	1218.7	2558.4	1.0693	1.4902e-12	1.5866e-11
HGLibB_39020	PSMA1	365.48	818.98	1.1618	1.4905e-12	1.5868e-11
HGLibB_54590	YEATS4	1139.9	630.85	-0.85255	1.4951e-12	1.5914e-11
HGLibA_24980	KIN	240.52	958.91	1.9907	1.5176e-12	1.6141e-11
HGLibB_21682	HMGCS1	361.33	18.783	-4.195	1.555e-12	1.6522e-11
HGLibA_42117	RPS25	579.12	142.04	-2.0199	1.5585e-12	1.6558e-11
HGLibB_12736	DDX56	618.07	251.06	-1.2963	1.5913e-12	1.6892e-11
HGLibB_53985	WDR25	339.24	68.449	-2.2925	1.6188e-12	1.7167e-11
HGLibA_12722	DDX47	293.52	41.934	-2.7782	1.6427e-12	1.7408e-11
HGLibB_09386	CHD4	313.26	53.298	-2.533	1.6585e-12	1.7572e-11
HGLibA_36150	PFDN6	204.32	413.69	1.0141	1.6716e-12	1.7704e-11
HGLibB_41776	RPF1	65.118	556.39	3.0756	1.6751e-12	1.774e-11
HGLibA_54196	WDR83OS	38.744	228.44	2.5293	1.7111e-12	1.8103e-11
HGLibB_43646	SF3B1	407.8	110.89	-1.8694	1.712e-12	1.8111e-11
HGLibB_51254	TRAPPC3	243.6	590.56	1.2741	1.7679e-12	1.8687e-11
HGLibB_09274	CFL1	885.39	443.81	-0.99476	1.775e-12	1.8755e-11
HGLibA_43710	SF3B3	115.89	302.14	1.3749	1.7815e-12	1.882e-11
HGLibA_44295	SKP1	212.47	2.5755	-5.8998	1.7991e-12	1.9002e-11
HGLibB_52244	TUBGCP2	483.01	806.11	0.73774	1.8135e-12	1.9141e-11
HGLibA_55926	ZNF407	36.06	152.12	2.0467	1.8872e-12	1.9884e-11
HGLibB_31342	NDC80	722.27	234.13	-1.621	1.9704e-12	2.0725e-11
HGLibB_52992	UPF1	270.87	30.224	-3.1222	1.9891e-12	2.0915e-11
HGLibB_07432	CBWD5	486.57	841.33	0.78879	2.1061e-12	2.2093e-11
HGLibB_51273	TRAPPC8	564.03	84.309	-2.7275	2.2021e-12	2.3061e-11
HGLibB_48163	TAF1D	396.05	751.01	0.92144	2.2153e-12	2.3196e-11
HGLibB_43220	SEH1L	794.3	380.38	-1.0603	2.2317e-12	2.3356e-11
HGLibB_32440	NPLOC4	508.1	178.08	-1.5074	2.2704e-12	2.3743e-11
HGLibB_35996	PELO	361.5	83.751	-2.0967	2.2847e-12	2.3882e-11
HGLibA_29955	MRPL33	310.97	597.35	0.93957	2.3362e-12	2.4391e-11
HGLibB_36095	PFDN2	264.86	27.772	-3.2079	2.3757e-12	2.4793e-11
HGLibB_53037	UQCC2	545.49	169.65	-1.6792	2.4007e-12	2.5043e-11
HGLibB_54106	WDR74	528.93	73.041	-2.8394	2.5459e-12	2.6486e-11
HGLibB_17971	FRG2	2069	1398.8	-0.56439	2.5655e-12	2.6683e-11
HGLibB_54571	YARS2	487.45	141.18	-1.7805	2.5869e-12	2.6898e-11
HGLibB_12012	CYC1	455.12	143.58	-1.6576	2.6419e-12	2.7446e-11
HGLibB_37526	POLR2E	491.96	168.28	-1.5421	2.6472e-12	2.7494e-11
HGLibB_49673	TMA16	216.28	4.57	-5.2857	2.6516e-12	2.7538e-11
HGLibB_55391	ZNF131	339.95	71.527	-2.233	2.6602e-12	2.7622e-11
HGLibB_27495	LSM2	242.66	16.464	-3.8024	2.662e-12	2.7638e-11
HGLibB_49855	TMEM127	980.9	1644	0.74446	2.6638e-12	2.7654e-11
HGLibA_23650	ISCA2	99.051	270.5	1.4402	2.7315e-12	2.8326e-11
HGLibB_45966	SNW1	401.66	109.95	-1.8596	2.8301e-12	2.9314e-11
HGLibB_30959	NAA50	302.33	49.739	-2.5797	2.8557e-12	2.9562e-11
HGLibB_37845	PPIA	447.25	139.29	-1.6759	2.8587e-12	2.9589e-11
HGLibA_41680	RNF40	72.368	483.58	2.7235	2.8676e-12	2.9673e-11
HGLibB_32926	NUDT21	464.75	132.05	-1.8076	2.8764e-12	2.9761e-11
HGLibB_20828	HARS	250.66	21.464	-3.4858	3.1768e-12	3.271e-11
HGLibB_18610	GARS	340.89	73.17	-2.2046	3.2453e-12	3.3372e-11
HGLibA_32929	NUDCD3	180.34	633.3	1.8064	3.2955e-12	3.3877e-11
HGLibB_32857	NUBP1	358.03	83.673	-2.0842	3.3011e-12	3.3925e-11
HGLibB_53956	WDR1	431.26	129.88	-1.7237	3.3454e-12	3.4363e-11
HGLibA_39113	PSMB5	143.39	315.83	1.1338	3.4945e-12	3.5843e-11
HGLibB_39142	PSME1	418.42	1113.3	1.4096	3.5236e-12	3.6132e-11
HGLibB_51211	TRAIP	788.09	1415	0.84357	3.5761e-12	3.6646e-11
HGLibB_14981	EMC1	356.12	79.058	-2.1573	3.8467e-12	3.9313e-11
HGLibB_32361	NPAT	480.54	163.16	-1.5526	3.8845e-12	3.9686e-11
HGLibB_53989	WDR26	348.77	722.29	1.0482	3.9672e-12	4.0497e-11
HGLibB_10999	CPSF6	749.97	352.58	-1.0867	3.9897e-12	4.0719e-11
HGLibB_49233	THAP11	275.67	36.286	-2.8914	4.0291e-12	4.1106e-11
HGLibB_04988	BUB1B	264.56	30.118	-3.0932	4.0316e-12	4.1125e-11
HGLibB_10725	COPZ1	887.62	1515.8	0.77136	4.0429e-12	4.123e-11
HGLibB_42058	RPS23	327.96	589.28	0.84349	4.0757e-12	4.1558e-11
HGLibB_41829	RPL17-C18orf32	264.61	30.247	-3.0875	4.1171e-12	4.1958e-11
HGLibB_00647	ACTR10	637.44	271.92	-1.226	4.2524e-12	4.3293e-11
HGLibB_42081	RPS29	294.62	47.342	-2.6124	4.2727e-12	4.3492e-11
HGLibB_48955	TERF1	845.8	409.44	-1.0449	4.2864e-12	4.3621e-11
HGLibB_23392	INTS5	347.72	1665.6	2.2567	4.2995e-12	4.3743e-11
HGLibB_29980	MRPL54	386.21	76.577	-2.3194	4.3034e-12	4.3775e-11
HGLibB_19804	GPN3	258.5	27.247	-3.1996	4.4319e-12	4.5054e-11
HGLibA_10232	CMTR1	201.69	1.9442	-6.1053	4.4379e-12	4.5112e-11
HGLibB_38158	PPP4R2	271.84	34.643	-2.9363	4.4625e-12	4.5354e-11
HGLibB_52549	UBE2I	858	433.78	-0.98236	4.574e-12	4.6401e-11
HGLibA_42807	SBNO1	137.25	304.85	1.1455	4.7807e-12	4.8403e-11
HGLibB_54567	YARS	326.39	66.555	-2.2769	4.782e-12	4.8412e-11
HGLibB_42737	SBDS	625.92	216.23	-1.529	4.8607e-12	4.918e-11
HGLibB_28986	MEX3A	884.51	1374.2	0.63511	5.0987e-12	5.1474e-11
HGLibB_53462	VARS2	289.08	977.09	1.7535	5.1112e-12	5.1583e-11
HGLibB_13669	DNM2	274.72	36.738	-2.8691	5.1766e-12	5.2221e-11
HGLibB_38302	PRC1	257.76	27.649	-3.1751	5.2568e-12	5.2999e-11
HGLibB_46464	SPATA5L1	628.92	267.63	-1.2295	5.3804e-12	5.419e-11
HGLibB_31567	NEDD8	424.99	128.85	-1.714	5.4905e-12	5.522e-11
HGLibA_40484	RBM14	247.35	22.291	-3.4145	5.5855e-12	5.6156e-11
HGLibB_07698	CCDC174	1069.2	1541.2	0.52705	5.7706e-12	5.7925e-11
HGLibB_03734	ATP6V1B2	610.6	255.2	-1.2553	5.7741e-12	5.7955e-11
HGLibB_47051	SS18L2	775.22	365.14	-1.0841	6.2961e-12	6.303e-11
HGLibB_28924	METTL16	740.02	349.2	-1.0813	6.4578e-12	6.4589e-11
HGLibB_53982	WDR24	347.33	46.56	-2.8726	6.5592e-12	6.5582e-11
HGLibB_35322	PCBP2	788.42	1212.2	0.62	6.6151e-12	6.6107e-11
HGLibB_52562	UBE2L3	210.12	570.01	1.4354	6.6474e-12	6.6413e-11
HGLibA_08720	CDK1	284.74	44.007	-2.6665	6.7937e-12	6.7824e-11
HGLibB_07547	CCDC115	343.65	78.929	-2.1083	6.8655e-12	6.8524e-11
HGLibB_28762	MED30	609.26	962.91	0.65947	6.9476e-12	6.9309e-11
HGLibA_45990	SNRPG	261.22	24.313	-3.3728	7.0455e-12	7.0243e-11
HGLibB_50282	TMEM258	1217.5	711.19	-0.77473	7.061e-12	7.0375e-11
HGLibB_30259	MT2A	584.33	1173.6	1.0048	7.5214e-12	7.4764e-11
HGLibA_18918	GEMIN5	154.56	336.2	1.1161	7.6281e-12	7.5774e-11
HGLibA_02030	ANKRD20A2	526.8	198.96	-1.4003	7.695e-12	7.6407e-11
HGLibB_22617	IFITM3	475.11	164.04	-1.5285	7.7836e-12	7.7249e-11
HGLibB_17414	FGFR1OP	404.67	117.93	-1.7702	7.8622e-12	7.7983e-11
HGLibB_12721	DDX51	337.33	76.024	-2.1351	8.1441e-12	8.0692e-11
HGLibB_37551	POLR2K	217.92	9.1399	-4.4323	8.3527e-12	8.269e-11
HGLibB_52993	UPF2	393.32	111.14	-1.814	8.5033e-12	8.4075e-11
HGLibB_31436	NDUFAB1	748.91	334.4	-1.1608	8.5038e-12	8.4075e-11
HGLibB_51766	TSEN2	307.82	58.627	-2.3727	8.5947e-12	8.4938e-11
HGLibB_32979	NUP153	624.36	268	-1.2171	8.7171e-12	8.6105e-11
HGLibB_10188	CMPK1	326.78	70.013	-2.2066	8.7265e-12	8.6184e-11
HGLibA_28020	MAK16	326.82	28.66	-3.4663	8.9747e-12	8.8576e-11
HGLibB_29981	MRPL55	453.3	971.24	1.0977	9.0548e-12	8.9352e-11
HGLibB_52677	UBQLN4	457.63	153.45	-1.5702	9.1673e-12	9.044e-11
HGLibB_33032	NUP93	203.69	3.9387	-5.3732	9.1742e-12	9.0486e-11
HGLibB_36100	PFDN5	391.28	110.43	-1.8157	9.3956e-12	9.2562e-11
HGLibB_15771	EXOSC8	415.72	126.14	-1.7126	9.4202e-12	9.2781e-11
HGLibA_48582	TBCB	208.35	424.08	1.0218	9.4445e-12	9.3005e-11
HGLibB_30079	MRTO4	1299.7	1977.4	0.60501	9.7028e-12	9.5462e-11
HGLibB_53376	UTP18	317.4	637.37	1.0036	9.7462e-12	9.5874e-11
HGLibB_52206	TUBB	587.35	242.7	-1.2715	9.8074e-12	9.6444e-11
HGLibA_13975	DRG1	126.63	334.53	1.3945	9.8141e-12	9.6502e-11
HGLibB_27497	LSM2	1017.2	531.99	-0.93382	9.8649e-12	9.6985e-11
HGLibB_54985	ZCCHC9	503.06	1079.8	1.1004	9.9262e-12	9.754e-11
HGLibB_01280	AHCTF1	400.06	75.644	-2.3876	9.943e-12	9.7697e-11
HGLibB_08516	CDC23	631.66	219.57	-1.5202	9.9862e-12	9.8106e-11
HGLibB_29977	MRPL53	315.25	63.879	-2.2852	1.0085e-11	9.9017e-11
HGLibB_18780	GCN1L1	481.43	792.66	0.7182	1.0438e-11	1.0233e-10
HGLibB_37136	PLK1	334.53	74.739	-2.1473	1.0442e-11	1.0235e-10
HGLibB_02602	AQP7	440.41	905.15	1.0376	1.1368e-11	1.1104e-10
HGLibB_54024	WDR43	396.66	115.08	-1.7764	1.1506e-11	1.123e-10
HGLibA_45432	SLC9B1	400.97	688.4	0.77826	1.1772e-11	1.1475e-10
HGLibB_00056	AAMP	305.1	58.705	-2.3581	1.1855e-11	1.1547e-10
HGLibB_41148	RHOQ	235.83	567.08	1.2623	1.1912e-11	1.1598e-10
HGLibB_44236	SKIV2L2	497.04	1543	1.6324	1.2146e-11	1.1813e-10
HGLibB_48193	TAF7	615.55	1360.7	1.1432	1.2431e-11	1.2082e-10
HGLibB_54690	YY1	330.25	640.35	0.95317	1.2833e-11	1.2461e-10
HGLibA_45838	SMU1	106.31	295.8	1.4677	1.2955e-11	1.2576e-10
HGLibB_32706	NSF	271.7	35.392	-2.9056	1.3148e-11	1.2754e-10
HGLibB_40012	RAD21	181.22	0	-7.5096	1.3598e-11	1.317e-10
HGLibB_07095	CAMLG	319.45	695.11	1.1192	1.3794e-11	1.3352e-10
HGLibB_48520	TBCA	259.6	33.71	-2.9084	1.5062e-11	1.4531e-10
HGLibB_09412	CHEK1	422.98	133.92	-1.6519	1.5451e-11	1.4888e-10
HGLibB_53036	UQCC2	429.63	783.05	0.86449	1.5941e-11	1.5339e-10
HGLibB_48561	TBL3	427.76	137.25	-1.6329	1.5949e-11	1.5346e-10
HGLibA_23214	ILF2	183.6	655.24	1.8298	1.5966e-11	1.5359e-10
HGLibB_43660	SF3B4	279.12	609.7	1.1244	1.6123e-11	1.5503e-10
HGLibB_42012	RPS11	147.46	537.79	1.8596	1.6577e-11	1.5922e-10
HGLibB_36262	PHAX	317.73	68.041	-2.2068	1.6615e-11	1.5954e-10
HGLibB_52561	UBE2L3	860.89	388.38	-1.1463	1.6872e-11	1.6188e-10
HGLibB_43086	SDHAF2	356.32	91.857	-1.9441	1.7045e-11	1.635e-10
HGLibB_31362	NDNL2	400.01	109	-1.8661	1.7488e-11	1.6759e-10
HGLibB_22303	HSPD1	415.18	18.509	-4.415	1.7742e-11	1.6995e-10
HGLibB_04986	BUB1	461.18	802.02	0.79698	1.8102e-11	1.7328e-10
HGLibB_19799	GPN2	179.45	0.68158	-6.7456	1.8202e-11	1.7418e-10
HGLibB_53044	UQCRB	490.48	180.04	-1.4408	1.8251e-11	1.7462e-10
HGLibB_38683	PRPF4	604.74	259.63	-1.2167	1.8348e-11	1.7546e-10
HGLibA_01622	ALG1L	77.705	334.65	2.0924	1.8388e-11	1.7582e-10
HGLibB_28574	MCM5	571.64	236.24	-1.2713	1.8402e-11	1.7593e-10
HGLibB_09506	CHORDC1	529.44	951.08	0.84388	1.8871e-11	1.8033e-10
HGLibB_48534	TBCE	508.91	192.92	-1.3948	1.9071e-11	1.8214e-10
HGLibB_47026	SRSF6	301.22	57.091	-2.3792	1.9263e-11	1.8386e-10
HGLibB_54691	YY1	760.63	1878.5	1.3032	1.9309e-11	1.8429e-10
HGLibB_38000	PPP1R15B	724.1	327.56	-1.142	1.941e-11	1.8521e-10
HGLibB_02086	ANKRD36	298.53	57.638	-2.3528	2.0282e-11	1.9311e-10
HGLibB_37282	PMPCB	303.86	43.403	-2.7794	2.0369e-11	1.9388e-10
HGLibA_43730	SFPQ	203.78	6.3633	-4.7976	2.0396e-11	1.9411e-10
HGLibB_53715	VPS37C	415.04	130.51	-1.6616	2.0563e-11	1.9564e-10
HGLibB_28697	MED11	337.15	593.22	0.81336	2.0702e-11	1.9692e-10
HGLibB_33049	NUS1	341.13	83.544	-2.0168	2.0774e-11	1.9757e-10
HGLibB_53348	USP8	550.95	879.24	0.67334	2.0923e-11	1.9886e-10
HGLibB_13095	DHODH	397.91	119.62	-1.7256	2.1377e-11	2.0303e-10
HGLibB_09067	CENPN	535.39	174.66	-1.6105	2.1594e-11	2.0502e-10
HGLibB_54123	WDR82	240.44	24.922	-3.2194	2.1892e-11	2.0772e-10
HGLibB_09118	CEP192	386.3	112.33	-1.773	2.2011e-11	2.088e-10
HGLibB_04998	BUD31	613.81	124.68	-2.2904	2.2335e-11	2.1176e-10
HGLibB_12720	DDX51	179.6	365.47	1.0209	2.2354e-11	2.1191e-10
HGLibB_03813	ATRIP	916.95	1941.2	1.0812	2.2535e-11	2.1347e-10
HGLibA_05161	C11orf57	66.776	195.78	1.5377	2.2736e-11	2.153e-10
HGLibB_14072	DTYMK	258.32	35.169	-2.8419	2.3549e-11	2.2265e-10
HGLibB_10140	CLTC	736.33	357.56	-1.0401	2.4851e-11	2.3451e-10
HGLibB_45958	SNUPN	907.63	1328.3	0.54893	2.5894e-11	2.4387e-10
HGLibA_24907	KIF23	219.33	14.52	-3.8274	2.5962e-11	2.4449e-10
HGLibB_39058	PSMB3	358.09	95.433	-1.8967	2.6184e-11	2.4649e-10
HGLibB_40380	RBBP5	433.61	119.39	-1.852	2.6904e-11	2.5291e-10
HGLibA_54588	XRCC3	62.566	201.12	1.6689	2.7175e-11	2.5538e-10
HGLibA_42126	RPS27A	97.796	445.06	2.1747	2.7748e-11	2.6042e-10
HGLibB_28562	MCM2	600.86	1075	0.83813	2.9412e-11	2.7529e-10
HGLibB_36268	PHB2	208.26	9.6706	-4.2936	2.9642e-11	2.7739e-10
HGLibB_06947	CACTIN	250.24	974.49	1.9571	3.1145e-11	2.9079e-10
HGLibB_24460	KDM2A	354.08	93.952	-1.9029	3.1327e-11	2.9244e-10
HGLibB_40138	RAN	193.03	3.2068	-5.5274	3.2317e-11	3.0117e-10
HGLibB_25956	LAMTOR2	726.19	292.61	-1.3084	3.2943e-11	3.0671e-10
HGLibB_08064	CCND1	173.67	0	-7.4485	3.3106e-11	3.082e-10
HGLibB_40163	RANGAP1	899.43	240.84	-1.8966	3.3427e-11	3.1112e-10
HGLibB_52288	TUT1	500.91	956.2	0.93139	3.3963e-11	3.1582e-10
HGLibB_54038	WDR46	288.71	687.79	1.2495	3.4942e-11	3.2456e-10
HGLibB_24874	KIF23	1225.7	739.16	-0.72886	3.5028e-11	3.2529e-10
HGLibB_52941	UNC45A	1515.7	2831.6	0.90117	3.5168e-11	3.2654e-10
HGLibB_33000	NUP214	749.1	1434.3	0.93619	3.5339e-11	3.2808e-10
HGLibB_29580	MOG	305.02	64.538	-2.2232	3.5889e-11	3.3282e-10
HGLibA_40215	RANGAP1	94.867	227.89	1.2555	3.7424e-11	3.4632e-10
HGLibA_49554	TINF2	315.98	60.594	-2.3635	3.7552e-11	3.4735e-10
HGLibB_20358	GRWD1	275.99	47.616	-2.5103	3.758e-11	3.4758e-10
HGLibB_46973	SRPRB	801.46	398.97	-1.0045	3.8187e-11	3.5295e-10
HGLibB_10748	COQ5	614.1	184.15	-1.7321	3.8528e-11	3.5591e-10
HGLibB_48157	TAF1B	616.04	224.72	-1.4508	3.8814e-11	3.5841e-10
HGLibB_08048	CCNA2	573.01	195.12	-1.5494	3.8918e-11	3.5932e-10
HGLibB_41942	RPL7A	347.55	91.12	-1.9198	3.9017e-11	3.601e-10
HGLibB_47109	SSRP1	417.72	136.34	-1.6083	3.9429e-11	3.6358e-10
HGLibB_20796	HAMP	580.98	248.49	-1.222	3.9603e-11	3.6505e-10
HGLibA_15617	ETF1	346.34	679.14	0.96947	4.0288e-11	3.7116e-10
HGLibB_51626	TRMT5	594.7	221.67	-1.4197	4.0599e-11	3.7391e-10
HGLibB_00067	AARS	277.92	16.207	-4.0188	4.0904e-11	3.7654e-10
HGLibB_19579	GOLGA6A	614.55	254.79	-1.2669	4.1194e-11	3.7916e-10
HGLibB_15747	EXOSC1	1041.4	595.2	-0.80607	4.1896e-11	3.8526e-10
HGLibB_41853	RPL23A	249.4	33.001	-2.8806	4.2139e-11	3.874e-10
HGLibA_28019	MAK16	56.804	313.11	2.4421	4.24e-11	3.8978e-10
HGLibB_53963	WDR12	423.94	140.98	-1.5815	4.2918e-11	3.9412e-10
HGLibB_13701	DNTTIP2	385.36	104.87	-1.8676	4.3248e-11	3.9705e-10
HGLibB_29992	MRPS11	1067.8	1948.9	0.86749	4.3731e-11	4.0133e-10
HGLibB_33009	NUP43	967.68	538.51	-0.84437	4.533e-11	4.1547e-10
HGLibB_43696	SFSWAP	989.86	555.83	-0.83144	4.5767e-11	4.1924e-10
HGLibB_10085	CLP1	213.73	14.19	-3.8213	4.6248e-11	4.2339e-10
HGLibB_37590	POLRMT	324.93	72.086	-2.1569	4.7706e-11	4.3603e-10
HGLibB_52695	UBR5	272.12	1355.1	2.3119	4.8097e-11	4.3934e-10
HGLibB_36149	PGAM1	399.43	125.58	-1.6615	4.8101e-11	4.3934e-10
HGLibB_29940	MRPL41	261.31	593.06	1.1793	4.8116e-11	4.3945e-10
HGLibB_37277	PMPCA	536.49	218.6	-1.2913	4.8576e-11	4.4358e-10
HGLibB_48200	TAF8	273.47	47.465	-2.5016	4.8617e-11	4.4392e-10
HGLibA_32900	NUBP1	138.26	367.14	1.4025	4.9305e-11	4.4993e-10
HGLibA_48990	TEN1	80.2	494.12	2.6082	4.9313e-11	4.4997e-10
HGLibB_41915	RPL37A	230.93	23.632	-3.2351	5.0106e-11	4.5693e-10
HGLibB_42198	RRM1	388.01	777.19	1.0003	5.0428e-11	4.5975e-10
HGLibA_47953	SYMPK	245.9	31.917	-2.907	5.0474e-11	4.6011e-10
HGLibB_00070	AARS2	540.71	222.01	-1.2804	5.1678e-11	4.7062e-10
HGLibA_09500	CHMP6	52.84	234.9	2.1314	5.2046e-11	4.7378e-10
HGLibB_24829	KIF14	428.54	1107.5	1.3678	5.2358e-11	4.7644e-10
HGLibB_40500	RBM42	702.96	281.89	-1.3152	5.2885e-11	4.8113e-10
HGLibB_22887	IKBKAP	572.5	2257.2	1.9773	5.4211e-11	4.9278e-10
HGLibB_08193	CCT4	433.1	148.61	-1.5368	5.4524e-11	4.954e-10
HGLibB_42263	RSL1D1	229.29	17.095	-3.6698	5.4574e-11	4.9582e-10
HGLibB_41839	RPL19	768.48	388.52	-0.98216	5.6832e-11	5.1519e-10
HGLibA_06117	C2orf27A	187.83	3.9889	-5.2422	6.0176e-11	5.4373e-10
HGLibB_42031	RPS16	228.98	23.459	-3.2331	6.0565e-11	5.4696e-10
HGLibB_41893	RPL35	757.07	380.54	-0.99052	6.0579e-11	5.4704e-10
HGLibA_42766	SASS6	195.09	6.6147	-4.6866	6.0849e-11	5.4928e-10
HGLibB_31222	NCAPD2	552.45	904.73	0.71063	6.158e-11	5.5537e-10
HGLibB_53949	WDHD1	1276.1	770.68	-0.72678	6.2204e-11	5.6078e-10
HGLibB_20122	GPS1	401.91	698.1	0.79504	6.2261e-11	5.6125e-10
HGLibB_45784	SMU1	371.89	109.45	-1.7554	6.3652e-11	5.734e-10
HGLibB_32192	NOC2L	607.35	271.01	-1.1613	6.4244e-11	5.7844e-10
HGLibB_14767	EIF3I	211.36	11.386	-4.0997	6.4691e-11	5.8224e-10
HGLibA_39106	PSMB3	184.43	3.2571	-5.4448	6.6649e-11	5.9887e-10
HGLibB_14764	EIF3H	253	37.414	-2.7251	6.8464e-11	6.1425e-10
HGLibB_51609	TRMT112	520.04	118.32	-2.1265	7.0542e-11	6.3204e-10
HGLibA_46554	SPC25	209.75	14.012	-3.8114	7.0706e-11	6.3341e-10
HGLibB_49317	THOC6	701.4	1734.5	1.305	7.2142e-11	6.4584e-10
HGLibB_23386	INTS3	866.77	372.65	-1.2156	7.2384e-11	6.4791e-10
HGLibB_15553	ESPN	459.84	751.1	0.70666	7.3422e-11	6.5696e-10
HGLibB_14484	EEF1G	457.62	167.19	-1.4472	7.4695e-11	6.678e-10
HGLibB_35885	PDPK1	853.65	455.47	-0.90481	7.4981e-11	6.7005e-10
HGLibA_05594	C17orf96	230.11	25.274	-3.1368	7.825e-11	6.9796e-10
HGLibA_52771	UBTF	291.35	60.544	-2.248	7.8768e-11	7.0248e-10
HGLibA_45370	SLC7A5	277.13	52.191	-2.3865	8.0233e-11	7.1512e-10
HGLibA_42255	RRM2	234.59	27.872	-3.0285	8.0397e-11	7.1653e-10
HGLibB_32443	NPM1	232.31	5.6817	-5.1259	8.1039e-11	7.2198e-10
HGLibA_37578	POLR2F	116.8	279.72	1.2527	8.1571e-11	7.2644e-10
HGLibB_56219	ZNF574	391.51	123.85	-1.6526	8.3754e-11	7.4544e-10
HGLibB_18899	GEMIN7	411.03	875.48	1.089	8.4449e-11	7.5129e-10
HGLibB_03580	ATP1A1	739.83	370.57	-0.99552	8.5187e-11	7.5752e-10
HGLibB_19467	GNB2L1	366.4	66.784	-2.4384	8.5959e-11	7.6393e-10
HGLibB_21802	HNRNPK	304.87	69.331	-2.1207	8.8334e-11	7.8399e-10
HGLibB_21663	HMGB1	605.14	157.25	-1.9374	8.8582e-11	7.8589e-10
HGLibB_07802	CCDC59	837.58	445.05	-0.91074	9.1713e-11	8.1223e-10
HGLibA_17740	FNBP4	90.193	238.42	1.3925	9.2446e-11	8.1817e-10
HGLibB_07440	CBX1	176.73	372.05	1.0697	9.2777e-11	8.208e-10
HGLibB_29904	MRPL3	382.98	118.92	-1.679	9.2863e-11	8.2144e-10
HGLibB_46957	SRP9	306.29	851.41	1.4719	9.4384e-11	8.3458e-10
HGLibB_39100	PSMD1	544.89	229.46	-1.2441	9.5853e-11	8.47e-10
HGLibB_51256	TRAPPC3	322.77	80.868	-1.9836	9.715e-11	8.5814e-10
HGLibB_32020	NLE1	712.98	351.86	-1.0168	9.9305e-11	8.7641e-10
HGLibA_31156	NARS	191.71	6.9443	-4.6003	9.9569e-11	8.7855e-10
HGLibA_45840	SMU1	254.64	39.13	-2.6714	1.0131e-10	8.9317e-10
HGLibB_21683	HMGCS1	431.14	151.44	-1.5033	1.0298e-10	9.0696e-10
HGLibA_43850	SGPP1	216.64	458.93	1.0795	1.0305e-10	9.0745e-10
HGLibB_21662	HMGB1	212.86	453.47	1.0875	1.0355e-10	9.1174e-10
HGLibB_12277	DAD1	259.9	43.454	-2.5531	1.0369e-10	9.1285e-10
HGLibA_30022	MRPL55	92.066	231.75	1.3225	1.0516e-10	9.2545e-10
HGLibB_45885	SNRNP200	763.65	1634.4	1.0968	1.0611e-10	9.3335e-10
HGLibA_10201	CMPK1	205.47	13.66	-3.816	1.0755e-10	9.4558e-10
HGLibA_08113	CCNK	236.57	30.476	-2.916	1.1003e-10	9.663e-10
HGLibA_23430	INTS7	103.49	277.2	1.4128	1.1016e-10	9.673e-10
HGLibB_10727	COPZ1	203.25	12.799	-3.8877	1.1403e-10	1.0001e-09
HGLibB_14771	EIF3J	305.35	70.063	-2.108	1.1439e-10	1.003e-09
HGLibB_05675	C19orf53	619.17	284.29	-1.1203	1.1789e-10	1.0322e-09
HGLibB_35752	PDE4DIP	196.85	9.8718	-4.1857	1.1874e-10	1.0391e-09
HGLibB_21812	HNRNPM	422.62	146.79	-1.5193	1.2115e-10	1.0596e-09
HGLibB_14485	EEF2	623.54	287.71	-1.1132	1.2153e-10	1.0626e-09
HGLibB_53878	WARS	277.43	54.582	-2.3246	1.2242e-10	1.0698e-09
HGLibA_10722	COPS5	173.58	349.33	1.0049	1.2247e-10	1.0701e-09
HGLibB_32624	NRDE2	343.18	591.33	0.78322	1.2317e-10	1.0758e-09
HGLibB_00669	ACTR6	368.77	626	0.76184	1.2551e-10	1.0954e-09
HGLibB_28338	MARS2	873.76	394.65	-1.1447	1.2663e-10	1.1046e-09
HGLibB_02693	ARGLU1	260.5	44.817	-2.5128	1.2672e-10	1.1053e-09
HGLibB_08518	CDC23	585.64	260.69	-1.1646	1.2794e-10	1.1155e-09
HGLibB_19468	GNB2L1	198.95	11.185	-4.0365	1.2839e-10	1.1193e-09
HGLibB_18559	GALP	421.67	730.84	0.79197	1.2887e-10	1.1231e-09
HGLibA_39167	PSMD2	204.9	14.19	-3.7607	1.2997e-10	1.1321e-09
HGLibB_04518	BIRC5	293.57	64.588	-2.1671	1.3036e-10	1.1351e-09
HGLibB_38432	PRIM1	39.957	123.36	1.6023	1.3294e-10	1.1567e-09
HGLibA_13638	DNAJC8	257.98	472.29	0.86988	1.3477e-10	1.1721e-09
HGLibB_46507	SPCS3	1184.9	2473.5	1.0611	1.3487e-10	1.1729e-09
HGLibA_29961	MRPL35	97.915	229.15	1.2183	1.3491e-10	1.1731e-09
HGLibB_31816	NFYC	457.57	171.18	-1.4132	1.3565e-10	1.1791e-09
HGLibB_20519	GTF2H2	639.12	300.11	-1.088	1.386e-10	1.2036e-09
HGLibB_08584	CDC5L	482.03	188.42	-1.3505	1.4439e-10	1.252e-09
HGLibB_41968	RPN2	336.89	92.008	-1.8611	1.4507e-10	1.2574e-09
HGLibB_08510	CDC20	211.74	453.43	1.095	1.4928e-10	1.2925e-09
HGLibB_19592	GOLGA6L1	2361.2	1675.9	-0.49427	1.5135e-10	1.3099e-09
HGLibB_05671	C19orf52	262.99	19.721	-3.6713	1.5552e-10	1.344e-09
HGLibB_53355	USPL1	1699.4	2409.2	0.50333	1.599e-10	1.3801e-09
HGLibB_24816	KIF11	199.55	491.57	1.2964	1.6464e-10	1.4194e-09
HGLibA_07101	CAMLG	36.188	136.09	1.8822	1.6713e-10	1.4404e-09
HGLibB_54392	XAB2	457.58	87.963	-2.3659	1.6861e-10	1.4522e-09
HGLibB_08590	CDC7	373.43	70.415	-2.3904	1.6911e-10	1.4563e-09
HGLibB_38117	PPP2R4	330.69	89.097	-1.8803	1.7245e-10	1.4835e-09
HGLibB_09071	CENPP	756.58	1123.8	0.57018	1.7444e-10	1.4995e-09
HGLibB_22261	HSPA5	261.81	47.264	-2.445	1.7604e-10	1.5125e-09
HGLibA_33366	OLFML3	47.453	259.67	2.4275	1.764e-10	1.5152e-09
HGLibB_41815	RPL13	269.23	51.661	-2.3594	1.7718e-10	1.5219e-09
HGLibB_08592	CDC73	421.08	128.79	-1.7014	1.7858e-10	1.5333e-09
HGLibB_20532	GTF2H4	606.87	243.9	-1.3116	1.7905e-10	1.5371e-09
HGLibB_39053	PSMB2	310.82	52.51	-2.5428	1.8021e-10	1.5465e-09
HGLibB_48180	TAF5	520.78	199.23	-1.3818	1.8057e-10	1.5496e-09
HGLibB_20201	GRB2	263.41	48.348	-2.4217	1.8095e-10	1.5525e-09
HGLibA_12737	DDX52	184.49	1.9945	-5.9529	1.8224e-10	1.5633e-09
HGLibA_42155	RPS6	263.49	48.454	-2.4191	1.8303e-10	1.5695e-09
HGLibB_27499	LSM3	297.67	69.03	-2.0925	1.8611e-10	1.5942e-09
HGLibA_11774	CUL1	244.5	37.643	-2.6674	1.9022e-10	1.6276e-09
HGLibB_45911	SNRPB	782.46	237.48	-1.716	1.9076e-10	1.6318e-09
HGLibA_31146	NARFL	172.73	2.5755	-5.6026	1.9149e-10	1.6378e-09
HGLibB_51299	TREML2	476.96	836.67	0.80951	1.9159e-10	1.6386e-09
HGLibA_42073	RPS14	204.61	15.755	-3.6173	1.9197e-10	1.6416e-09
HGLibA_41817	RPAP2	66.047	309.08	2.2094	1.9328e-10	1.6521e-09
HGLibB_10314	CNOT1	443.26	163.85	-1.4302	1.9449e-10	1.6616e-09
HGLibB_42578	SAE1	472.87	126.85	-1.89	1.9686e-10	1.6805e-09
HGLibB_42079	RPS28	184.76	6.5141	-4.6277	1.9881e-10	1.6959e-09
HGLibB_36104	PFDN6	553.37	165.41	-1.7361	2.0001e-10	1.7056e-09
HGLibB_39971	RABGGTB	245.51	38.504	-2.6416	2.0114e-10	1.7151e-09
HGLibB_13670	DNM2	215.16	21.587	-3.2585	2.0213e-10	1.7229e-09
HGLibB_31481	NDUFB6	422.09	719.9	0.76883	2.0354e-10	1.7341e-09
HGLibA_02681	ARFRP1	236.55	23.554	-3.2742	2.0374e-10	1.7354e-09
HGLibA_42473	RUVBL1	203.52	12.146	-3.9596	2.0801e-10	1.7704e-09
HGLibA_01867	ANAPC11	220.34	24.543	-3.1153	2.0818e-10	1.7717e-09
HGLibA_32274	NOL7	199.26	1127.5	2.4945	2.0862e-10	1.7752e-09
HGLibB_41666	RNMT	338.72	95.31	-1.8186	2.0901e-10	1.7782e-09
HGLibB_28564	MCM2	293.21	51.454	-2.4877	2.1281e-10	1.8097e-09
HGLibA_49716	TM7SF2	70.89	214.59	1.5844	2.1853e-10	1.8563e-09
HGLibA_13104	DHFR	158.36	0.68158	-6.5663	2.1911e-10	1.861e-09
HGLibB_11764	CUL2	407.12	746.52	0.87313	2.1916e-10	1.8613e-09
HGLibA_08536	CDC26	82.945	314.34	1.9094	2.2288e-10	1.8907e-09
HGLibB_41252	RINT1	301.19	72.209	-2.0454	2.239e-10	1.8989e-09
HGLibA_37592	POLR2J	329.51	89.885	-1.8626	2.2443e-10	1.903e-09
HGLibB_12648	DDX19A	671.76	1015.4	0.59525	2.2595e-10	1.9151e-09
HGLibB_16862	FARSB	256.86	44.593	-2.4997	2.2617e-10	1.9167e-09
HGLibB_43193	SEC61A1	719.32	206.66	-1.7944	2.2952e-10	1.9436e-09
HGLibA_15760	EXOC7	203.85	16.185	-3.5754	2.3112e-10	1.9567e-09
HGLibB_41672	RNPC3	231.4	938.61	2.0155	2.3483e-10	1.9863e-09
HGLibB_37891	PPIL1	50.482	152.17	1.573	2.387e-10	2.0168e-09
HGLibB_18923	GFM1	433.17	158.41	-1.4456	2.3988e-10	2.0264e-09
HGLibA_12671	DDX21	200.07	14.442	-3.7028	2.4214e-10	2.0443e-09
HGLibB_36269	PHB2	473.86	186.48	-1.3408	2.4542e-10	2.0705e-09
HGLibB_53080	URI1	245.7	39.638	-2.6019	2.4694e-10	2.0824e-09
HGLibB_29792	MRGBP	481.12	191.59	-1.3239	2.4794e-10	2.0906e-09
HGLibB_37537	POLR2H	534.29	839.57	0.65105	2.488e-10	2.0974e-09
HGLibB_23257	ING3	525.4	222.74	-1.2344	2.5007e-10	2.1073e-09
HGLibB_06209	C3orf17	695.25	327.56	-1.0835	2.5214e-10	2.1242e-09
HGLibB_51323	TRIAP1	168.23	0.6313	-6.6969	2.5802e-10	2.1712e-09
HGLibB_32699	NSA2	260.6	48.599	-2.399	2.613e-10	2.1981e-09
HGLibB_08191	CCT3	239.68	36.61	-2.678	2.686e-10	2.2571e-09
HGLibB_21416	HIST1H2BL	458.34	914.27	0.99465	2.7632e-10	2.3176e-09
HGLibB_53717	VPS37C	293.81	518.62	0.81766	2.8446e-10	2.384e-09
HGLibB_29917	MRPL34	323.84	64.666	-2.3065	2.8585e-10	2.3947e-09
HGLibA_31609	NEDD8	162.28	1.3129	-6.1416	2.8632e-10	2.3981e-09
HGLibB_46907	SRFBP1	329.54	91.343	-1.8397	2.8728e-10	2.4051e-09
HGLibB_39106	PSMD11	321.97	86.656	-1.8815	2.9221e-10	2.4452e-09
HGLibA_38618	PRMT1	225.86	29.291	-2.9049	2.9673e-10	2.4822e-09
HGLibA_39464	PTPN23	229.24	427.27	0.89538	2.9876e-10	2.4983e-09
HGLibB_33054	NUTF2	690.83	273.87	-1.3317	3.0086e-10	2.5143e-09
HGLibB_09083	CENPW	532.75	229.43	-1.2118	3.0513e-10	2.5476e-09
HGLibA_14423	ECT2	22.224	105.23	2.1936	3.0617e-10	2.5557e-09
HGLibB_23615	ISCA2	680.96	337.55	-1.0103	3.0639e-10	2.5572e-09
HGLibA_29722	MPHOSPH10	71.993	188.17	1.3739	3.0726e-10	2.5643e-09
HGLibA_45964	SNRPA1	165.29	1.8939	-5.8446	3.1093e-10	2.5931e-09
HGLibA_45889	SNAPC1	142.94	448.64	1.6433	3.2768e-10	2.7275e-09
HGLibA_31274	NCAPH	188.56	10.073	-4.0976	3.3023e-10	2.7479e-09
HGLibB_11761	CUL1	340.56	642.48	0.91375	3.4677e-10	2.88e-09
HGLibB_07587	CCDC130	245.42	513.48	1.062	3.4688e-10	2.8807e-09
HGLibB_46999	SRRT	546.4	1327.9	1.2796	3.4702e-10	2.8816e-09
HGLibB_13150	DHX16	299.87	526.93	0.8112	3.5157e-10	2.917e-09
HGLibA_32306	NOP16	174.17	4.4191	-5.0145	3.5239e-10	2.9228e-09
HGLibB_29946	MRPL43	165.44	1204.5	2.8565	3.5306e-10	2.9277e-09
HGLibB_54048	WDR5	241.4	39.107	-2.5954	3.6366e-10	3.0118e-09
HGLibB_31735	NFATC2IP	438.06	1150.3	1.3908	3.6952e-10	3.0574e-09
HGLibB_41877	RPL3	466.97	184.57	-1.3345	3.6955e-10	3.0574e-09
HGLibA_24082	KATNB1	303.21	76.348	-1.9756	3.7502e-10	3.1006e-09
HGLibB_46092	SOD2	488.08	165.27	-1.5566	3.8033e-10	3.1426e-09
HGLibA_38167	PPP2R4	206.29	19.744	-3.3209	3.815e-10	3.1518e-09
HGLibA_00441	ACIN1	117.61	529.89	2.1621	3.8278e-10	3.1615e-09
HGLibB_51928	TSR1	228.45	31.99	-2.7981	3.8358e-10	3.1678e-09
HGLibB_11584	CTCF	633.97	1200.8	0.9204	3.8442e-10	3.1745e-09
HGLibB_53996	WDR3	534.58	232.48	-1.1978	3.8459e-10	3.1755e-09
HGLibA_53156	UROD	30.576	153.15	2.2874	3.8634e-10	3.1895e-09
HGLibB_29858	MRPL13	812.06	427.87	-0.92282	3.9286e-10	3.2409e-09
HGLibB_42216	RRP12	284.1	64.963	-2.1117	4.0157e-10	3.3093e-09
HGLibA_40497	RBM17	49.91	173.37	1.7762	4.0705e-10	3.3527e-09
HGLibB_03751	ATP6V1F	416.65	88.064	-2.2294	4.0771e-10	3.3576e-09
HGLibB_08708	CDIPT	190.96	12.146	-3.8682	4.1254e-10	3.3962e-09
HGLibB_24015	KARS	358.99	21.408	-4.0058	4.1554e-10	3.4207e-09
HGLibA_28820	MED9	175.12	5.2515	-4.8162	4.1886e-10	3.4475e-09
HGLibB_54587	YEATS2	578.64	1116	0.94641	4.191e-10	3.4492e-09
HGLibB_52106	TTF2	496.86	1218.5	1.2925	4.2375e-10	3.4854e-09
HGLibB_22616	IFITM3	357.2	96.394	-1.8789	4.3477e-10	3.5723e-09
HGLibB_47027	SRSF6	534.44	233.39	-1.1918	4.4031e-10	3.6163e-09
HGLibA_42387	RTFDC1	178.49	6.7153	-4.54	4.4096e-10	3.6212e-09
HGLibB_47983	SYS1	1672.8	1136.5	-0.55725	4.4434e-10	3.6474e-09
HGLibA_08207	CCT6A	63.195	165.27	1.373	4.5461e-10	3.7277e-09
HGLibB_40845	REXO2	325.02	91.17	-1.8226	4.5493e-10	3.7298e-09
HGLibB_40647	RCL1	533.9	1487.9	1.4769	4.5715e-10	3.747e-09
HGLibB_52247	TUBGCP3	564.57	255.41	-1.1413	4.6128e-10	3.779e-09
HGLibB_33077	NVL	404.96	143.81	-1.4872	4.7132e-10	3.8567e-09
HGLibB_09163	CEP85	686.82	290.76	-1.2372	4.7199e-10	3.8614e-09
HGLibB_14748	EIF3CL	390.69	647.13	0.72656	4.7282e-10	3.8671e-09
HGLibA_34735	OTOP1	101.09	230.44	1.1807	4.7416e-10	3.8768e-09
HGLibA_20580	GTF3C1	82.834	251.19	1.5889	4.7501e-10	3.8829e-09
HGLibA_29908	MRPL16	87.796	209.83	1.2475	4.8333e-10	3.9479e-09
HGLibA_37948	PPIL4	321.89	36.588	-3.1027	4.9347e-10	4.0256e-09
HGLibB_01878	ANAPC2	355.61	111.39	-1.6659	4.9537e-10	4.0408e-09
HGLibA_03642	ATP5B	107.01	254.6	1.2427	5.0724e-10	4.1331e-09
HGLibA_45896	SNAPC3	97.796	308.11	1.6456	5.1468e-10	4.1905e-09
HGLibB_42694	SARNP	295.88	73.751	-1.9897	5.3073e-10	4.3139e-09
HGLibB_08533	CDC27	185.91	10.732	-3.9938	5.3085e-10	4.3146e-09
HGLibB_18982	GGPS1	429.22	161.23	-1.407	5.4409e-10	4.4159e-09
HGLibB_46091	SOD2	222.97	30.727	-2.8195	5.5772e-10	4.521e-09
HGLibB_37280	PMPCB	316.96	570.75	0.84651	5.5894e-10	4.5303e-09
HGLibB_31233	NCAPH	358.94	89.907	-1.9853	5.6502e-10	4.5764e-09
HGLibA_14817	EIF4E	209.01	13.458	-3.8604	5.664e-10	4.587e-09
HGLibB_20566	GTF3C6	312.25	540.13	0.78864	5.6792e-10	4.5984e-09
HGLibB_05673	C19orf53	651.93	1038.6	0.67108	5.7e-10	4.6146e-09
HGLibA_07888	CCDC84	156.43	1.3129	-6.0889	5.7187e-10	4.6281e-09
HGLibB_48290	TARS2	765.87	1369.7	0.83785	5.7279e-10	4.6353e-09
HGLibB_48170	TAF2	1044.8	521.38	-1.0015	5.81e-10	4.6982e-09
HGLibB_13190	DHX8	485.6	126.87	-1.928	5.8782e-10	4.7499e-09
HGLibB_12015	CYCS	1080.5	1602.5	0.56819	6.0834e-10	4.91e-09
HGLibA_39265	PTCD3	281.93	66.046	-2.0772	6.227e-10	5.0202e-09
HGLibB_54657	YTHDC1	690.77	1033.1	0.57995	6.2375e-10	5.0279e-09
HGLibB_54650	YPEL5	253.74	49.107	-2.3459	6.2745e-10	5.0547e-09
HGLibA_45943	SNRNP25	190.23	13.71	-3.7004	6.4843e-10	5.2166e-09
HGLibB_46970	SRPR	360.31	116.22	-1.6241	6.5714e-10	5.2842e-09
HGLibB_36821	PLA2G10	314	86.371	-1.8501	6.6161e-10	5.3169e-09
HGLibA_22177	HSD17B12	84.463	917.9	3.4265	6.6248e-10	5.3232e-09
HGLibB_06552	C7orf55-LUC7L2	839.31	464.94	-0.85078	6.666e-10	5.3542e-09
HGLibA_24069	KAT8	172.98	5.9331	-4.6492	6.6883e-10	5.3707e-09
HGLibA_38629	PRMT5	196.13	17.017	-3.4517	6.861e-10	5.5034e-09
HGLibB_38169	PPP6C	244.39	44.085	-2.4444	6.8848e-10	5.5217e-09
HGLibB_32556	NR2C2AP	301.03	684.64	1.1827	7.1077e-10	5.6936e-09
HGLibB_29885	MRPL21	427.55	161.91	-1.3954	7.1135e-10	5.6979e-09
HGLibB_54172	WEE1	508.32	798.26	0.65011	7.1214e-10	5.7035e-09
HGLibB_54109	WDR75	231.85	36.99	-2.6157	7.1254e-10	5.7063e-09
HGLibB_54529	XRCC5	114.41	664.53	2.5278	7.1391e-10	5.7169e-09
HGLibB_47337	STAT5A	311.2	85.086	-1.8586	7.1932e-10	5.7571e-09
HGLibB_11368	CSNK1A1	403.53	145.7	-1.4633	7.274e-10	5.8179e-09
HGLibB_40238	RARS	218.15	29.364	-2.8515	7.3515e-10	5.8775e-09
HGLibB_37464	POLE2	839.06	465.84	-0.84755	7.4781e-10	5.9747e-09
HGLibB_03877	AURKB	336.09	99.047	-1.7524	7.5105e-10	5.9982e-09
HGLibA_38745	PRPF8	154.03	1.3129	-6.0667	7.6024e-10	6.0671e-09
HGLibA_43849	SGPP1	46.526	132.8	1.4933	7.6346e-10	6.0908e-09
HGLibA_47650	STX5	102.27	365.73	1.8284	7.947e-10	6.3278e-09
HGLibA_03653	ATP5F1	95.381	260.12	1.4379	7.9605e-10	6.3372e-09
HGLibA_31059	NAF1	116.52	253.67	1.1157	7.9882e-10	6.3576e-09
HGLibB_21804	HNRNPL	451.92	774.65	0.77615	8.0371e-10	6.3935e-09
HGLibB_32104	NMD3	630.65	984.41	0.64158	8.0529e-10	6.4037e-09
HGLibB_08110	CCNL1	504.64	197.26	-1.3507	8.0934e-10	6.4341e-09
HGLibB_36247	PGS1	1039.5	594.85	-0.80419	8.2404e-10	6.547e-09
HGLibB_45964	SNW1	388.39	125.94	-1.6171	8.3e-10	6.5921e-09
HGLibB_45890	SNRNP27	570.53	223.36	-1.349	8.4344e-10	6.6918e-09
HGLibB_49186	TGIF2-C20orf24	403.26	137.26	-1.5479	8.5674e-10	6.7951e-09
HGLibB_36096	PFDN4	1642.6	2800	0.76913	8.628e-10	6.8408e-09
HGLibA_52628	UBE2L3	232.41	38.403	-2.5665	8.8525e-10	7.0096e-09
HGLibB_42046	RPS19BP1	0.34525	29.844	4.5191	8.89e-10	7.0378e-09
HGLibB_32303	NOTCH2NL	265.49	58.074	-2.1735	9.0463e-10	7.1578e-09
HGLibA_42477	RUVBL2	86.68	405.12	2.2116	9.0741e-10	7.1784e-09
HGLibB_13620	DNAJC8	462.67	790.67	0.77179	9.2593e-10	7.3176e-09
HGLibB_11656	CTPS1	478.51	167.56	-1.5083	9.3835e-10	7.4108e-09
HGLibA_30039	MRPS14	111.85	344.77	1.6153	9.6993e-10	7.6456e-09
HGLibB_23390	INTS4	266.27	750.85	1.4922	9.8588e-10	7.7651e-09
HGLibB_53381	UTP20	310.88	86.729	-1.8299	9.8795e-10	7.7804e-09
HGLibA_00602	ACTB	27.322	92.785	1.7274	9.9093e-10	7.8019e-09
HGLibB_53674	VPS13D	548.38	178.46	-1.6141	1.0008e-09	7.873e-09
HGLibB_19087	GINS4	442.37	68.678	-2.6698	1.0039e-09	7.896e-09
HGLibB_47661	SUGP1	1010.8	587.68	-0.78133	1.0142e-09	7.9727e-09
HGLibA_11382	CSNK1A1	140.16	340.26	1.2735	1.0155e-09	7.9818e-09
HGLibB_07274	CASC5	574.9	269.2	-1.0918	1.0229e-09	8.0374e-09
HGLibB_47886	SYF2	692.65	330.85	-1.0637	1.0304e-09	8.0936e-09
HGLibA_01743	ALYREF	115.68	472.3	2.0202	1.0493e-09	8.2366e-09
HGLibA_40905	RFC2	101.64	411.35	2.0063	1.0654e-09	8.3586e-09
HGLibA_08099	CCNH	241.87	533.38	1.1377	1.08e-09	8.4681e-09
HGLibB_37499	POLR1A	564.37	261.95	-1.1044	1.0812e-09	8.4766e-09
HGLibB_21549	HJURP	399.88	145.91	-1.4482	1.0887e-09	8.5341e-09
HGLibB_39155	PSMG1	912.44	1298	0.508	1.096e-09	8.588e-09
HGLibB_53374	UTP15	388.38	638.51	0.71581	1.1063e-09	8.6626e-09
HGLibA_36499	PI4KA	247	46.258	-2.3917	1.113e-09	8.713e-09
HGLibB_43199	SEC61B	281.47	51.99	-2.4143	1.113e-09	8.713e-09
HGLibB_13498	DNAJA3	592.82	902.56	0.6056	1.1216e-09	8.7791e-09
HGLibA_24080	KATNB1	101.73	546.09	2.4129	1.1306e-09	8.846e-09
HGLibB_47759	SUPT4H1	528.96	962.21	0.86198	1.1394e-09	8.9099e-09
HGLibB_03028	ARMC7	427.65	1083.7	1.3394	1.1414e-09	8.9245e-09
HGLibB_00235	ABHD11	516.44	227.76	-1.1776	1.1473e-09	8.9681e-09
HGLibA_40541	RBM39	228.67	37.643	-2.5713	1.1697e-09	9.1362e-09
HGLibB_20857	HAUS5	323.29	84.304	-1.9266	1.1721e-09	9.1533e-09
HGLibB_04999	BUD31	353.43	115.39	-1.6065	1.1866e-09	9.2608e-09
HGLibA_14987	ELP5	46.004	364.54	2.9592	1.1991e-09	9.3537e-09
HGLibB_28737	MED22	178.32	10.453	-3.9688	1.209e-09	9.4302e-09
HGLibB_28757	MED29	662.62	335.57	-0.97944	1.2094e-09	9.4323e-09
HGLibB_08713	CDK1	866.07	410.52	-1.0752	1.2373e-09	9.6413e-09
HGLibB_40863	RFC5	593.34	284.39	-1.0583	1.2578e-09	9.7924e-09
HGLibB_41816	RPL13	261.44	57.538	-2.1646	1.2886e-09	1.0023e-08
HGLibA_41963	RPL37	163.16	4.4694	-4.9076	1.3148e-09	1.0219e-08
HGLibB_37958	PPP1CB	217.68	32.018	-2.7275	1.3369e-09	1.0383e-08
HGLibB_50921	TONSL	238	43.755	-2.4168	1.3379e-09	1.039e-08
HGLibB_11480	CSTF3	177.09	381.06	1.1012	1.3494e-09	1.0474e-08
HGLibA_14854	EIF5A	113.14	359.72	1.6601	1.3591e-09	1.0544e-08
HGLibB_23428	IPO11	624.92	308.48	-1.0161	1.3707e-09	1.0631e-08
HGLibB_01880	ANAPC4	486.11	207.62	-1.2234	1.4015e-09	1.0857e-08
HGLibB_13152	DHX16	790.49	1848.2	1.2243	1.4061e-09	1.0891e-08
HGLibB_41861	RPL26	177	10.453	-3.9581	1.4122e-09	1.0933e-08
HGLibA_14200	DUT	161.31	4.0895	-4.9951	1.4241e-09	1.1019e-08
HGLibB_54626	YKT6	510.79	796.22	0.63941	1.4278e-09	1.1047e-08
HGLibB_53072	URB2	457.5	187.57	-1.2818	1.4291e-09	1.1056e-08
HGLibA_48748	TCEB3CL	293.37	77.812	-1.9011	1.4294e-09	1.1057e-08
HGLibB_32199	NOC4L	229.2	39.007	-2.5246	1.4418e-09	1.1148e-08
HGLibB_23620	ISCU	148.52	1.3129	-6.0145	1.4596e-09	1.1279e-08
HGLibB_53995	WDR3	736.63	389.59	-0.91723	1.4682e-09	1.1341e-08
HGLibB_04762	BRCA2	488.97	825.76	0.75478	1.4863e-09	1.1475e-08
HGLibB_36267	PHB2	357.57	119.55	-1.5726	1.4865e-09	1.1476e-08
HGLibB_21385	HIST1H2BB	457.33	1518.9	1.7295	1.5336e-09	1.1823e-08
HGLibB_02604	AQP7	895.44	516.95	-0.7914	1.5361e-09	1.1841e-08
HGLibB_42042	RPS19	641.07	250.93	-1.3497	1.5412e-09	1.1878e-08
HGLibA_14379	ECD	167.9	6.7655	-4.4429	1.5594e-09	1.201e-08
HGLibB_17097	FBXO5	707.72	357.17	-0.98458	1.5605e-09	1.2017e-08
HGLibB_42043	RPS19	180.24	12.447	-3.7525	1.5607e-09	1.2018e-08
HGLibA_32303	NOP14	206.13	15.224	-3.6743	1.5628e-09	1.2033e-08
HGLibB_42103	RPS6	231.18	40.576	-2.4814	1.5655e-09	1.2052e-08
HGLibB_13372	DMAP1	549.5	130.75	-2.063	1.5672e-09	1.2065e-08
HGLibA_20777	H3F3A	41.081	142.19	1.7667	1.5913e-09	1.2242e-08
HGLibA_42894	SCFD1	100.5	524.3	2.3717	1.5983e-09	1.2292e-08
HGLibA_36294	PGS1	181.85	3.3576	-5.391	1.618e-09	1.2438e-08
HGLibA_41918	RPL27	170.39	8.0282	-4.2467	1.651e-09	1.268e-08
HGLibB_08198	CCT5	287.09	74.812	-1.926	1.6845e-09	1.292e-08
HGLibB_41750	RPA2	187.21	15.202	-3.5382	1.6936e-09	1.2987e-08
HGLibB_42069	RPS27	642.12	186.47	-1.7784	1.6937e-09	1.2987e-08
HGLibA_14841	EIF4G1	174.74	10.123	-3.9818	1.6981e-09	1.3019e-08
HGLibA_14855	EIF5A	176.14	10.833	-3.9041	1.7153e-09	1.3143e-08
HGLibA_23288	ING3	125.7	270.6	1.1001	1.7215e-09	1.3186e-08
HGLibB_28768	MED4	834.87	416.9	-1.0001	1.722e-09	1.3189e-08
HGLibB_12545	DCTN6	435.43	173.48	-1.3227	1.7226e-09	1.3193e-08
HGLibB_46952	SRP68	685.39	355.97	-0.94321	1.7534e-09	1.3418e-08
HGLibB_29920	MRPL35	308.95	77.762	-1.9765	1.7606e-09	1.3469e-08
HGLibA_19618	GOLGA6L1	193.8	367.56	0.91993	1.7649e-09	1.3501e-08
HGLibB_37534	POLR2G	532.52	950.32	0.83438	1.7773e-09	1.3593e-08
HGLibA_42091	RPS18	151.33	2.0447	-5.6448	1.783e-09	1.3636e-08
HGLibB_41771	RPE	633.21	252.62	-1.3223	1.8508e-09	1.4127e-08
HGLibA_38349	PRC1	309.41	65.415	-2.2246	1.8708e-09	1.4274e-08
HGLibB_33025	NUP85	1192.1	677.77	-0.81367	1.8941e-09	1.4443e-08
HGLibB_20342	GRPEL1	780.24	429.31	-0.8604	1.912e-09	1.4574e-08
HGLibB_54110	WDR75	1171.7	740.59	-0.66119	1.9128e-09	1.4578e-08
HGLibB_00656	ACTR2	330.05	103.06	-1.6697	1.9226e-09	1.4647e-08
HGLibB_54689	YY1	417.99	162.19	-1.3604	1.9298e-09	1.47e-08
HGLibA_19620	GOLGA6L1	420.1	163.69	-1.3544	1.9407e-09	1.4781e-08
HGLibB_15928	FAF2	468.75	197.82	-1.2404	1.9694e-09	1.4988e-08
HGLibB_37533	POLR2G	921.67	489.82	-0.9106	1.9721e-09	1.5005e-08
HGLibB_21693	HMGN2	157.57	3.7878	-5.0496	1.9725e-09	1.5008e-08
HGLibB_32856	NUBP1	657.36	1002.9	0.6087	2.0034e-09	1.5226e-08
HGLibB_25770	KRTAP5-7	194.33	20.978	-3.1518	2.0108e-09	1.5281e-08
HGLibB_42699	SARS2	344.15	72.773	-2.2261	2.0491e-09	1.5563e-08
HGLibB_28573	MCM4	233.39	423.71	0.85757	2.0911e-09	1.5862e-08
HGLibB_51979	TTC1	625.12	1019.5	0.7048	2.1055e-09	1.596e-08
HGLibA_42320	RSL24D1	149.73	0.68158	-6.486	2.1158e-09	1.6032e-08
HGLibB_38568	PRMT1	497.2	159.76	-1.6318	2.1786e-09	1.6474e-08
HGLibA_40518	RBM25	9.1633	46.102	2.2124	2.1831e-09	1.6507e-08
HGLibB_19399	GMPPB	376.49	127.99	-1.5492	2.1966e-09	1.6604e-08
HGLibB_28775	MED8	401.82	151.99	-1.3967	2.2075e-09	1.6681e-08
HGLibA_48220	TAF1C	213.72	32.269	-2.6902	2.2208e-09	1.6777e-08
HGLibB_28570	MCM3AP	179.23	13.458	-3.6399	2.2243e-09	1.6799e-08
HGLibB_11289	CS	243.4	34.107	-2.7994	2.2542e-09	1.7016e-08
HGLibA_40897	REXO2	142.91	380.98	1.4083	2.3008e-09	1.7346e-08
HGLibB_08207	CCT7	301.94	86.019	-1.7996	2.3064e-09	1.7383e-08
HGLibB_01069	ADRM1	615.1	973.22	0.66108	2.32e-09	1.7481e-08
HGLibB_10189	CMPK1	962.04	1778	0.88542	2.3288e-09	1.7544e-08
HGLibB_52571	UBE2N	211.02	29.565	-2.7942	2.336e-09	1.7596e-08
HGLibB_48182	TAF5	763.16	418.02	-0.86685	2.3366e-09	1.76e-08
HGLibB_14469	EEF1A1	152.61	0	-7.2631	2.3529e-09	1.7716e-08
HGLibB_47000	SRRT	223	476.49	1.0919	2.3569e-09	1.7744e-08
HGLibB_08210	CCT8	1104.3	552.94	-0.99661	2.3679e-09	1.7824e-08
HGLibB_08612	CDCA8	283.78	645.5	1.1828	2.3904e-09	1.7986e-08
HGLibB_18588	GAPDH	833.54	323.16	-1.3643	2.4418e-09	1.8353e-08
HGLibB_47767	SUPT6H	343	113.08	-1.5924	2.4563e-09	1.8456e-08
HGLibB_15554	ESPN	643.98	1451.9	1.1716	2.4613e-09	1.849e-08
HGLibA_39171	PSMD4	156.36	4.0392	-4.9647	2.5097e-09	1.8833e-08
HGLibB_28334	MARS	228.32	41.331	-2.4376	2.5162e-09	1.8878e-08
HGLibA_37947	PPIL4	221.89	37.593	-2.5299	2.5203e-09	1.8907e-08
HGLibB_38085	PPP2CA	328.45	90.863	-1.8425	2.5852e-09	1.937e-08
HGLibB_21349	HIST1H2AB	1054.5	1649.9	0.64543	2.5964e-09	1.9449e-08
HGLibB_37644	POP5	389.82	144.98	-1.4208	2.6323e-09	1.9703e-08
HGLibA_30252	MST1	191.02	18.358	-3.3102	2.6705e-09	1.9972e-08
HGLibB_20498	GTF2A2	247.08	52.923	-2.2018	2.7414e-09	2.047e-08
HGLibA_51001	TOP3A	31.475	123.38	1.9374	2.7573e-09	2.0578e-08
HGLibB_01152	AGAP6	295.66	83.092	-1.8188	2.7685e-09	2.0655e-08
HGLibB_15342	EPRS	277.4	71.706	-1.937	2.829e-09	2.109e-08
HGLibA_02317	AP2S1	195.24	23.079	-3.0268	2.8312e-09	2.1104e-08
HGLibB_07601	CCDC137	811.22	1205.5	0.57091	2.8353e-09	2.1133e-08
HGLibB_41935	RPL5	263.65	63.27	-2.0419	2.8752e-09	2.1405e-08
HGLibB_49440	TIMM13	466.87	199.53	-1.2223	2.9777e-09	2.2122e-08
HGLibB_49656	TM7SF2	438.92	1380.2	1.6506	2.9803e-09	2.2138e-08
HGLibA_52270	TUBB	136.09	0.68158	-6.3491	3.0768e-09	2.2817e-08
HGLibB_28964	METTL3	227.85	38.576	-2.5317	3.0855e-09	2.2874e-08
HGLibB_03764	ATP6V1H	299.81	802.26	1.417	3.0857e-09	2.2874e-08
HGLibB_54984	ZCCHC9	552.01	249.05	-1.1451	3.0909e-09	2.2911e-08
HGLibB_03755	ATP6V1G1	216.01	35.224	-2.5827	3.0915e-09	2.2914e-08
HGLibA_29555	MMS22L	175.29	12.928	-3.6619	3.1261e-09	2.3145e-08
HGLibB_23628	ISG20L2	454.08	191.08	-1.2444	3.2357e-09	2.3927e-08
HGLibA_38320	PRAMEF5	389.3	138.04	-1.4891	3.2522e-09	2.404e-08
HGLibA_54115	WDR5	161.23	380.66	1.2342	3.2786e-09	2.4224e-08
HGLibB_42060	RPS24	267.12	66.147	-1.9975	3.2806e-09	2.4236e-08
HGLibB_43787	SGOL1	245.38	589.9	1.2621	3.365e-09	2.4821e-08
HGLibA_52614	UBE2I	287.28	35.627	-2.9765	3.3846e-09	2.4959e-08
HGLibA_28376	MARS	155.31	4.5197	-4.8237	3.3872e-09	2.4975e-08
HGLibB_26068	LCE1C	407.94	144.57	-1.4902	3.3916e-09	2.5002e-08
HGLibB_16549	FAM32A	1027.6	1803.9	0.8113	3.4209e-09	2.5203e-08
HGLibB_37461	POLE	359.04	627.33	0.80334	3.4337e-09	2.5294e-08
HGLibB_04783	BRD8	596.92	995.86	0.73744	3.4491e-09	2.5404e-08
HGLibB_32197	NOC4L	586.9	997	0.76347	3.4854e-09	2.5657e-08
HGLibB_52524	UBE2D3	403.09	154.47	-1.378	3.5897e-09	2.6381e-08
HGLibB_14758	EIF3F	214.7	35.219	-2.5742	3.5911e-09	2.6388e-08
HGLibB_29863	MRPL14	467.87	798.2	0.76938	3.5942e-09	2.6409e-08
HGLibA_28775	MED21	226	35.448	-2.6388	3.6055e-09	2.6488e-08
HGLibA_14742	EIF2B3	154.63	4.4694	-4.8306	3.6064e-09	2.649e-08
HGLibB_37741	POU5F1B	73.938	187.36	1.3297	3.612e-09	2.6528e-08
HGLibA_18490	GAK	170.61	639.16	1.8993	3.6277e-09	2.6631e-08
HGLibA_51673	TRMT112	141.21	1.3632	-5.9111	3.6353e-09	2.6681e-08
HGLibB_22127	HSCB	305.72	91.17	-1.7346	3.6481e-09	2.6772e-08
HGLibB_13192	DHX9	752.55	342.78	-1.1322	3.7384e-09	2.7398e-08
HGLibB_37801	PPARGC1B	459.75	196.21	-1.2243	3.7631e-09	2.7566e-08
HGLibA_42109	RPS23	185.55	19.14	-3.2114	3.7716e-09	2.7623e-08
HGLibB_08748	CDK2	606.05	909.12	0.58424	3.7781e-09	2.7669e-08
HGLibA_26106	LCE1C	103.22	246.05	1.2451	3.7802e-09	2.768e-08
HGLibA_08200	CCT4	140.78	1.3632	-5.9068	3.823e-09	2.797e-08
HGLibA_30646	MYBL2	188.34	20.727	-3.1234	3.8342e-09	2.8049e-08
HGLibB_29306	MKRN1	512.3	1277.9	1.3171	3.8355e-09	2.8056e-08
HGLibA_49452	TICRR	188.54	20.956	-3.1098	3.935e-09	2.8751e-08
HGLibA_45965	SNRPA1	180.41	4.57	-5.0255	3.9369e-09	2.8763e-08
HGLibB_36101	PFDN5	318.42	80.432	-1.9718	3.9553e-09	2.8891e-08
HGLibA_44183	SIN3A	181.35	17.118	-3.3312	3.9619e-09	2.8935e-08
HGLibA_49014	TERF1	150.84	341.14	1.172	3.9648e-09	2.8954e-08
HGLibB_15741	EXOC8	450.35	177.76	-1.3362	4.0087e-09	2.9261e-08
HGLibA_00333	ABT1	146.94	2.5755	-5.3707	4.0433e-09	2.9502e-08
HGLibA_46569	SPDL1	133.79	0.68158	-6.3247	4.0462e-09	2.9522e-08
HGLibB_10802	COX15	742.54	376.79	-0.97683	4.0877e-09	2.9808e-08
HGLibA_16886	FARSB	132.87	0.6313	-6.3587	4.1555e-09	3.0283e-08
HGLibB_39968	RABGGTA	356.24	125.31	-1.4999	4.1839e-09	3.0474e-08
HGLibB_43798	SGPP1	360.53	592.8	0.71585	4.2285e-09	3.0777e-08
HGLibB_15926	FAF2	631.02	322.87	-0.96456	4.3275e-09	3.1444e-08
HGLibB_07254	CARS	339.93	114.66	-1.5596	4.3482e-09	3.158e-08
HGLibB_42702	SART1	415.6	1025.1	1.3004	4.3893e-09	3.1862e-08
HGLibA_39117	PSMB7	161.06	7.6259	-4.2317	4.4514e-09	3.2279e-08
HGLibA_23437	INTS9	138.71	1.2626	-5.9483	4.4746e-09	3.2442e-08
HGLibA_37613	POLR3B	153.06	4.57	-4.7897	4.4999e-09	3.2621e-08
HGLibB_13211	DIDO1	673.09	355.08	-0.92073	4.5136e-09	3.2715e-08
HGLibB_49311	THOC3	253.66	59.784	-2.0668	4.6496e-09	3.3655e-08
HGLibB_40609	RBX1	168.55	780.71	2.205	4.7573e-09	3.4401e-08
HGLibB_23383	INTS2	1600.7	1003.9	-0.67245	4.8072e-09	3.4745e-08
HGLibB_28370	MASTL	263.07	65.823	-1.9825	4.8501e-09	3.5037e-08
HGLibA_45952	SNRNP40	50.175	289.12	2.5032	4.8508e-09	3.5039e-08
HGLibB_41950	RPL8	846.45	1444	0.76988	4.9002e-09	3.5379e-08
HGLibB_54050	WDR5	453.11	712.72	0.65233	4.9356e-09	3.5619e-08
HGLibB_13876	DPPA5	952.26	1330.4	0.48196	4.9397e-09	3.5645e-08
HGLibA_28610	MCM3AP	94.434	318.9	1.745	4.9729e-09	3.5867e-08
HGLibA_02313	AP2M1	215.8	37.543	-2.4918	5.0152e-09	3.6159e-08
HGLibB_30020	MRPS21	212.82	35.856	-2.5365	5.0557e-09	3.6438e-08
HGLibB_32991	NUP205	553.06	1123.5	1.0212	5.1025e-09	3.6762e-08
HGLibA_54174	WDR75	131.06	0	-7.045	5.1584e-09	3.7129e-08
HGLibB_28581	MCM7	704.28	380.14	-0.88789	5.162e-09	3.7152e-08
HGLibB_52246	TUBGCP3	287.81	81.851	-1.8015	5.2558e-09	3.7785e-08
HGLibB_08065	CCND1	577.61	171.52	-1.7458	5.2562e-09	3.7785e-08
HGLibA_12661	DDX18	160.09	7.827	-4.1898	5.2778e-09	3.7924e-08
HGLibB_50892	TOMM20	330.64	109.9	-1.5803	5.4295e-09	3.8958e-08
HGLibA_53147	URI1	164.77	3.2068	-5.3003	5.4469e-09	3.9076e-08
HGLibB_41813	RPL12	487.07	191.11	-1.3452	5.4574e-09	3.9147e-08
HGLibA_20761	H2AFX	172.71	331.56	0.93691	5.4866e-09	3.9335e-08
HGLibA_51337	TRAPPC8	213.59	36.783	-2.5057	5.5667e-09	3.988e-08
HGLibA_45705	SMG6	149.58	407.64	1.4403	5.6625e-09	4.0518e-08
HGLibB_24872	KIF23	291.35	84.578	-1.7724	5.6838e-09	4.0663e-08
HGLibB_14682	EIF1	606.1	1209.1	0.99508	5.6867e-09	4.0682e-08
HGLibB_37899	PPIL4	218.37	447.7	1.0324	5.7618e-09	4.1194e-08
HGLibA_22472	IARS	146.24	3.1565	-5.1466	5.799e-09	4.1443e-08
HGLibB_35893	PDRG1	330.25	98.472	-1.7356	5.8595e-09	4.1855e-08
HGLibB_32444	NPM1	370.91	137.56	-1.4245	5.9451e-09	4.2426e-08
HGLibB_40028	RAD51	514.51	218.24	-1.2335	6.0209e-09	4.2934e-08
HGLibB_03743	ATP6V1D	199.32	441.02	1.1418	6.0555e-09	4.3172e-08
HGLibB_13080	DHDDS	229.54	30.677	-2.8635	6.0573e-09	4.318e-08
HGLibA_19323	GLRX5	210.61	34.615	-2.5709	6.0731e-09	4.3277e-08
HGLibA_38746	PRPF8	177.8	17.196	-3.2967	6.1132e-09	4.3539e-08
HGLibB_53083	URM1	398.13	149.76	-1.4046	6.1258e-09	4.3624e-08
HGLibA_36656	PIK3R4	29.157	110.79	1.8902	6.1576e-09	4.3832e-08
HGLibA_13908	DPY19L2	102.27	407.71	1.9847	6.1632e-09	4.3867e-08
HGLibB_43135	SEC13	220.29	41.253	-2.3888	6.1987e-09	4.4109e-08
HGLibB_02603	AQP7	630.05	995.21	0.6587	6.2198e-09	4.4248e-08
HGLibB_26296	LETM1	371.02	137.98	-1.4205	6.2639e-09	4.4544e-08
HGLibA_50994	TOP2A	199.84	29.487	-2.7198	6.2744e-09	4.4616e-08
HGLibB_25955	LAMTOR2	147.76	3.7878	-4.9574	6.308e-09	4.4844e-08
HGLibB_52377	TXNL4B	494.09	857.76	0.79458	6.3158e-09	4.4891e-08
HGLibA_28419	MAT2A	166.98	11.766	-3.7179	6.3201e-09	4.4917e-08
HGLibA_43698	SF3A3	175.77	16.358	-3.3482	6.4445e-09	4.5752e-08
HGLibB_31341	NDC80	349.53	718.14	1.0367	6.4639e-09	4.5882e-08
HGLibA_17437	FGFR1OP	132.98	271.44	1.0239	6.5397e-09	4.6392e-08
HGLibB_33972	OR4K1	404.3	648.73	0.68083	6.5974e-09	4.6774e-08
HGLibB_12615	DDOST	444.63	153.09	-1.532	6.621e-09	4.6924e-08
HGLibA_48829	TCP1	131.06	0	-7.045	6.6482e-09	4.7103e-08
HGLibB_29851	MRPL10	675.87	360.75	-0.90389	6.6769e-09	4.7298e-08
HGLibA_07259	CARS	188.41	405.73	1.1025	6.74e-09	4.7716e-08
HGLibB_39025	PSMA2	696.52	333.69	-1.0594	6.7566e-09	4.7825e-08
HGLibB_19078	GINS1	425.49	176.33	-1.2661	6.8149e-09	4.8221e-08
HGLibB_07430	CBWD3	644.14	1170.7	0.86088	7.0045e-09	4.948e-08
HGLibB_39097	PSMC6	915.99	455.6	-1.006	7.1819e-09	5.0665e-08
HGLibA_16137	FAM136A	156.79	357	1.1819	7.1947e-09	5.0752e-08
HGLibB_18913	GFER	219.74	41.711	-2.3697	7.2135e-09	5.0876e-08
HGLibB_37512	POLR1E	973.04	1773.9	0.86566	7.2461e-09	5.1087e-08
HGLibB_45918	SNRPC	303.9	84.08	-1.8414	7.4737e-09	5.2602e-08
HGLibB_45069	SLC39A7	246.3	541.81	1.1342	7.494e-09	5.2733e-08
HGLibB_10689	COPE	178.72	18.632	-3.1945	7.5201e-09	5.2907e-08
HGLibB_32858	NUBP1	272.97	74.533	-1.8589	7.5369e-09	5.3016e-08
HGLibA_03027	ARMC6	149.77	350.53	1.2213	7.6124e-09	5.3518e-08
HGLibB_19462	GNB1L	130.89	267.63	1.0263	7.6253e-09	5.3606e-08
HGLibA_29957	MRPL34	65.868	162.45	1.2894	7.6584e-09	5.3817e-08
HGLibB_45921	SNRPD1	72.488	207.41	1.5038	7.7269e-09	5.4263e-08
HGLibB_39116	PSMD2	547.51	930.32	0.76375	7.7372e-09	5.4332e-08
HGLibA_16770	FAM86A	173.14	15.805	-3.3733	7.753e-09	5.4437e-08
HGLibA_38121	PPP1R7	218.84	448.44	1.0317	7.8061e-09	5.4787e-08
HGLibB_14592	EFTUD1	698.97	379.95	-0.87769	7.8535e-09	5.5103e-08
HGLibA_48577	TBCA	181.68	20.526	-3.0852	8.0046e-09	5.6101e-08
HGLibB_28578	MCM6	569.58	282.16	-1.0108	8.0428e-09	5.6358e-08
HGLibB_41826	RPL17	289.72	32.465	-3.1189	8.0489e-09	5.6398e-08
HGLibA_37552	POLR1B	336.26	108.44	-1.6238	8.137e-09	5.6982e-08
HGLibB_33011	NUP43	693.73	252.49	-1.4545	8.1562e-09	5.7106e-08
HGLibB_11472	CSTF1	338.99	110.69	-1.606	8.1681e-09	5.7176e-08
HGLibB_54002	WDR33	349.84	125.41	-1.4727	8.2179e-09	5.7501e-08
HGLibA_20875	HAUS1	47.335	327.58	2.7651	8.2869e-09	5.794e-08
HGLibB_40011	RAD21	518.18	832.92	0.68369	8.4197e-09	5.881e-08
HGLibB_09411	CHEK1	414.53	170.19	-1.2793	8.4723e-09	5.9163e-08
HGLibB_14730	EIF2S1	166.2	12.749	-3.6042	8.7379e-09	6.0905e-08
HGLibB_16901	FAU	757.69	1542.9	1.025	8.8887e-09	6.1908e-08
HGLibB_09666	CIAO1	654.36	242.76	-1.4269	8.8985e-09	6.197e-08
HGLibA_14239	DYNC1I2	184.23	0.6313	-6.8272	9.0436e-09	6.2929e-08
HGLibB_43653	SF3B2	501.18	859.35	0.77673	9.0487e-09	6.2958e-08
HGLibB_42202	RRM2	367.91	102.6	-1.8322	9.0523e-09	6.2978e-08
HGLibA_13942	DR1	198.55	30.576	-2.6599	9.0909e-09	6.3232e-08
HGLibB_04763	BRCA2	374.78	661.84	0.81876	9.2448e-09	6.4246e-08
HGLibA_27516	LSG1	165.48	318.55	0.9407	9.319e-09	6.4717e-08
HGLibB_38075	PPP1R8	265.65	71.348	-1.8819	9.664e-09	6.6965e-08
HGLibB_51324	TRIAP1	410.35	680.31	0.72794	9.7124e-09	6.7277e-08
HGLibA_37587	POLR2I	190.53	26.358	-2.8076	9.7188e-09	6.7317e-08
HGLibB_08539	CDC37	163.31	11.995	-3.6604	1.0284e-08	7.1056e-08
HGLibB_42141	RPS9	227.57	48.247	-2.2145	1.031e-08	7.122e-08
HGLibB_21369	HIST1H2AI	198.6	31.23	-2.6306	1.0318e-08	7.1271e-08
HGLibA_35634	PCNA	125.78	0.68158	-6.2364	1.0515e-08	7.2577e-08
HGLibB_11645	CTNNBL1	448.2	1377.1	1.6173	1.0561e-08	7.2876e-08
HGLibA_37569	POLR2C	124.94	0	-6.9766	1.0702e-08	7.3777e-08
HGLibA_39141	PSMC5	162.39	11.816	-3.6723	1.0983e-08	7.5598e-08
HGLibA_41709	RNGTT	167.45	598.3	1.8309	1.1179e-08	7.6859e-08
HGLibA_13098	DHDDS	124.56	0	-6.9722	1.1204e-08	7.7013e-08
HGLibA_41943	RPL34	213.4	40.297	-2.3762	1.1316e-08	7.7744e-08
HGLibB_08528	CDC26	361.24	135.36	-1.4096	1.1435e-08	7.8525e-08
HGLibB_52568	UBE2M	306.64	94.472	-1.6881	1.1591e-08	7.9542e-08
HGLibA_50962	TOMM22	162.14	11.967	-3.6532	1.1735e-08	8.0484e-08
HGLibB_22301	HSPD1	735.83	1087.4	0.5628	1.1798e-08	8.0889e-08
HGLibB_03710	ATP6V0B	413.58	164.79	-1.3223	1.2135e-08	8.307e-08
HGLibA_39190	PSME1	124.06	331.77	1.4119	1.2659e-08	8.6451e-08
HGLibA_20404	GSDMA	216.34	42.644	-2.3161	1.2724e-08	8.6872e-08
HGLibB_47017	SRSF3	285.78	85.818	-1.7239	1.2754e-08	8.7061e-08
HGLibA_56626	ZNF720	59.173	391.73	2.7064	1.288e-08	8.786e-08
HGLibB_01599	ALG1	463.77	208.35	-1.1506	1.2884e-08	8.7878e-08
HGLibB_12497	DCLRE1B	614.84	1256.2	1.0296	1.2927e-08	8.8153e-08
HGLibB_19116	GJA3	480.97	221.02	-1.1182	1.3267e-08	9.0382e-08
HGLibA_11005	CPSF4	162.03	12.447	-3.5997	1.3313e-08	9.0683e-08
HGLibB_28902	METTL1	572.09	288.38	-0.9858	1.3424e-08	9.1375e-08
HGLibA_17534	FIP1L1	128.2	261.36	1.0219	1.3485e-08	9.1773e-08
HGLibB_03383	ASUN	967.25	597.22	-0.69469	1.3533e-08	9.2073e-08
HGLibB_30416	MTPAP	848.25	2034.3	1.261	1.3582e-08	9.2384e-08
HGLibB_10706	COPS3	467.29	725.42	0.63338	1.3633e-08	9.27e-08
HGLibB_17750	FNTB	464.49	209.31	-1.1463	1.3644e-08	9.2776e-08
HGLibA_48585	TBCC	160.3	11.715	-3.6651	1.3723e-08	9.3259e-08
HGLibA_32272	NOL6	162.02	12.598	-3.5836	1.3805e-08	9.3765e-08
HGLibA_39213	PSMG4	114.17	267.68	1.2221	1.3826e-08	9.3898e-08
HGLibA_08610	CDCA5	39.652	226.21	2.4827	1.4095e-08	9.566e-08
HGLibB_05590	C17orf96	316.46	106.55	-1.5616	1.4128e-08	9.5874e-08
HGLibA_28944	METTL1	188.04	532.49	1.4968	1.4153e-08	9.6027e-08
HGLibB_14780	EIF3M	206.96	37.671	-2.4269	1.418e-08	9.6185e-08
HGLibB_12362	DBF4	251.1	64.482	-1.9449	1.436e-08	9.7334e-08
HGLibB_42019	RPS13	326.66	80.846	-2.0012	1.4537e-08	9.8487e-08
HGLibB_33319	OLFML3	322.76	591.87	0.87278	1.4566e-08	9.8674e-08
HGLibB_14965	ELP5	270.96	37.319	-2.8272	1.4755e-08	9.9877e-08
HGLibB_56618	ZNF763	837.61	1380.6	0.72031	1.4766e-08	9.9939e-08
HGLibA_47780	SUMO2	122.86	0.68158	-6.2027	1.4906e-08	1.0085e-07
HGLibB_47107	SSRP1	395.44	131.5	-1.5811	1.4925e-08	1.0096e-07
HGLibB_40853	RFC2	443.91	712.54	0.68149	1.4979e-08	1.0131e-07
HGLibB_02634	ARCN1	710.41	394.9	-0.84555	1.5015e-08	1.0155e-07
HGLibA_37431	PNPT1	72.439	341.82	2.2228	1.5235e-08	1.0299e-07
HGLibB_05369	C14orf80	247.82	62.868	-1.9619	1.5505e-08	1.047e-07
HGLibA_47717	SUGP1	33.901	101.47	1.5539	1.5533e-08	1.0486e-07
HGLibB_55511	ZNF207	521.75	1189.9	1.1878	1.5587e-08	1.0521e-07
HGLibB_11171	CRKL	614.19	1105.9	0.84747	1.5751e-08	1.0622e-07
HGLibA_16655	FAM60A	29.294	92.002	1.6182	1.5961e-08	1.0756e-07
HGLibA_52711	UBL5	166.01	15.324	-3.3548	1.6101e-08	1.0844e-07
HGLibB_33971	OR4K1	86.295	244.47	1.4916	1.6204e-08	1.091e-07
HGLibB_33607	OR1D2	350.76	130.56	-1.4188	1.626e-08	1.0947e-07
HGLibB_49456	TIMM44	552.28	251.41	-1.1322	1.6336e-08	1.0992e-07
HGLibB_10682	COPA	454.81	197.49	-1.1994	1.64e-08	1.1034e-07
HGLibB_43973	SHFM1	256.57	52.091	-2.2784	1.6448e-08	1.1066e-07
HGLibA_17997	FRG2	148.38	6.9443	-4.2329	1.6512e-08	1.1107e-07
HGLibB_32189	NOB1	171.53	18.38	-3.1541	1.6538e-08	1.1122e-07
HGLibA_50165	TMEM199	121.27	0	-6.934	1.6593e-08	1.1156e-07
HGLibA_52092	TTC27	121.26	0	-6.9338	1.6615e-08	1.1169e-07
HGLibB_45644	SMG1	1865.8	2545.6	0.44804	1.6626e-08	1.1176e-07
HGLibB_04244	BCAR1	398.25	1160.3	1.5404	1.6728e-08	1.1236e-07
HGLibB_27979	MAK16	369.95	595.95	0.6864	1.6759e-08	1.1255e-07
HGLibA_08505	CDAN1	209.79	379.38	0.85165	1.6763e-08	1.1257e-07
HGLibB_12714	DDX5	310.66	103.82	-1.572	1.6873e-08	1.1326e-07
HGLibA_52322	TUBGCP6	135.56	2.7263	-5.1956	1.6923e-08	1.1358e-07
HGLibB_56052	ZNF506	718.73	1127.9	0.64941	1.6992e-08	1.14e-07
HGLibB_38674	PRPF38A	281.9	85.114	-1.716	1.7227e-08	1.1544e-07
HGLibA_12726	DDX49	220.46	46.705	-2.2148	1.7242e-08	1.1553e-07
HGLibB_28723	MED17	463.27	147	-1.6493	1.7254e-08	1.156e-07
HGLibB_14762	EIF3G	581.16	272.58	-1.0895	1.7465e-08	1.1694e-07
HGLibB_13767	DOLK	132.93	267.35	1.0026	1.7598e-08	1.1776e-07
HGLibB_38693	PRPF6	401.76	136.9	-1.5463	1.7723e-08	1.1854e-07
HGLibB_23618	ISCU	146.51	6.4639	-4.3048	1.7917e-08	1.1977e-07
HGLibA_35589	PCF11	190.36	29.291	-2.6593	1.8089e-08	1.2087e-07
HGLibA_20588	GTF3C4	188.95	28.504	-2.6867	1.8131e-08	1.2113e-07
HGLibB_39099	PSMD1	410.89	124.68	-1.7125	1.8749e-08	1.2502e-07
HGLibB_54762	ZBTB17	421.43	127.18	-1.7205	1.8927e-08	1.2612e-07
HGLibB_39997	RAC3	208.47	40.068	-2.3506	1.9012e-08	1.2666e-07
HGLibA_14740	EIF2B3	206.28	38.806	-2.3806	1.9103e-08	1.2722e-07
HGLibB_34414	OR7A17	352.67	628.18	0.83107	1.9216e-08	1.2794e-07
HGLibB_13624	DNAJC9	273.27	38.727	-2.7874	1.923e-08	1.2802e-07
HGLibA_28608	MCM3	83.565	189.54	1.1719	1.9281e-08	1.2833e-07
HGLibA_55673	ZNF253	46.725	285.14	2.5839	1.9297e-08	1.2843e-07
HGLibB_12696	DDX41	331.43	118.6	-1.4749	1.9326e-08	1.2861e-07
HGLibA_51218	TPX2	78.316	180.83	1.1969	1.9509e-08	1.2976e-07
HGLibA_36313	PHB	217.93	45.85	-2.2244	1.9539e-08	1.2995e-07
HGLibB_31400	NDUFA11	503.42	240.66	-1.0617	1.989e-08	1.322e-07
HGLibA_56933	ZNHIT6	150.83	8.7097	-3.9669	1.9937e-08	1.3248e-07
HGLibB_41512	RNF168	429.86	1063.1	1.3043	1.9995e-08	1.3283e-07
HGLibB_32975	NUP107	255.53	69.181	-1.87	2.0137e-08	1.3372e-07
HGLibA_49491	TIMELESS	154.24	10.352	-3.7734	2.0201e-08	1.3413e-07
HGLibB_53057	UQCRH	181.8	24.995	-2.8139	2.025e-08	1.3444e-07
HGLibB_30282	MTBP	194.02	356.05	0.87246	2.0453e-08	1.3568e-07
HGLibA_47000	SRP14	184.62	26.638	-2.7477	2.0457e-08	1.357e-07
HGLibA_47060	SRSF1	148.66	7.9779	-4.0592	2.1245e-08	1.4069e-07
HGLibB_25833	KTI12	332.21	119.75	-1.4645	2.1258e-08	1.4076e-07
HGLibB_46989	SRRM1	436.06	132.32	-1.7129	2.1592e-08	1.4286e-07
HGLibA_15010	EMC3	330.23	838.06	1.3409	2.1652e-08	1.4324e-07
HGLibB_22612	IFITM2	546.99	865.13	0.66042	2.1771e-08	1.4396e-07
HGLibB_08582	CDC5L	339.04	124.6	-1.4369	2.1983e-08	1.453e-07
HGLibB_48697	TCERG1	1332	855.84	-0.63762	2.2173e-08	1.4641e-07
HGLibB_32707	NSF	142.06	5.4527	-4.4706	2.2294e-08	1.4715e-07
HGLibB_51734	TRRAP	220.37	48.024	-2.1749	2.2308e-08	1.4722e-07
HGLibA_37942	PPIL2	185.73	27.749	-2.6993	2.2599e-08	1.4899e-07
HGLibA_01154	AGAP6	185.21	27.47	-2.7094	2.2679e-08	1.4949e-07
HGLibB_24817	KIF11	501.77	1021.5	1.0242	2.2681e-08	1.4949e-07
HGLibB_04794	BRF1	320.59	112.35	-1.5044	2.2734e-08	1.4983e-07
HGLibA_15618	ETF1	184.51	21.811	-3.0237	2.2849e-08	1.5056e-07
HGLibB_20855	HAUS4	278.07	74.376	-1.8884	2.3151e-08	1.5241e-07
HGLibA_35745	PDCD7	265.76	76.522	-1.7829	2.3257e-08	1.5307e-07
HGLibB_04301	BCL2L1	317.59	110.56	-1.5138	2.3531e-08	1.5475e-07
HGLibB_55759	ZNF335	226.14	51.834	-2.1041	2.3615e-08	1.5524e-07
HGLibA_37304	PMF1	136.98	366.84	1.4146	2.3857e-08	1.5675e-07
HGLibB_29967	MRPL50	531.75	263.38	-1.0108	2.4608e-08	1.6143e-07
HGLibB_50878	TOE1	581.04	861.72	0.56777	2.464e-08	1.6162e-07
HGLibB_37560	POLR3A	597.79	304.04	-0.97303	2.4988e-08	1.637e-07
HGLibB_39036	PSMA6	383.73	1607.2	2.0635	2.515e-08	1.6469e-07
HGLibB_03814	ATRIP	327.77	549.5	0.74365	2.5217e-08	1.651e-07
HGLibB_43974	SHFM1	271.14	66.583	-2.0096	2.5616e-08	1.6753e-07
HGLibA_42101	RPS2	133.92	3.2068	-5.0032	2.5657e-08	1.6778e-07
HGLibB_47532	STRIP1	513.8	250.46	-1.0337	2.5861e-08	1.6901e-07
HGLibB_43042	SDAD1	597.48	313.25	-0.9294	2.5873e-08	1.6906e-07
HGLibB_00207	ABCF1	346.6	130.96	-1.3973	2.6312e-08	1.7181e-07
HGLibA_08215	CCT8	164.39	16.738	-3.221	2.667e-08	1.7404e-07
HGLibB_47007	SRSF10	222.43	50.269	-2.1237	2.6855e-08	1.7514e-07
HGLibB_30064	MRPS5	548.64	858.89	0.64565	2.7271e-08	1.7774e-07
[truncated: 5,494 more rows]

## Sheet: Suppl. Fig1B BCR-NFKB
sgrna	Gene	control_mean	treat_mean	LFC	p.twosided	FDR
HGLibB_04286	BCL10	652.7	302.83	-1.1054	5.6385e-11	5.1134e-10
HGLibB_04285	BCL10	113.62	3.7878	-4.5813	3.6988e-07	2.0245e-06
HGLibA_04287	BCL10	68.265	0	-6.1141	1.0304e-05	4.2898e-05
HGLibB_04284	BCL10	1011.3	1168	0.20761	0.033193	0.055658
HGLibA_04286	BCL10	39.297	13.28	-1.4967	0.041069	0.067055
HGLibB_04951	BTK	327.88	689.31	1.0697	1.7076e-14	2.1582e-13
HGLibB_04950	BTK	226.47	396.83	0.8065	0.0040099	0.0087364
HGLibA_04952	BTK	220.75	148.03	-0.57329	0.018388	0.033219
HGLibA_07221	CARD11	160.91	1255	2.9555	5.568e-10	4.5144e-09
HGLibB_07214	CARD11	625.75	280.21	-1.1562	1.9493e-07	1.1159e-06
HGLibA_07219	CARD11	77.4	8.2572	-3.0822	0.00011861	0.00038692
HGLibA_07220	CARD11	21.886	0	-4.5164	0.010081	0.01961
HGLibA_08260	CD19	61.214	0	-5.9592	2.4739e-05	9.4727e-05
HGLibB_08253	CD19	292.62	136.74	-1.0921	9.3081e-05	0.00031184
HGLibA_08261	CD19	84.471	156.91	0.88564	0.00013351	0.00043004
HGLibB_08441	CD79A	593.47	140.68	-2.069	5.6312e-19	1.0057e-17
HGLibB_08439	CD79A	297.79	62.208	-2.2409	5.2238e-11	4.7539e-10
HGLibA_08448	CD79A	74.312	1.3632	-4.9941	1.1532e-05	4.75e-05
HGLibB_08440	CD79A	734.57	420.54	-0.8032	8.267e-05	0.00028067
HGLibA_08447	CD79A	75.168	36.23	-1.0327	0.049061	0.07833
HGLibB_08442	CD79B	435.38	227.48	-0.93354	1.094e-05	4.528e-05
HGLibB_08443	CD79B	83.849	3.7878	-4.1475	1.3528e-05	5.4856e-05
HGLibA_08451	CD79B	76.49	7.5756	-3.1757	0.0003041	0.00089414
HGLibB_08444	CD79B	529.19	367.33	-0.52553	0.0014495	0.0035641
HGLibA_08450	CD79B	29.531	1.3632	-3.6915	0.0034416	0.0076378
HGLibB_09662	CHUK	725.66	1242	0.77451	1.587e-10	1.3702e-09
HGLibA_09669	CHUK	87.597	2.5252	-4.6515	4.8592e-06	2.1633e-05
HGLibA_09671	CHUK	142.64	75.695	-0.90524	0.011792	0.022492
HGLibA_22921	IKBKB	434.88	609.98	0.48719	6.3459e-05	0.00022137
HGLibB_22890	IKBKB	536.72	400.84	-0.42025	0.0049534	0.010508
HGLibA_22919	IKBKB	65.74	22.95	-1.4785	0.010338	0.020049
HGLibB_22894	IKBKG	456.42	185.15	-1.2971	1.8071e-09	1.3808e-08
HGLibA_22926	IKBKG	124.28	18.911	-2.6535	4.8164e-06	2.1459e-05
HGLibB_22896	IKBKG	174.17	67.588	-1.3527	9.7685e-05	0.0003256
HGLibA_22925	IKBKG	41.595	7.1957	-2.3778	0.011646	0.022246
HGLibB_22895	IKBKG	502.27	383.55	-0.38815	0.031688	0.053462
HGLibB_23556	IRF4	654.89	421.5	-0.63448	0.00045631	0.0012822
HGLibB_23555	IRF4	685.99	932.25	0.44199	0.015593	0.028724
HGLibA_23590	IRF4	149.22	236.49	0.66082	0.041226	0.067272
HGLibA_23589	IRF4	75.468	29.364	-1.3325	0.042566	0.069184
HGLibA_27706	LYN	141.25	55.571	-1.3302	0.00049682	0.0013835
HGLibA_27708	LYN	72.536	150.46	1.0424	0.036519	0.060502
HGLibA_27707	LYN	7.6641	0	-3.115	0.041801	0.068101
HGLibA_28035	MALT1	76.078	730.16	3.2458	2.6545e-35	1.1166e-33
HGLibB_27993	MALT1	495.93	173.51	-1.5097	3.9266e-12	4.0096e-11
HGLibA_28034	MALT1	112	0.68158	-6.0703	5.4773e-08	3.4106e-07
HGLibB_27992	MALT1	225.95	87.634	-1.3564	1.2308e-05	5.0411e-05
HGLibB_27994	MALT1	550.03	380.97	-0.52869	0.00055413	0.0015242
HGLibA_28033	MALT1	135.91	46.862	-1.5163	0.0092638	0.018208
HGLibB_31772	NFKB1	561.47	1322.4	1.2344	5.7116e-46	3.6507e-44
HGLibA_31815	NFKB1	151.69	49.616	-1.593	6.2823e-05	0.00021938
HGLibB_31773	NFKB1	320.55	203.28	-0.65452	0.0048642	0.010343
HGLibA_40810	REL	200.05	351.17	0.80868	3.0363e-05	0.00011405
HGLibB_40758	REL	549.83	834.49	0.60101	0.0094188	0.018472
HGLibA_40809	REL	39.808	9.0896	-2.016	0.017647	0.032046
HGLibB_40761	RELA	473.28	160.21	-1.5568	1.674e-07	9.6829e-07
HGLibB_40762	RELA	552.57	341.68	-0.6919	3.5112e-05	0.00013002
HGLibA_40811	RELA	84.421	17.799	-2.1839	0.000433	0.0012238
HGLibB_40760	RELA	66.383	12.676	-2.3007	0.0031324	0.0070288
HGLibA_40813	RELA	90.064	32.543	-1.4409	0.0033186	0.0073972
HGLibB_40763	RELB	694.86	380.2	-0.86824	2.0553e-08	1.363e-07
HGLibB_40764	RELB	408.77	199.89	-1.0284	7.1198e-07	3.7119e-06
HGLibA_40816	RELB	89.207	160.2	0.83754	0.00070576	0.0018874
HGLibA_40814	RELB	102.54	40.476	-1.3198	0.0067355	0.013765
HGLibB_40765	RELB	73.374	31.129	-1.2109	0.023771	0.041587
HGLibA_46656	SPIB	139.04	394.11	1.4964	3.7653e-11	3.4823e-10
HGLibA_46654	SPIB	167.21	47.923	-1.7816	8.521e-06	3.612e-05
HGLibA_46655	SPIB	156.43	56.102	-1.4631	0.0001076	0.00035491
HGLibB_47891	SYK	546.58	174.61	-1.6407	2.5034e-14	3.1194e-13
HGLibA_47950	SYK	156.35	621.49	1.9841	4.5712e-12	4.6379e-11
HGLibB_47890	SYK	169.34	259.22	0.61134	0.00085921	0.002246
HGLibA_47949	SYK	32.51	0	-5.0665	0.00097818	0.0025191
HGLibA_47948	SYK	10.258	0	-3.4929	0.02567	0.044478
